# Supplementary material for: PTPN2 Inhibition Disrupts Mitochondrial Renewal and Blocks TFRC‐Mediated Mitophagy to Exert Anti‐Tumor Activities in ALK‐Positive Anaplastic Large Cell Lymphoma
Source: Adv Sci (Weinh). 2025 Jul 30;12(31):e14282. doi: 10.1002/advs.202414282 (PMC12376625; doi:10.1002/advs.202414282)
Supplement: Supplementary file 2 — Supporting Data [file ADVS-12-e14282-s001.zip]

Archive with 3 entries (3 files):
- PTPN2 CRISPR (DepMap Public 24Q4+Score Chronos).xlsx
- PTPN2 Expression Public 24Q4.xlsx
- 3_Gene effects of ALK+ALCL cell lines from Depmap.xlsx
