# Supplementary material for: PTPN2 Inhibition Disrupts Mitochondrial Renewal and Blocks TFRC‐Mediated Mitophagy to Exert Anti‐Tumor Activities in ALK‐Positive Anaplastic Large Cell Lymphoma
Source: Adv Sci (Weinh). 2025 Jul 30;12(31):e14282. doi: 10.1002/advs.202414282 (PMC12376625; doi:10.1002/advs.202414282)
Supplement: Supplementary file 2 — Supporting Data [file ADVS-12-e14282-s001.zip › PTPN2 CRISPR (DepMap Public 24Q4+Score Chronos).xlsx]

## Sheet: PTPN2 CRISPR (DepMap Public 24Q
Depmap ID	CRISPR (DepMap Public 24Q4+Score, Chronos)	Cell Line Name	Primary Disease	Lineage	Lineage Subtype	Expression Public 24Q4	Mutations_Prioritized
ACH-000053	-1.91251	KARPAS299	Mature T and NK Neoplasms	Lymphoid	Mature T and NK Neoplasms	6.5821	Other
ACH-000664	-1.4997	SUDHL1	Mature T and NK Neoplasms	Lymphoid	Mature T and NK Neoplasms	6.81622	Other
ACH-001685	-1.4848	UHO1	Hodgkin Lymphoma	Lymphoid	Hodgkin Lymphoma	4.21412	Other
ACH-001134	-1.38144	MYLA	T-Lymphoblastic Leukemia/Lymphoma	Lymphoid	T-Lymphoblastic Leukemia/Lymphoma	4.46009	Other
ACH-000198	-1.25371	EOL1	Myeloproliferative Neoplasms	Myeloid	Myeloproliferative Neoplasms	5.86468	Other
ACH-000773	-1.23363	KIJK	Mature T and NK Neoplasms	Lymphoid	Mature T and NK Neoplasms	6.34394	Other
ACH-000226	-1.07172	SUPM2	Mature T and NK Neoplasms	Lymphoid	Mature T and NK Neoplasms	5.72083	Other
ACH-000233	-1.01043	DEL	Mature T and NK Neoplasms	Lymphoid	Mature T and NK Neoplasms	6.81801	Other
ACH-001642	-0.80658	SCC3	Non-Hodgkin Lymphoma	Lymphoid	Non-Hodgkin Lymphoma	7.18001	Other
ACH-001396	-0.788228	SUM52PE	Invasive Breast Carcinoma	Breast	Invasive Breast Carcinoma	3.78031	Other
ACH-001111	-0.778187	L82	Mature T and NK Neoplasms	Lymphoid	Mature T and NK Neoplasms	5.43596	Other
ACH-002214	-0.623738	BC1	Mature B-Cell Neoplasms	Lymphoid	Mature B-Cell Neoplasms	5.3875	Other
ACH-000829	-0.569655	HUNS1	Mature B-Cell Neoplasms	Lymphoid	Mature B-Cell Neoplasms	5.38785	Other
ACH-000501	-0.550807	LS123	Colorectal Adenocarcinoma	Bowel	Colorectal Adenocarcinoma	4.77189	Other
ACH-000793	-0.540255	KATOIII	Esophagogastric Adenocarcinoma	Esophagus/Stomach	Esophagogastric Adenocarcinoma	4.83441	Other
ACH-000562	-0.503887	HCC78	Non-Small Cell Lung Cancer	Lung	Non-Small Cell Lung Cancer	4.52982	Other
ACH-002298	-0.48728	PCI6A	Head and Neck Squamous Cell Carcinoma	Head and Neck	Head and Neck Squamous Cell Carcinoma		Other
ACH-000430	-0.473091	TYKNU	Ovarian Epithelial Tumor	Ovary/Fallopian Tube	Ovarian Epithelial Tumor	4.49249	Other
ACH-001625	-0.450952	OSC19	Head and Neck Squamous Cell Carcinoma	Head and Neck	Head and Neck Squamous Cell Carcinoma	6.12102	Other
ACH-002186	-0.443305	PL4	Pancreatic Adenocarcinoma	Pancreas	Pancreatic Adenocarcinoma		Other
ACH-002233	-0.430269	DIFI	Colorectal Adenocarcinoma	Bowel	Colorectal Adenocarcinoma		Other
ACH-000123	-0.408988	COV434	Ovarian Epithelial Tumor	Ovary/Fallopian Tube	Ovarian Epithelial Tumor	4.29499	Other
ACH-000181	-0.376464	SCC9	Head and Neck Squamous Cell Carcinoma	Head and Neck	Head and Neck Squamous Cell Carcinoma	5.74228	Other
ACH-001119	-0.374007	MAC2A	Mature T and NK Neoplasms	Lymphoid	Mature T and NK Neoplasms	5.48768	Other
ACH-000325	-0.356502	SNU620	Esophagogastric Adenocarcinoma	Esophagus/Stomach	Esophagogastric Adenocarcinoma	4.29352	Other
ACH-001639	-0.347713	ROS50	Mature B-Cell Neoplasms	Lymphoid	Mature B-Cell Neoplasms		Other
ACH-000840	-0.334761	HCC366	Non-Small Cell Lung Cancer	Lung	Non-Small Cell Lung Cancer	6.18903	Other
ACH-002105	-0.328716	ES4	Ewing Sarcoma	Bone	Ewing Sarcoma		Other
ACH-001033	-0.325415	CHLA57	Embryonal Tumor	CNS/Brain	Embryonal Tumor	4.47832	Other
ACH-002035	-0.310725	LCAM1	Non-Small Cell Lung Cancer	Lung	Non-Small Cell Lung Cancer	5.87234	Other
ACH-000565	-0.307355	RCM1	Colorectal Adenocarcinoma	Bowel	Colorectal Adenocarcinoma	4.67243	Other
ACH-000913	-0.297348	ESS1	Uterine Sarcoma/Mesenchymal	Uterus	Uterine Sarcoma/Mesenchymal	5.51065	Other
ACH-000153	-0.296257	NCIH2052	Pleural Mesothelioma	Pleura	Pleural Mesothelioma	4.91886	Other
ACH-000657	-0.29522	A2780	Ovarian Epithelial Tumor	Ovary/Fallopian Tube	Ovarian Epithelial Tumor	4.9782	Other
ACH-002305	-0.285764	SKN3	Head and Neck Squamous Cell Carcinoma	Head and Neck	Head and Neck Squamous Cell Carcinoma		Other
ACH-000580	-0.284068	C32	Melanoma	Skin	Melanoma	4.48929	Other
ACH-000653	-0.283977	JJN3	Mature B-Cell Neoplasms	Lymphoid	Mature B-Cell Neoplasms	6.12039	Other
ACH-002198	-0.280087	SCH	Extra Gonadal Germ Cell Tumor	Other	Extra Gonadal Germ Cell Tumor		Other
ACH-002109	-0.276164	ES8	Ewing Sarcoma	Bone	Ewing Sarcoma		Other
ACH-001961	-0.271151	GB2	Intracholecystic Papillary Neoplasm	Biliary Tract	Intracholecystic Papillary Neoplasm	4.31179	Other
ACH-001126	-0.270966	MOGGUVW	Diffuse Glioma	CNS/Brain	Diffuse Glioma		Other
ACH-000688	-0.269163	OV7	Ovarian Epithelial Tumor	Ovary/Fallopian Tube	Ovarian Epithelial Tumor	4.63343	Other
ACH-001688	-0.268406	UMRC7	Renal Cell Carcinoma	Kidney	Renal Cell Carcinoma	4.31034	Other
ACH-000213	-0.267828	HUPT4	Pancreatic Adenocarcinoma	Pancreas	Pancreatic Adenocarcinoma	4.32912	Other
ACH-001618	-0.263636	OCIM2	Acute Myeloid Leukemia	Myeloid	Acute Myeloid Leukemia	4.92267	Other
ACH-000663	-0.2632	OVTOKO	Ovarian Epithelial Tumor	Ovary/Fallopian Tube	Ovarian Epithelial Tumor	4.6865	Other
ACH-000172	-0.253905	TM87	Rhabdoid Cancer	Soft Tissue	Rhabdoid Cancer	4.75382	Other
ACH-000106	-0.252837	JVM2	Mature B-Cell Neoplasms	Lymphoid	Mature B-Cell Neoplasms	5.37678	Other
ACH-000315	-0.250914	KARPAS422	Mature B-Cell Neoplasms	Lymphoid	Mature B-Cell Neoplasms	6.34784	Other
ACH-000503	-0.248755	BICR16	Head and Neck Squamous Cell Carcinoma	Head and Neck	Head and Neck Squamous Cell Carcinoma	4.60999	Other
ACH-000408	-0.246131	TE5	Esophageal Squamous Cell Carcinoma	Esophagus/Stomach	Esophageal Squamous Cell Carcinoma	5.05355	Other
ACH-001536	-0.243574	KKU100	Intraductal Papillary Neoplasm of the Bile Duct	Biliary Tract	Intraductal Papillary Neoplasm of the Bile Duct	4.54226	Other
ACH-001433	-0.242376	CCLFPEDS0008T	Epithelioid Sarcoma	Soft Tissue	Epithelioid Sarcoma	4.03474	Other
ACH-000876	-0.240016	MDAMB415	Invasive Breast Carcinoma	Breast	Invasive Breast Carcinoma	4.06609	Other
ACH-002202	-0.239558	TMK1	Esophagogastric Adenocarcinoma	Esophagus/Stomach	Esophagogastric Adenocarcinoma		Other
ACH-000338	-0.23642	SR786	Mature T and NK Neoplasms	Lymphoid	Mature T and NK Neoplasms	7.30076	Other
ACH-000355	-0.233047	NCIH82	Lung Neuroendocrine Tumor	Lung	Lung Neuroendocrine Tumor	5.98959	Other
ACH-000417	-0.229478	PANC0813	Pancreatic Adenocarcinoma	Pancreas	Pancreatic Adenocarcinoma	5.28059	Other
ACH-000800	-0.226767	NCIH446	Lung Neuroendocrine Tumor	Lung	Lung Neuroendocrine Tumor	4.24489	Other
ACH-002229	-0.221831	D502MG	Diffuse Glioma	CNS/Brain	Diffuse Glioma		Other
ACH-000957	-0.220023	LS180	Colorectal Adenocarcinoma	Bowel	Colorectal Adenocarcinoma	4.88606	Other
ACH-000778	-0.212545	HSC3	Head and Neck Squamous Cell Carcinoma	Head and Neck	Head and Neck Squamous Cell Carcinoma	5.9939	Other
ACH-000469	-0.210593	YH13	Diffuse Glioma	CNS/Brain	Diffuse Glioma	4.73606	Other
ACH-002234	-0.208404	DOK	Head and Neck Carcinoma, Other	Head and Neck	Head and Neck Carcinoma, Other		Other
ACH-000551	-0.205457	K562	Myeloproliferative Neoplasms	Myeloid	Myeloproliferative Neoplasms	4.98868	Other
ACH-002243	-0.20529	HCE4	Esophageal Squamous Cell Carcinoma	Esophagus/Stomach	Esophageal Squamous Cell Carcinoma		Other
ACH-002478	-0.204812	BC2	Mature B-Cell Neoplasms	Lymphoid	Mature B-Cell Neoplasms	4.92362	Other
ACH-000268	-0.202	SNU245	Intraductal Papillary Neoplasm of the Bile Duct	Biliary Tract	Intraductal Papillary Neoplasm of the Bile Duct	5.18824	Other
ACH-000499	-0.197882	EW8	Ewing Sarcoma	Bone	Ewing Sarcoma	4.50144	Other
ACH-001389	-0.197086	SUM1315MO2	Invasive Breast Carcinoma	Breast	Invasive Breast Carcinoma	6.88801	Other
ACH-000407	-0.196452	SNU685	Endometrial Carcinoma	Uterus	Endometrial Carcinoma	4.78293	Other
ACH-002470	-0.195886	OS186	Osteosarcoma	Bone	Osteosarcoma	4.33842	Other
ACH-000168	-0.195704	NOMO1	Acute Myeloid Leukemia	Myeloid	Acute Myeloid Leukemia	5.9279	Other
ACH-000139	-0.195619	PANC0327	Pancreatic Adenocarcinoma	Pancreas	Pancreatic Adenocarcinoma	4.19771	Other
ACH-001820	-0.192762	COLO824	Breast Neoplasm, NOS	Breast	Breast Neoplasm, NOS	5.08789	Other
ACH-000717	-0.192714	COLO680N	Esophageal Squamous Cell Carcinoma	Esophagus/Stomach	Esophageal Squamous Cell Carcinoma	6.56423	Other
ACH-001367	-0.191921	NMB	Neuroblastoma	Peripheral Nervous System	Neuroblastoma	4.33414	Other
ACH-000546	-0.191411	HSC4	Head and Neck Squamous Cell Carcinoma	Head and Neck	Head and Neck Squamous Cell Carcinoma	5.16148	Other
ACH-001500	-0.190906	FLO1	Esophagogastric Adenocarcinoma	Esophagus/Stomach	Esophagogastric Adenocarcinoma	4.95977	Other
ACH-001394	-0.190585	SUM229PE	Invasive Breast Carcinoma	Breast	Invasive Breast Carcinoma	5.66789	Other
ACH-002119	-0.188991	EW7	Ewing Sarcoma	Bone	Ewing Sarcoma		Other
ACH-000404	-0.185628	K029AX	Melanoma	Skin	Melanoma	4.22265	Other
ACH-001354	-0.183684	LAN2	Neuroblastoma	Peripheral Nervous System	Neuroblastoma	4.0321	Other
ACH-001502	-0.182359	GCT27	Non-Seminomatous Germ Cell Tumor	Testis	Non-Seminomatous Germ Cell Tumor	4.63865	Other
ACH-002510	-0.18016	M040416	Melanoma	Skin	Melanoma	3.83895	Other
ACH-000721	-0.179823	HMC18	Invasive Breast Carcinoma	Breast	Invasive Breast Carcinoma	5.86691	Other
ACH-000077	-0.179333	MJ	Non-Hodgkin Lymphoma	Lymphoid	Non-Hodgkin Lymphoma	5.23074	Other
ACH-000280	-0.179081	SNU840	Ovarian Epithelial Tumor	Ovary/Fallopian Tube	Ovarian Epithelial Tumor	4.74846	Other
ACH-000910	-0.178501	MDAMB453	Invasive Breast Carcinoma	Breast	Invasive Breast Carcinoma	4.67016	Other
ACH-000334	-0.177921	DB	Mature B-Cell Neoplasms	Lymphoid	Mature B-Cell Neoplasms	6.38509	Other
ACH-000195	-0.17771	SET2	Acute Myeloid Leukemia	Myeloid	Acute Myeloid Leukemia	4.92979	Other
ACH-001675	-0.17493	TR146	Head and Neck Squamous Cell Carcinoma	Head and Neck	Head and Neck Squamous Cell Carcinoma		Other
ACH-002024	-0.17476	ECC4	Colorectal Adenocarcinoma	Bowel	Colorectal Adenocarcinoma	4.56925	Other
ACH-001528	-0.172187	IHH4	Well-Differentiated Thyroid Cancer	Thyroid	Well-Differentiated Thyroid Cancer	5.78188	Other
ACH-000286	-0.172154	SNU1033	Colorectal Adenocarcinoma	Bowel	Colorectal Adenocarcinoma	4.67356	Other
ACH-000433	-0.171008	CAKI1	Renal Cell Carcinoma	Kidney	Renal Cell Carcinoma	5.37921	Other
ACH-002150	-0.170576	LB1047RCC	Renal Cell Carcinoma	Kidney	Renal Cell Carcinoma		Other
ACH-002003	-0.170478	A375SKINCJ3	Melanoma	Skin	Melanoma	4.60822	Other
ACH-000281	-0.169543	KP2	Pancreatic Adenocarcinoma	Pancreas	Pancreatic Adenocarcinoma	5.61677	Other
ACH-001691	-0.167029	UPCISCC029A	Head and Neck Squamous Cell Carcinoma	Head and Neck	Head and Neck Squamous Cell Carcinoma	5.21878	Other
ACH-001031	-0.166768	CHLA266	Embryonal Tumor	CNS/Brain	Embryonal Tumor	5.26153	Other
ACH-001634	-0.165592	PGA1	Mature B-Cell Neoplasms	Lymphoid	Mature B-Cell Neoplasms	4.39985	Other
ACH-001740	-0.163964	RH28	Rhabdomyosarcoma	Soft Tissue	Rhabdomyosarcoma	5.09381	Other
ACH-000619	-0.163529	PECAPJ15	Head and Neck Squamous Cell Carcinoma	Head and Neck	Head and Neck Squamous Cell Carcinoma	4.84348	Other
ACH-000722	-0.161573	SNUC1	Colorectal Adenocarcinoma	Bowel	Colorectal Adenocarcinoma	4.42828	Other
ACH-000977	-0.159829	LNCAPCLONEFGC	Prostate Adenocarcinoma	Prostate	Prostate Adenocarcinoma	4.72738	Other
ACH-000479	-0.157631	KNS81	Diffuse Glioma	CNS/Brain	Diffuse Glioma	5.04308	Other
ACH-000971	-0.157584	HCT116	Colorectal Adenocarcinoma	Bowel	Colorectal Adenocarcinoma	5.63894	Other
ACH-000256	-0.15666	COV318	Ovarian Epithelial Tumor	Ovary/Fallopian Tube	Ovarian Epithelial Tumor	4.17552	Other
ACH-000337	-0.156511	NCIH3122	Non-Small Cell Lung Cancer	Lung	Non-Small Cell Lung Cancer	4.50906	Other
ACH-000060	-0.156247	PANC1005	Pancreatic Adenocarcinoma	Pancreas	Pancreatic Adenocarcinoma	5.50208	Other
ACH-000212	-0.155942	CAL120	Invasive Breast Carcinoma	Breast	Invasive Breast Carcinoma	5.64731	Other
ACH-001414	-0.153587	UMUC6	Bladder Urothelial Carcinoma	Bladder/Urinary Tract	Bladder Urothelial Carcinoma	4.81198	Other
ACH-000859	-0.153142	HCC1954	Breast Ductal Carcinoma In Situ	Breast	Breast Ductal Carcinoma In Situ	5.43429	Other
ACH-000928	-0.151296	JHUEM1	Endometrial Carcinoma	Uterus	Endometrial Carcinoma	4.76394	Other
ACH-000934	-0.150125	MDAMB361	Invasive Breast Carcinoma	Breast	Invasive Breast Carcinoma	4.64616	Other
ACH-000330	-0.149389	EFM19	Invasive Breast Carcinoma	Breast	Invasive Breast Carcinoma	3.70044	Other
ACH-000155	-0.14931	SW1990	Pancreatic Adenocarcinoma	Pancreas	Pancreatic Adenocarcinoma	4.52857	Other
ACH-000491	-0.147526	NCIH716	Colorectal Adenocarcinoma	Bowel	Colorectal Adenocarcinoma	4.61648	Other
ACH-000861	-0.147137	HOP62	Non-Small Cell Lung Cancer	Lung	Non-Small Cell Lung Cancer	6.38853	Other
ACH-000946	-0.147121	HEC265	Endometrial Carcinoma	Uterus	Endometrial Carcinoma	5.05355	Other
ACH-000288	-0.146499	BT549	Invasive Breast Carcinoma	Breast	Invasive Breast Carcinoma	5.03914	Other
ACH-000227	-0.14538	KPNYN	Neuroblastoma	Peripheral Nervous System	Neuroblastoma	4.4522	Other
ACH-002458	-0.145065	HT144SKINFV1	Melanoma	Skin	Melanoma	3.79286	Other
ACH-001274	-0.144664	SW982	Synovial Sarcoma	Soft Tissue	Synovial Sarcoma	4.46728	Other
ACH-001188	-0.142786	SHSY5Y	Neuroblastoma	Peripheral Nervous System	Neuroblastoma	3.86295	Other
ACH-002004	-0.142361	UACC62SKINCJ1	Melanoma	Skin	Melanoma	4.50462	Other
ACH-001522	-0.14221	HMY1	Melanoma	Skin	Melanoma	4.57289	Other
ACH-000251	-0.141317	NCIH2887	Non-Small Cell Lung Cancer	Lung	Non-Small Cell Lung Cancer	3.83086	Other
ACH-002212	-0.141049	BB30HNC	Head and Neck Squamous Cell Carcinoma	Head and Neck	Head and Neck Squamous Cell Carcinoma		Other
ACH-001280	-0.140887	SCS214	Synovial Sarcoma	Soft Tissue	Synovial Sarcoma	4.38474	Other
ACH-000958	-0.140674	SW48	Colorectal Adenocarcinoma	Bowel	Colorectal Adenocarcinoma	5.63401	Other
ACH-000801	-0.140584	HS936T	Melanoma	Skin	Melanoma	3.23113	Other
ACH-002528	-0.13979	SNU267	Renal Cell Carcinoma	Kidney	Renal Cell Carcinoma	3.89045	Other
ACH-000684	-0.139619	KMRC1	Renal Cell Carcinoma	Kidney	Renal Cell Carcinoma	3.84097	Other
ACH-001570	-0.139039	MM426	Melanoma	Skin	Melanoma	3.83188	Other
ACH-000903	-0.138999	FTC133	Well-Differentiated Thyroid Cancer	Thyroid	Well-Differentiated Thyroid Cancer	4.56499	Other
ACH-001020	-0.138742	BT16	Embryonal Tumor	CNS/Brain	Embryonal Tumor	4.78816	Other
ACH-000411	-0.138347	769P	Renal Cell Carcinoma	Kidney	Renal Cell Carcinoma	4.71149	Other
ACH-000480	-0.138304	HUH7	Hepatocellular Carcinoma	Liver	Hepatocellular Carcinoma	5.50112	Other
ACH-000768	-0.137676	MDAMB231	Invasive Breast Carcinoma	Breast	Invasive Breast Carcinoma	4.87971	Other
ACH-000026	-0.137645	253JBV	Bladder Urothelial Carcinoma	Bladder/Urinary Tract	Bladder Urothelial Carcinoma	3.85599	Other
ACH-000498	-0.136999	KO52	Acute Myeloid Leukemia	Myeloid	Acute Myeloid Leukemia	5.59066	Other
ACH-000856	-0.136837	CAL51	Invasive Breast Carcinoma	Breast	Invasive Breast Carcinoma	5.20006	Other
ACH-000887	-0.136618	SF172	Diffuse Glioma	CNS/Brain	Diffuse Glioma	4.15704	Other
ACH-002446	-0.135618	CCLFUPGI0005T	Esophagogastric Adenocarcinoma	Esophagus/Stomach	Esophagogastric Adenocarcinoma	3.47249	Other
ACH-001233	-0.134956	VMRCLCD	Non-Small Cell Lung Cancer	Lung	Non-Small Cell Lung Cancer		Other
ACH-000896	-0.134907	647V	Bladder Urothelial Carcinoma	Bladder/Urinary Tract	Bladder Urothelial Carcinoma	5.30268	Other
ACH-000973	-0.134134	639V	Urethral Cancer	Bladder/Urinary Tract	Urethral Cancer	5.29902	Other
ACH-000947	-0.133437	OVK18	Ovarian Epithelial Tumor	Ovary/Fallopian Tube	Ovarian Epithelial Tumor	4.2854	Other
ACH-000661	-0.133431	WM1799	Melanoma	Skin	Melanoma	4.19613	Other
ACH-001459	-0.132801	C80	Colorectal Adenocarcinoma	Bowel	Colorectal Adenocarcinoma	3.83895	Other
ACH-000873	-0.132747	KYSE270	Esophageal Squamous Cell Carcinoma	Esophagus/Stomach	Esophageal Squamous Cell Carcinoma	5.2521	Other
ACH-001525	-0.132648	HT3	Cervical Adenocarcinoma	Cervix	Cervical Adenocarcinoma	5.40259	Other
ACH-000948	-0.132072	2313287	Esophagogastric Adenocarcinoma	Esophagus/Stomach	Esophagogastric Adenocarcinoma	5.26641	Other
ACH-000425	-0.131902	UACC62	Melanoma	Skin	Melanoma	4.26604	Other
ACH-002061	-0.13161	P2URK562	Myeloproliferative Neoplasms	Myeloid	Myeloproliferative Neoplasms	5.32445	Other
ACH-000308	-0.131134	EFO21	Ovarian Epithelial Tumor	Ovary/Fallopian Tube	Ovarian Epithelial Tumor	6.20535	Other
ACH-001539	-0.131107	KML1	Mature B-Cell Neoplasms	Lymphoid	Mature B-Cell Neoplasms	5.04658	Other
ACH-002215	-0.130057	BC3	Mature B-Cell Neoplasms	Lymphoid	Mature B-Cell Neoplasms	5.3565	Other
ACH-001709	-0.128988	WSUNHL	Mature B-Cell Neoplasms	Lymphoid	Mature B-Cell Neoplasms	4.72574	Other
ACH-000788	-0.128232	A2058	Melanoma	Skin	Melanoma	4.79338	Other
ACH-000648	-0.127701	NCIH28	Pleural Mesothelioma	Pleura	Pleural Mesothelioma	4.09677	Other
ACH-000899	-0.127068	WM88	Melanoma	Skin	Melanoma	4.96347	Other
ACH-000817	-0.127064	RPMI8226	Mature B-Cell Neoplasms	Lymphoid	Mature B-Cell Neoplasms	5.15583	Other
ACH-001547	-0.126947	LO68	Pleural Mesothelioma	Pleura	Pleural Mesothelioma	5.21839	Other
ACH-000219	-0.126839	A375	Melanoma	Skin	Melanoma	4.54288	Other
ACH-000111	-0.124685	HCC1187	Invasive Breast Carcinoma	Breast	Invasive Breast Carcinoma	5.67723	Other
ACH-001278	-0.123712	BIN67	Ovarian Epithelial Tumor	Ovary/Fallopian Tube	Ovarian Epithelial Tumor	4.80323	Other
ACH-000200	-0.123695	NMCG1	Diffuse Glioma	CNS/Brain	Diffuse Glioma	4.10182	Other
ACH-001737	-0.123194	CTV1DM	Mature T and NK Neoplasms	Lymphoid	Mature T and NK Neoplasms	5.47119	Other
ACH-001054	-0.121079	D458	Embryonal Tumor	CNS/Brain	Embryonal Tumor	4.44493	Other
ACH-002002	-0.120793	A375SKINCJ2	Melanoma	Skin	Melanoma	4.50144	Other
ACH-002297	-0.119046	PCI4B	Head and Neck Squamous Cell Carcinoma	Head and Neck	Head and Neck Squamous Cell Carcinoma		Other
ACH-002106	-0.118681	ES5	Ewing Sarcoma	Bone	Ewing Sarcoma		Other
ACH-000055	-0.118627	D283MED	Embryonal Tumor	CNS/Brain	Embryonal Tumor	5.17592	Other
ACH-001380	-0.117991	PACADD165	Pancreatic Adenocarcinoma	Pancreas	Pancreatic Adenocarcinoma	5.53232	Other
ACH-001520	-0.116974	HG3	B-Lymphoblastic Leukemia/Lymphoma	Lymphoid	B-Lymphoblastic Leukemia/Lymphoma	4.83441	Other
ACH-000100	-0.11613	RH41	Rhabdomyosarcoma	Soft Tissue	Rhabdomyosarcoma	4.92742	Other
ACH-001674	-0.115641	TGW	Neuroblastoma	Peripheral Nervous System	Neuroblastoma	4.48671	Other
ACH-002687	-0.115065	WM3772F	Ocular Melanoma	Eye	Ocular Melanoma	3.63575	Other
ACH-002662	-0.113135	JVE207	Colorectal Adenocarcinoma	Bowel	Colorectal Adenocarcinoma	4.27053	Other
ACH-000174	-0.112424	CAL62	Anaplastic Thyroid Cancer	Thyroid	Anaplastic Thyroid Cancer	4.29205	Other
ACH-002508	-0.112175	WM3211	Melanoma	Skin	Melanoma	4.38681	Other
ACH-000950	-0.111532	LOVO	Colorectal Adenocarcinoma	Bowel	Colorectal Adenocarcinoma	4.96162	Other
ACH-001628	-0.110966	PEA1	Ovarian Epithelial Tumor	Ovary/Fallopian Tube	Ovarian Epithelial Tumor	5.70901	Other
ACH-000740	-0.109434	A253	Head and Neck Squamous Cell Carcinoma	Head and Neck	Head and Neck Squamous Cell Carcinoma	5.44659	Other
ACH-002062	-0.109247	SLVL	Mature B-Cell Neoplasms	Lymphoid	Mature B-Cell Neoplasms	5.21645	Other
ACH-000871	-0.109065	NCIH510	Lung Neuroendocrine Tumor	Lung	Lung Neuroendocrine Tumor	5.18468	Other
ACH-000550	-0.108958	IGR39	Melanoma	Skin	Melanoma	3.10266	Other
ACH-000029	-0.108616	HCC827GR5	Non-Small Cell Lung Cancer	Lung	Non-Small Cell Lung Cancer	5.1206	Other
ACH-000839	-0.108472	SCABER	Bladder Squamous Cell Carcinoma	Bladder/Urinary Tract	Bladder Squamous Cell Carcinoma	4.90977	Other
ACH-001163	-0.108129	CCLFPEDS0001T	Renal Cell Carcinoma	Kidney	Renal Cell Carcinoma	5.24793	Other
ACH-001715	-0.10791	CAL72	Osteosarcoma	Bone	Osteosarcoma	4.99322	Other
ACH-000014	-0.107766	HS294T	Melanoma	Skin	Melanoma	3.87774	Other
ACH-000608	-0.10724	COV644	Ovarian Epithelial Tumor	Ovary/Fallopian Tube	Ovarian Epithelial Tumor	6.00675	Other
ACH-000163	-0.107111	SW579	Head and Neck Squamous Cell Carcinoma	Head and Neck	Head and Neck Squamous Cell Carcinoma	4.52231	Other
ACH-002499	-0.106884	UACC3199	Invasive Breast Carcinoma	Breast	Invasive Breast Carcinoma	6.06587	Other
ACH-000632	-0.106286	HS944T	Melanoma	Skin	Melanoma	4.4957	Other
ACH-000343	-0.105517	NCIH522	Non-Small Cell Lung Cancer	Lung	Non-Small Cell Lung Cancer	6.25437	Other
ACH-002401	-0.104768	21MT2	Invasive Breast Carcinoma	Breast	Invasive Breast Carcinoma	4.68818	Other
ACH-000798	-0.104631	CL40	Colorectal Adenocarcinoma	Bowel	Colorectal Adenocarcinoma	4.1152	Other
ACH-001622	-0.104418	ONDA7	Diffuse Glioma	CNS/Brain	Diffuse Glioma	3.74524	Other
ACH-000293	-0.103991	KLE	Endometrial Carcinoma	Uterus	Endometrial Carcinoma	4.51475	Other
ACH-000548	-0.103801	BHY	Head and Neck Squamous Cell Carcinoma	Head and Neck	Head and Neck Squamous Cell Carcinoma	5.44128	Other
ACH-001107	-0.103392	KP1N	Pancreatic Adenocarcinoma	Pancreas	Pancreatic Adenocarcinoma		Other
ACH-001544	-0.103293	KYAE1	Esophagogastric Adenocarcinoma	Esophagus/Stomach	Esophagogastric Adenocarcinoma		Other
ACH-002030	-0.102497	SA3	Head and Neck Squamous Cell Carcinoma	Head and Neck	Head and Neck Squamous Cell Carcinoma		Other
ACH-001799	-0.102079	LPS141	Liposarcoma	Soft Tissue	Liposarcoma	3.99367	Other
ACH-001973	-0.101958	MM485	Melanoma	Skin	Melanoma	4.44559	Other
ACH-000124	-0.100578	OCILY19	Mature B-Cell Neoplasms	Lymphoid	Mature B-Cell Neoplasms	5.18031	Other
ACH-000147	-0.0988426	T47D	Invasive Breast Carcinoma	Breast	Invasive Breast Carcinoma	3.94205	Other
ACH-002025	-0.0987403	TT1TKB	Colorectal Adenocarcinoma	Bowel	Colorectal Adenocarcinoma	4.36387	Other
ACH-000970	-0.0984121	SNUC5	Colorectal Adenocarcinoma	Bowel	Colorectal Adenocarcinoma	5.48639	Other
ACH-000316	-0.0980548	SNU886	Hepatocellular Carcinoma	Liver	Hepatocellular Carcinoma	4.66732	Other
ACH-000763	-0.0978343	MM1S	Mature B-Cell Neoplasms	Lymphoid	Mature B-Cell Neoplasms	5.3512	Other
ACH-002486	-0.0978338	MESOV	Ovarian Epithelial Tumor	Ovary/Fallopian Tube	Ovarian Epithelial Tumor	4.71864	Other
ACH-001232	-0.0963982	UW228	Embryonal Tumor	CNS/Brain	Embryonal Tumor	4.5509	Other
ACH-000963	-0.0958157	CCK81	Colorectal Adenocarcinoma	Bowel	Colorectal Adenocarcinoma	5.7271	Other
ACH-001497	-0.0958051	ESO51	Esophagogastric Adenocarcinoma	Esophagus/Stomach	Esophagogastric Adenocarcinoma	5.13422	Other
ACH-000258	-0.0953864	DU4475	Invasive Breast Carcinoma	Breast	Invasive Breast Carcinoma	4.57531	Other
ACH-000832	-0.0950811	CAL27	Head and Neck Squamous Cell Carcinoma	Head and Neck	Head and Neck Squamous Cell Carcinoma	5.74739	Other
ACH-000361	-0.0948709	SKHEP1	Hepatocellular Carcinoma	Liver	Hepatocellular Carcinoma	4.47573	Other
ACH-000019	-0.0945074	MCF7	Invasive Breast Carcinoma	Breast	Invasive Breast Carcinoma	4.53419	Other
ACH-000381	-0.0944046	T84	Colorectal Adenocarcinoma	Bowel	Colorectal Adenocarcinoma	4.45154	Other
ACH-000943	-0.0939611	RKO	Colorectal Adenocarcinoma	Bowel	Colorectal Adenocarcinoma	4.74255	Other
ACH-001385	-0.0934451	RPMI2650	Head and Neck Carcinoma, Other	Head and Neck	Head and Neck Carcinoma, Other	4.54905	Other
ACH-001662	-0.0929715	SNU2372	Invasive Breast Carcinoma	Breast	Invasive Breast Carcinoma	3.92979	Other
ACH-000237	-0.0927346	JHOM1	Ovarian Epithelial Tumor	Ovary/Fallopian Tube	Ovarian Epithelial Tumor	4.51159	Other
ACH-002084	-0.0926781	MMAC	Melanoma	Skin	Melanoma	4.58256	Other
ACH-000609	-0.0926149	SF126	Diffuse Glioma	CNS/Brain	Diffuse Glioma	4.86691	Other
ACH-000095	-0.0922144	D341Med	Embryonal Tumor	CNS/Brain	Embryonal Tumor	5.01391	Other
ACH-000401	-0.0919565	COLO800	Melanoma	Skin	Melanoma	4.86245	Other
ACH-001460	-0.0912123	C84	Colorectal Adenocarcinoma	Bowel	Colorectal Adenocarcinoma	4.61471	Other
ACH-002460	-0.0911215	HT144SKINFV2	Melanoma	Skin	Melanoma	3.67356	Other
ACH-002925	-0.0910325	UPMM3	Ocular Melanoma	Eye	Ocular Melanoma	3.51223	Other
ACH-000505	-0.0905931	RKN	Leiomyosarcoma	Soft Tissue	Leiomyosarcoma	5.24184	Other
ACH-000599	-0.0898308	PATU8902	Pancreatic Adenocarcinoma	Pancreas	Pancreatic Adenocarcinoma	4.83491	Other
ACH-002249	-0.0898216	JHU011	Head and Neck Squamous Cell Carcinoma	Head and Neck	Head and Neck Squamous Cell Carcinoma		Other
ACH-002530	-0.0897366	SNU977	Colorectal Adenocarcinoma	Bowel	Colorectal Adenocarcinoma		Other
ACH-000660	-0.0889934	SUDHL5	Mature B-Cell Neoplasms	Lymphoid	Mature B-Cell Neoplasms	5.36807	Other
ACH-001711	-0.0887951	PFSK1	Embryonal Tumor	CNS/Brain	Embryonal Tumor	4.42559	Other
ACH-002660	-0.0884212	JVE187	Colorectal Adenocarcinoma	Bowel	Colorectal Adenocarcinoma	4.53978	Other
ACH-000914	-0.0882806	HT	Mature B-Cell Neoplasms	Lymphoid	Mature B-Cell Neoplasms	5.42761	Other
ACH-000402	-0.0876761	BL70	Mature B-Cell Neoplasms	Lymphoid	Mature B-Cell Neoplasms	4.82375	Other
ACH-002535	-0.0874169	SNU254	Colorectal Adenocarcinoma	Bowel	Colorectal Adenocarcinoma	6.34287	Other
ACH-000454	-0.0868415	HCC95	Non-Small Cell Lung Cancer	Lung	Non-Small Cell Lung Cancer	5.21529	Other
ACH-000096	-0.0861642	G401	Rhabdoid Cancer	Kidney	Rhabdoid Cancer	5.53761	Other
ACH-001453	-0.086093	BPH1	Non-Cancerous	Prostate	Non-Cancerous	5.68706	Other
ACH-000602	-0.0857635	M07E	Acute Myeloid Leukemia	Myeloid	Acute Myeloid Leukemia	5.27873	Other
ACH-000820	-0.0855526	SW403	Colorectal Adenocarcinoma	Bowel	Colorectal Adenocarcinoma	4.72247	Other
ACH-001391	-0.0853043	SUM159PT	Invasive Breast Carcinoma	Breast	Invasive Breast Carcinoma	5.15015	Other
ACH-001844	-0.0850998	ICC4	Intraductal Papillary Neoplasm of the Bile Duct	Biliary Tract	Intraductal Papillary Neoplasm of the Bile Duct	4.58436	Other
ACH-002799	-0.0850882	NCCMPNST1C1	Nerve Sheath Tumor	Peripheral Nervous System	Nerve Sheath Tumor	4.4489	Other
ACH-001494	-0.084768	EGI1	Intraductal Papillary Neoplasm of the Bile Duct	Biliary Tract	Intraductal Papillary Neoplasm of the Bile Duct	6.08491	Other
ACH-000621	-0.0841411	MDAMB157	Invasive Breast Carcinoma	Breast	Invasive Breast Carcinoma	6.24489	Other
ACH-000527	-0.0832979	OVISE	Ovarian Epithelial Tumor	Ovary/Fallopian Tube	Ovarian Epithelial Tumor	5.26866	Other
ACH-001412	-0.083259	UMUC10	Bladder Urothelial Carcinoma	Bladder/Urinary Tract	Bladder Urothelial Carcinoma	6.15502	Other
ACH-001843	-0.0829112	ICC3	Intraductal Papillary Neoplasm of the Bile Duct	Biliary Tract	Intraductal Papillary Neoplasm of the Bile Duct	3.98914	Other
ACH-000595	-0.0828226	LN229	Diffuse Glioma	CNS/Brain	Diffuse Glioma	4.29646	Other
ACH-002052	-0.0827493	LU139	Lung Neuroendocrine Tumor	Lung	Lung Neuroendocrine Tumor	6.02348	Other
ACH-001495	-0.0821488	EMTOKA	Endometrial Carcinoma	Uterus	Endometrial Carcinoma	4.50398	Other
ACH-002014	-0.0815613	MEL270	Ocular Melanoma	Eye	Ocular Melanoma	4.49378	Other
ACH-000783	-0.0815258	CAMA1	Invasive Breast Carcinoma	Breast	Invasive Breast Carcinoma	4.04352	Other
ACH-000846	-0.0807773	FADU	Head and Neck Squamous Cell Carcinoma	Head and Neck	Head and Neck Squamous Cell Carcinoma	5.20398	Other
ACH-000926	-0.0802755	HT55	Colorectal Adenocarcinoma	Bowel	Colorectal Adenocarcinoma	4.40122	Other
ACH-000794	-0.0802677	BICR22	Head and Neck Squamous Cell Carcinoma	Head and Neck	Head and Neck Squamous Cell Carcinoma	4.59991	Other
ACH-002522	-0.0798548	SNU2292	Non-Small Cell Lung Cancer	Lung	Non-Small Cell Lung Cancer	5.90665	Other
ACH-000741	-0.0792587	UBLC1	Bladder Urothelial Carcinoma	Bladder/Urinary Tract	Bladder Urothelial Carcinoma	5.19495	Other
ACH-001393	-0.0791682	SUM190PT	Invasive Breast Carcinoma	Breast	Invasive Breast Carcinoma	3.53356	Other
ACH-000143	-0.0787699	HCC2429	Non-Small Cell Lung Cancer	Lung	Non-Small Cell Lung Cancer	5.02148	Other
ACH-000597	-0.0786698	TTC709	Rhabdoid Cancer	Soft Tissue	Rhabdoid Cancer	4.51602	Other
ACH-000699	-0.0776135	HCC1395	Invasive Breast Carcinoma	Breast	Invasive Breast Carcinoma	5.4138	Other
ACH-000701	-0.0775849	RMUGS	Ovarian Epithelial Tumor	Ovary/Fallopian Tube	Ovarian Epithelial Tumor	4.56682	Other
ACH-002526	-0.0773957	SNU1327	Non-Small Cell Lung Cancer	Lung	Non-Small Cell Lung Cancer	3.85	Other
ACH-000746	-0.0766171	GSS	Esophagogastric Adenocarcinoma	Esophagus/Stomach	Esophagogastric Adenocarcinoma	5.51412	Other
ACH-002005	-0.0765617	SKMEL19	Melanoma	Skin	Melanoma	4.52857	Other
ACH-001484	-0.0765613	CI	Mature B-Cell Neoplasms	Lymphoid	Mature B-Cell Neoplasms	5.60496	Other
ACH-000849	-0.0762033	MDAMB468	Invasive Breast Carcinoma	Breast	Invasive Breast Carcinoma	6.51854	Other
ACH-001856	-0.0755238	RBE	Intraductal Papillary Neoplasm of the Bile Duct	Biliary Tract	Intraductal Papillary Neoplasm of the Bile Duct	4.0009	Other
ACH-001853	-0.074693	KMCH1	Hepatocellular Carcinoma plus Intrahepatic Cholangiocarcinoma	Liver	Hepatocellular Carcinoma plus Intrahepatic Cholangiocarcinoma	5.08958	Other
ACH-001510	-0.0744823	H376	Head and Neck Squamous Cell Carcinoma	Head and Neck	Head and Neck Squamous Cell Carcinoma	4.27575	Other
ACH-001960	-0.0744404	CCSW1	Intraductal Papillary Neoplasm of the Bile Duct	Biliary Tract	Intraductal Papillary Neoplasm of the Bile Duct	6.01011	Other
ACH-001735	-0.0741624	SEMK2	B-Lymphoblastic Leukemia/Lymphoma	Lymphoid	B-Lymphoblastic Leukemia/Lymphoma	5.23955	Other
ACH-001430	-0.0739862	TC138	Ewing Sarcoma	Bone	Ewing Sarcoma	4.75542	Other
ACH-000036	-0.0739453	U343	Diffuse Glioma	CNS/Brain	Diffuse Glioma	4.40395	Other
ACH-002664	-0.0738362	JVE253	Colorectal Adenocarcinoma	Bowel	Colorectal Adenocarcinoma	6.01257	Other
ACH-001081	-0.0735259	HCC2998	Colorectal Adenocarcinoma	Bowel	Colorectal Adenocarcinoma		Other
ACH-000706	-0.0734903	EKVX	Non-Small Cell Lung Cancer	Lung	Non-Small Cell Lung Cancer	4.31832	Other
ACH-000919	-0.0723549	IM95	Esophagogastric Adenocarcinoma	Esophagus/Stomach	Esophagogastric Adenocarcinoma	4.74739	Other
ACH-001864	-0.0722113	YSCCC	Intraductal Papillary Neoplasm of the Bile Duct	Biliary Tract	Intraductal Papillary Neoplasm of the Bile Duct	4.82833	Other
ACH-001861	-0.0720464	TGBC1TKB	Intracholecystic Papillary Neoplasm	Biliary Tract	Intracholecystic Papillary Neoplasm	5.8089	Other
ACH-000346	-0.0720073	JVM3	Mature B-Cell Neoplasms	Lymphoid	Mature B-Cell Neoplasms	5.97315	Other
ACH-001692	-0.0717669	UPCISCC040	Head and Neck Squamous Cell Carcinoma	Head and Neck	Head and Neck Squamous Cell Carcinoma	6.24089	Other
ACH-000532	-0.0711637	SNU61	Colorectal Adenocarcinoma	Bowel	Colorectal Adenocarcinoma	4.9241	Other
ACH-000570	-0.0709675	YKG1	Diffuse Glioma	CNS/Brain	Diffuse Glioma	4.49313	Other
ACH-000116	-0.0708938	OAW28	Ovarian Epithelial Tumor	Ovary/Fallopian Tube	Ovarian Epithelial Tumor	4.4363	Other
ACH-001707	-0.0704347	WAOSEL	Mature B-Cell Neoplasms	Lymphoid	Mature B-Cell Neoplasms	5.45746	Other
ACH-001310	-0.070368	HA1E	Non-Cancerous	Kidney	Non-Cancerous	4.96255	Other
ACH-001048	-0.068855	COV504	Ovarian Epithelial Tumor	Ovary/Fallopian Tube	Ovarian Epithelial Tumor	4.89288	Other
ACH-000569	-0.068022	ISTMES1	Pleural Mesothelioma	Pleura	Pleural Mesothelioma	4.26003	Other
ACH-000472	-0.0675755	HSC2	Head and Neck Squamous Cell Carcinoma	Head and Neck	Head and Neck Squamous Cell Carcinoma	4.9982	Other
ACH-000845	-0.0674783	NCIH1373	Non-Small Cell Lung Cancer	Lung	Non-Small Cell Lung Cancer	4.65019	Other
ACH-000478	-0.0674762	SNU387	Hepatocellular Carcinoma	Liver	Hepatocellular Carcinoma	4.87725	Other
ACH-000262	-0.0671174	UOK101	Renal Cell Carcinoma	Kidney	Renal Cell Carcinoma	3.84197	Other
ACH-000604	-0.0670945	KYO1	Myeloproliferative Neoplasms	Myeloid	Myeloproliferative Neoplasms	3.70929	Other
ACH-000666	-0.0663972	NCIH1355	Non-Small Cell Lung Cancer	Lung	Non-Small Cell Lung Cancer	5.07425	Other
ACH-000359	-0.0663465	MG63	Osteosarcoma	Bone	Osteosarcoma	4.30889	Other
ACH-000969	-0.0657766	KM12	Colorectal Adenocarcinoma	Bowel	Colorectal Adenocarcinoma	4.39506	Other
ACH-000976	-0.0654821	HUCCT1	Intraductal Papillary Neoplasm of the Bile Duct	Biliary Tract	Intraductal Papillary Neoplasm of the Bile Duct	5.2384	Other
ACH-000584	-0.0653806	JHOS4	Ovarian Epithelial Tumor	Ovary/Fallopian Tube	Ovarian Epithelial Tumor	5.35226	Other
ACH-000444	-0.0652673	LU99	Non-Small Cell Lung Cancer	Lung	Non-Small Cell Lung Cancer	5.10392	Other
ACH-000246	-0.0648355	SLR23	Renal Cell Carcinoma	Kidney	Renal Cell Carcinoma		Other
ACH-000725	-0.0645656	HCC202	Breast Ductal Carcinoma In Situ	Breast	Breast Ductal Carcinoma In Situ	4.05745	Other
ACH-001848	-0.064375	ICC8	Intraductal Papillary Neoplasm of the Bile Duct	Biliary Tract	Intraductal Papillary Neoplasm of the Bile Duct	4.42358	Other
ACH-000103	-0.0641913	CAOV4	Ovarian Epithelial Tumor	Ovary/Fallopian Tube	Ovarian Epithelial Tumor	4.44758	Other
ACH-000866	-0.0641656	NCIH1048	Lung Neuroendocrine Tumor	Lung	Lung Neuroendocrine Tumor	5.06953	Other
ACH-000872	-0.0621514	HCC515	Non-Small Cell Lung Cancer	Lung	Non-Small Cell Lung Cancer	4.94392	Other
ACH-000627	-0.0620052	LCLC103H	Non-Small Cell Lung Cancer	Lung	Non-Small Cell Lung Cancer	5.31397	Other
ACH-002399	-0.0614717	21NT	Invasive Breast Carcinoma	Breast	Invasive Breast Carcinoma	4.58976	Other
ACH-000623	-0.0614397	SNU201	Diffuse Glioma	CNS/Brain	Diffuse Glioma	3.99729	Other
ACH-000183	-0.061387	L363	Mature B-Cell Neoplasms	Lymphoid	Mature B-Cell Neoplasms	4.93923	Other
ACH-000996	-0.0612996	HEC251	Endometrial Carcinoma	Uterus	Endometrial Carcinoma	5.2075	Other
ACH-000310	-0.0609586	IMR32	Neuroblastoma	Peripheral Nervous System	Neuroblastoma	4.32265	Other
ACH-001067	-0.0608225	F5	Meningothelial Tumor	CNS/Brain	Meningothelial Tumor	4.80064	Other
ACH-000374	-0.0607708	HCC1143	Invasive Breast Carcinoma	Breast	Invasive Breast Carcinoma	5.84599	Other
ACH-001676	-0.060251	TY82	Head and Neck Carcinoma, Other	Head and Neck	Head and Neck Carcinoma, Other	4.72192	Other
ACH-002067	-0.060104	NOS1	Osteosarcoma	Bone	Osteosarcoma	4.48027	Other
ACH-000978	-0.060043	EN	Endometrial Carcinoma	Uterus	Endometrial Carcinoma	4.13504	Other
ACH-001050	-0.0600116	CW9019	Rhabdomyosarcoma	Soft Tissue	Rhabdomyosarcoma	4.76182	Other
ACH-001183	-0.0595449	RT11284	Bladder Urothelial Carcinoma	Bladder/Urinary Tract	Bladder Urothelial Carcinoma	5.17951	Other
ACH-002040	-0.0595441	HMVII	Mucosal Melanoma of the Vulva/Vagina	Vulva/Vagina	Mucosal Melanoma of the Vulva/Vagina	2.98368	Other
ACH-000215	-0.0592533	LN382	Diffuse Glioma	CNS/Brain	Diffuse Glioma	4.35685	Other
ACH-000651	-0.0586423	SW620	Colorectal Adenocarcinoma	Bowel	Colorectal Adenocarcinoma	5.37434	Other
ACH-000317	-0.0582926	TUHR14TKB	Renal Cell Carcinoma	Kidney	Renal Cell Carcinoma	4.70819	Other
ACH-000544	-0.0578929	OE21	Esophageal Squamous Cell Carcinoma	Esophagus/Stomach	Esophageal Squamous Cell Carcinoma	5.16189	Other
ACH-002711	-0.0578722	UMHACC2A	Salivary Carcinoma	Head and Neck	Salivary Carcinoma	4.42089	Other
ACH-000587	-0.0571826	NCIH1975	Non-Small Cell Lung Cancer	Lung	Non-Small Cell Lung Cancer	4.3799	Other
ACH-000905	-0.0567258	5637	Bladder Urothelial Carcinoma	Bladder/Urinary Tract	Bladder Urothelial Carcinoma	5.17832	Other
ACH-002680	-0.0565353	170MGBA	Diffuse Glioma	CNS/Brain	Diffuse Glioma	4.90641	Other
ACH-000652	-0.0561886	SUIT2	Pancreatic Adenocarcinoma	Pancreas	Pancreatic Adenocarcinoma	4.10936	Other
ACH-000762	-0.0561205	YD38	Head and Neck Squamous Cell Carcinoma	Head and Neck	Head and Neck Squamous Cell Carcinoma	5.05398	Other
ACH-001340	-0.0560957	COV413A	Ovarian Epithelial Tumor	Ovary/Fallopian Tube	Ovarian Epithelial Tumor	5.04177	Other
ACH-000685	-0.0557892	L33	Adenosquamous Carcinoma of the Pancreas	Pancreas	Adenosquamous Carcinoma of the Pancreas	5.5157	Other
ACH-000974	-0.0557306	SNGM	Endometrial Carcinoma	Uterus	Endometrial Carcinoma	4.77768	Other
ACH-001128	-0.0555486	MON	Rhabdoid Cancer	Soft Tissue	Rhabdoid Cancer	3.87774	Other
ACH-000142	-0.0554259	CAL29	Bladder Urothelial Carcinoma	Bladder/Urinary Tract	Bladder Urothelial Carcinoma	4.7252	Other
ACH-000113	-0.055264	OCIAML2	Acute Myeloid Leukemia	Myeloid	Acute Myeloid Leukemia	5.73118	Other
ACH-000427	-0.0544398	NCIN87	Esophagogastric Adenocarcinoma	Esophagus/Stomach	Esophagogastric Adenocarcinoma	5.37191	Other
ACH-000271	-0.0537807	SUDHL10	Mature B-Cell Neoplasms	Lymphoid	Mature B-Cell Neoplasms	4.49313	Other
ACH-001959	-0.0537787	CCLP1	Intraductal Papillary Neoplasm of the Bile Duct	Biliary Tract	Intraductal Papillary Neoplasm of the Bile Duct	3.67243	Other
ACH-001986	-0.0537752	NZM42	Melanoma	Skin	Melanoma	4.31687	Other
ACH-001409	-0.0536927	UMUC16	Bladder Urothelial Carcinoma	Bladder/Urinary Tract	Bladder Urothelial Carcinoma	4.62352	Other
ACH-001654	-0.0531826	SKGT4	Esophagogastric Adenocarcinoma	Esophagus/Stomach	Esophagogastric Adenocarcinoma	4.56986	Other
ACH-000149	-0.0531689	SKNSH	Neuroblastoma	Peripheral Nervous System	Neuroblastoma	4.31615	Other
ACH-001796	-0.0529893	95T1000	Liposarcoma	Soft Tissue	Liposarcoma	4.01881	Other
ACH-000713	-0.0520469	CAOV3	Ovarian Epithelial Tumor	Ovary/Fallopian Tube	Ovarian Epithelial Tumor	5.55612	Other
ACH-003177	-0.0519537	NRHUPS1	Undifferentiated Pleomorphic Sarcoma/Malignant Fibrous Histiocytoma/High-Grade Spindle Cell Sarcoma	Soft Tissue	Undifferentiated Pleomorphic Sarcoma/Malignant Fibrous Histiocytoma/High-Grade Spindle Cell Sarcoma	4.08321	Other
ACH-000577	-0.0514022	JHH2	Hepatocellular Carcinoma	Liver	Hepatocellular Carcinoma	3.40327	Other
ACH-000676	-0.0510152	LN464	Diffuse Glioma	CNS/Brain	Diffuse Glioma	4.13914	Other
ACH-002531	-0.0507722	SNU2535	Non-Small Cell Lung Cancer	Lung	Non-Small Cell Lung Cancer	4.66732	Other
ACH-000994	-0.0507298	HEC59	Endometrial Carcinoma	Uterus	Endometrial Carcinoma	5.71094	Other
ACH-001543	-0.0506372	KOSC2	Head and Neck Squamous Cell Carcinoma	Head and Neck	Head and Neck Squamous Cell Carcinoma	4.25701	Other
ACH-002922	-0.0506224	SKNMM	Neuroblastoma	Peripheral Nervous System	Neuroblastoma	3.13093	Other
ACH-002026	-0.0502224	HHUA	Endometrial Carcinoma	Uterus	Endometrial Carcinoma	4.45022	Other
ACH-000421	-0.0502151	SW837	Colorectal Adenocarcinoma	Bowel	Colorectal Adenocarcinoma	5.03034	Other
ACH-000995	-0.0500304	JURKAT	T-Lymphoblastic Leukemia/Lymphoma	Lymphoid	T-Lymphoblastic Leukemia/Lymphoma	5.93946	Other
ACH-000777	-0.0499936	KYSE30	Esophageal Squamous Cell Carcinoma	Esophagus/Stomach	Esophageal Squamous Cell Carcinoma	5.88753	Other
ACH-000216	-0.0499577	JHESOAD1	Esophagogastric Adenocarcinoma	Esophagus/Stomach	Esophagogastric Adenocarcinoma	5.38198	Other
ACH-001538	-0.0495009	KKU213	Intraductal Papillary Neoplasm of the Bile Duct	Biliary Tract	Intraductal Papillary Neoplasm of the Bile Duct	5.20046	Other
ACH-000889	-0.0494927	KMM1	Mature B-Cell Neoplasms	Lymphoid	Mature B-Cell Neoplasms	6.30086	Other
ACH-000885	-0.0494847	TOV21G	Ovarian Epithelial Tumor	Ovary/Fallopian Tube	Ovarian Epithelial Tumor	4.51033	Other
ACH-001193	-0.0489414	SKPNDW	Ewing Sarcoma	Bone	Ewing Sarcoma	3.69822	Other
ACH-000542	-0.0485105	HEYA8	Ovarian Epithelial Tumor	Ovary/Fallopian Tube	Ovarian Epithelial Tumor	5.30195	Other
ACH-000753	-0.0481928	JMSU1	Bladder Urothelial Carcinoma	Bladder/Urinary Tract	Bladder Urothelial Carcinoma	6.25191	Other
ACH-000487	-0.0480352	F36P	Myelodysplastic Syndromes	Myeloid	Myelodysplastic Syndromes	5.12391	Other
ACH-001611	-0.0478708	NP8	Diffuse Glioma	CNS/Brain	Diffuse Glioma	6.05593	Other
ACH-000533	-0.0472207	NCIH2004RT	Rhabdoid Cancer	Kidney	Rhabdoid Cancer	4.76235	Other
ACH-000922	-0.0471769	RCHACV	B-Lymphoblastic Leukemia/Lymphoma	Lymphoid	B-Lymphoblastic Leukemia/Lymphoma	5.36352	Other
ACH-000732	-0.0470846	PECAPJ41CLONED2	Head and Neck Squamous Cell Carcinoma	Head and Neck	Head and Neck Squamous Cell Carcinoma	5.27016	Other
ACH-002116	-0.0469208	EW22	Ewing Sarcoma	Bone	Ewing Sarcoma		Other
ACH-001560	-0.0466887	MERO83	Pleural Mesothelioma	Pleura	Pleural Mesothelioma	5.35332	Other
ACH-000435	-0.0463101	EFE184	Endometrial Carcinoma	Uterus	Endometrial Carcinoma	4.95791	Other
ACH-001038	-0.0461467	COGE352	Ewing Sarcoma	Bone	Ewing Sarcoma	4.32481	Other
ACH-001400	-0.0460627	SW954	Squamous Cell Carcinoma of the Vulva/Vagina	Vulva/Vagina	Squamous Cell Carcinoma of the Vulva/Vagina	3.11103	Other
ACH-001061	-0.0455054	DLD1	Colorectal Adenocarcinoma	Bowel	Colorectal Adenocarcinoma	5.39883	Other
ACH-002400	-0.0453565	21MT1	Invasive Breast Carcinoma	Breast	Invasive Breast Carcinoma		Other
ACH-000681	-0.0453228	A549	Non-Small Cell Lung Cancer	Lung	Non-Small Cell Lung Cancer	4.39917	Other
ACH-000118	-0.0452426	HUPT3	Pancreatic Adenocarcinoma	Pancreas	Pancreatic Adenocarcinoma	4.83996	Other
ACH-000366	-0.0449264	SKNDZ	Neuroblastoma	Peripheral Nervous System	Neuroblastoma	4.68313	Other
ACH-000645	-0.0448778	JL1	Pleural Mesothelioma	Pleura	Pleural Mesothelioma	4.66448	Other
ACH-000879	-0.0445577	MFE296	Endometrial Carcinoma	Uterus	Endometrial Carcinoma	5.01078	Other
ACH-001334	-0.0445109	C4I	Cervical Squamous Cell Carcinoma	Cervix	Cervical Squamous Cell Carcinoma	5.31578	Other
ACH-001415	-0.0440047	UMUC7	Bladder Urothelial Carcinoma	Bladder/Urinary Tract	Bladder Urothelial Carcinoma	4.80323	Other
ACH-001303	-0.0439037	NB1643	Neuroblastoma	Peripheral Nervous System	Neuroblastoma	3.36317	Other
ACH-000296	-0.0433601	OUMS23	Colorectal Adenocarcinoma	Bowel	Colorectal Adenocarcinoma	5.43796	Other
ACH-000017	-0.0432283	SKBR3	Invasive Breast Carcinoma	Breast	Invasive Breast Carcinoma	4.09339	Other
ACH-001377	-0.0428272	PACADD137	Pancreatic Adenocarcinoma	Pancreas	Pancreatic Adenocarcinoma	4.92315	Other
ACH-001529	-0.042725	JAR	Gestational Trophoblastic Disease	Uterus	Gestational Trophoblastic Disease	5.05137	Other
ACH-000470	-0.0426362	SW1463	Colorectal Adenocarcinoma	Bowel	Colorectal Adenocarcinoma	5.17832	Other
ACH-002533	-0.0420519	SNU482	Renal Cell Carcinoma	Kidney	Renal Cell Carcinoma	4.22574	Other
ACH-000228	-0.041597	BICR31	Head and Neck Squamous Cell Carcinoma	Head and Neck	Head and Neck Squamous Cell Carcinoma	4.46009	Other
ACH-002110	-0.0415733	EW1	Ewing Sarcoma	Bone	Ewing Sarcoma		Other
ACH-001388	-0.0411082	SUM102PT	Invasive Breast Carcinoma	Breast	Invasive Breast Carcinoma	2.9486	Other
ACH-000481	-0.0410506	NCIH2170	Non-Small Cell Lung Cancer	Lung	Non-Small Cell Lung Cancer	4.73335	Other
ACH-001701	-0.0405042	UPCISCC200	Head and Neck Squamous Cell Carcinoma	Head and Neck	Head and Neck Squamous Cell Carcinoma	4.30816	Other
ACH-000483	-0.040343	SNU182	Hepatocellular Carcinoma	Liver	Hepatocellular Carcinoma	5.80967	Other
ACH-000178	-0.0400041	HS766T	Pancreatic Adenocarcinoma	Pancreas	Pancreatic Adenocarcinoma	4.95187	Other
ACH-000099	-0.0398178	SIMA	Neuroblastoma	Peripheral Nervous System	Neuroblastoma	4.2765	Other
ACH-000654	-0.0395751	RAJI	Mature B-Cell Neoplasms	Lymphoid	Mature B-Cell Neoplasms	5.31759	Other
ACH-002046	-0.0390905	HTMMT	Endometrial Carcinoma	Uterus	Endometrial Carcinoma	4.34625	Other
ACH-001839	-0.0390524	ICC137	Intraductal Papillary Neoplasm of the Bile Duct	Biliary Tract	Intraductal Papillary Neoplasm of the Bile Duct	5.25361	Other
ACH-000463	-0.0390301	NCIH460	Non-Small Cell Lung Cancer	Lung	Non-Small Cell Lung Cancer	4.09085	Other
ACH-000649	-0.0388124	786O	Renal Cell Carcinoma	Kidney	Renal Cell Carcinoma	4.86493	Other
ACH-000231	-0.0385236	KALS1	Diffuse Glioma	CNS/Brain	Diffuse Glioma	5.33128	Other
ACH-001307	-0.0384644	8505C	Anaplastic Thyroid Cancer	Thyroid	Anaplastic Thyroid Cancer	4.39438	Other
ACH-000607	-0.0382556	KYM1	Rhabdomyosarcoma	Soft Tissue	Rhabdomyosarcoma	4.69321	Other
ACH-001795	-0.0379217	94T778	Liposarcoma	Soft Tissue	Liposarcoma	4.16832	Other
ACH-000673	-0.0377289	LN443	Diffuse Glioma	CNS/Brain	Diffuse Glioma	5.33235	Other
ACH-001275	-0.037029	OSA1777	Osteosarcoma	Bone	Osteosarcoma	4.70874	Other
ACH-000035	-0.037011	NCIH1650	Non-Small Cell Lung Cancer	Lung	Non-Small Cell Lung Cancer	5.35226	Other
ACH-000719	-0.0364314	RMGI	Ovarian Epithelial Tumor	Ovary/Fallopian Tube	Ovarian Epithelial Tumor	5.15623	Other
ACH-001172	-0.0360776	U251MGDM	Diffuse Glioma	CNS/Brain	Diffuse Glioma	5.07253	Other
ACH-002284	-0.0360357	NB6	Neuroblastoma	Peripheral Nervous System	Neuroblastoma		Other
ACH-000991	-0.0359266	SNU81	Colorectal Adenocarcinoma	Bowel	Colorectal Adenocarcinoma	5.83466	Other
ACH-000915	-0.0358441	IPC298	Melanoma	Skin	Melanoma	4.81916	Other
ACH-001862	-0.0357281	TGBC52TKB	Ampullary Carcinoma	Ampulla of Vater	Ampullary Carcinoma	4.57894	Other
ACH-001643	-0.0356449	SCCH196	Ewing Sarcoma	Bone	Ewing Sarcoma		Other
ACH-001353	-0.0355118	JOPACA1	Pancreatic Adenocarcinoma	Pancreas	Pancreatic Adenocarcinoma	5.92742	Other
ACH-000549	-0.0349803	SNU1076	Head and Neck Squamous Cell Carcinoma	Head and Neck	Head and Neck Squamous Cell Carcinoma	5.27277	Other
ACH-002538	-0.0349391	SNU1235	Colorectal Adenocarcinoma	Bowel	Colorectal Adenocarcinoma	5.59783	Other
ACH-000573	-0.034165	MDAMB436	Invasive Breast Carcinoma	Breast	Invasive Breast Carcinoma	3.9991	Other
ACH-001279	-0.0334366	SCCOHT1	Ovarian Epithelial Tumor	Ovary/Fallopian Tube	Ovarian Epithelial Tumor	5.14608	Other
ACH-000486	-0.0333577	KU1919	Bladder Urothelial Carcinoma	Bladder/Urinary Tract	Bladder Urothelial Carcinoma	4.17951	Other
ACH-001335	-0.0330764	C4II	Cervical Squamous Cell Carcinoma	Cervix	Cervical Squamous Cell Carcinoma	5.35156	Other
ACH-000907	-0.0329666	SNU349	Renal Cell Carcinoma	Kidney	Renal Cell Carcinoma	3.05311	Other
ACH-000013	-0.0329073	ONCODG1	Ovarian Epithelial Tumor	Ovary/Fallopian Tube	Ovarian Epithelial Tumor	5.39712	Other
ACH-000831	-0.0323758	HEC50B	Endometrial Carcinoma	Uterus	Endometrial Carcinoma	4.51475	Other
ACH-000294	-0.0322265	NB4	Acute Myeloid Leukemia	Myeloid	Acute Myeloid Leukemia	5.46761	Other
ACH-000350	-0.0320258	COLO678	Colorectal Adenocarcinoma	Bowel	Colorectal Adenocarcinoma	4.76447	Other
ACH-001702	-0.0320198	VAESBJ	Epithelioid Sarcoma	Soft Tissue	Epithelioid Sarcoma	3.77821	Other
ACH-000782	-0.0316489	SEM	B-Lymphoblastic Leukemia/Lymphoma	Lymphoid	B-Lymphoblastic Leukemia/Lymphoma	5.44857	Other
ACH-000441	-0.0313393	SH4	Melanoma	Skin	Melanoma	4.30597	Other
ACH-001567	-0.0311454	MM383	Melanoma	Skin	Melanoma	4.19377	Other
ACH-000583	-0.0310974	MC116	Non-Hodgkin Lymphoma	Lymphoid	Non-Hodgkin Lymphoma	5.11145	Other
ACH-000961	-0.0310877	ISHIKAWAHERAKLIO02ER	Endometrial Carcinoma	Uterus	Endometrial Carcinoma	4.70598	Other
ACH-000385	-0.0309906	SKRC52	Renal Cell Carcinoma	Kidney	Renal Cell Carcinoma	4.78973	Other
ACH-000809	-0.0309461	KYSE410	Esophageal Squamous Cell Carcinoma	Esophagus/Stomach	Esophageal Squamous Cell Carcinoma	5.61206	Other
ACH-000770	-0.030929	P31FUJ	Acute Myeloid Leukemia	Myeloid	Acute Myeloid Leukemia	5.68846	Other
ACH-000545	-0.0306004	VMCUB1	Bladder Urothelial Carcinoma	Bladder/Urinary Tract	Bladder Urothelial Carcinoma	5.22497	Other
ACH-002077	-0.0303432	LU165	Lung Neuroendocrine Tumor	Lung	Lung Neuroendocrine Tumor	5.07895	Other
ACH-000790	-0.0300312	SHP77	Lung Neuroendocrine Tumor	Lung	Lung Neuroendocrine Tumor	4.40395	Other
ACH-000405	-0.030004	MEC1	Mature B-Cell Neoplasms	Lymphoid	Mature B-Cell Neoplasms	5.57137	Other
ACH-001852	-0.0297366	HKGZCC	Intraductal Papillary Neoplasm of the Bile Duct	Biliary Tract	Intraductal Papillary Neoplasm of the Bile Duct	4.93452	Other
ACH-001836	-0.0295938	ICC108	Intraductal Papillary Neoplasm of the Bile Duct	Biliary Tract	Intraductal Papillary Neoplasm of the Bile Duct	5.65964	Other
ACH-000884	-0.0294422	MDAMB435S	Melanoma	Skin	Melanoma	4.96578	Other
ACH-000393	-0.0291281	HLF	Hepatocellular Carcinoma	Liver	Hepatocellular Carcinoma	5.07895	Other
ACH-000639	-0.028874	NCIH211	Lung Neuroendocrine Tumor	Lung	Lung Neuroendocrine Tumor	5.57259	Other
ACH-000383	-0.0287877	OE33	Esophagogastric Adenocarcinoma	Esophagus/Stomach	Esophagogastric Adenocarcinoma	4.44294	Other
ACH-001990	-0.0286203	NZM7	Melanoma	Skin	Melanoma	5.02104	Other
ACH-000620	-0.028411	JHH1	Hepatocellular Carcinoma	Liver	Hepatocellular Carcinoma	4.85748	Other
ACH-000862	-0.0282166	KMBC2	Bladder Urothelial Carcinoma	Bladder/Urinary Tract	Bladder Urothelial Carcinoma	6.57107	Other
ACH-000510	-0.0281734	NCIH1299	Non-Small Cell Lung Cancer	Lung	Non-Small Cell Lung Cancer	5.36422	Other
ACH-000890	-0.0280919	SW1271	SMARCA4-deficient undifferentiated tumor	Lung	SMARCA4-deficient undifferentiated tumor	4.67186	Other
ACH-000878	-0.0276262	HCC15	Non-Small Cell Lung Cancer	Lung	Non-Small Cell Lung Cancer	4.2555	Other
ACH-001694	-0.0272255	UPCISCC074	Head and Neck Squamous Cell Carcinoma	Head and Neck	Head and Neck Squamous Cell Carcinoma	6.30287	Other
ACH-000799	-0.0272121	HS695T	Melanoma	Skin	Melanoma	4.01614	Other
ACH-002143	-0.0271651	ISTMEL1	Melanoma	Skin	Melanoma		Other
ACH-001647	-0.026951	SHI1	Acute Myeloid Leukemia	Myeloid	Acute Myeloid Leukemia	4.93357	Other
ACH-000146	-0.0266107	THP1	Acute Myeloid Leukemia	Myeloid	Acute Myeloid Leukemia	5.17951	Other
ACH-000365	-0.0264573	SUDHL4	Mature B-Cell Neoplasms	Lymphoid	Mature B-Cell Neoplasms	4.87873	Other
ACH-001098	-0.0264313	KCIMOH1	Pancreatic Adenocarcinoma	Pancreas	Pancreatic Adenocarcinoma	5.28762	Other
ACH-000709	-0.0261068	KMRC2	Renal Cell Carcinoma	Kidney	Renal Cell Carcinoma	4.48671	Other
ACH-000988	-0.0255494	MFE319	Endometrial Carcinoma	Uterus	Endometrial Carcinoma	4.42089	Damaging
ACH-001655	-0.0254013	SKN	Uterine Sarcoma/Mesenchymal	Uterus	Uterine Sarcoma/Mesenchymal	4.11686	Other
ACH-000901	-0.0250468	HCC1359	Non-Small Cell Lung Cancer	Lung	Non-Small Cell Lung Cancer	5.93074	Other
ACH-002291	-0.0249996	NTERA2CLD1	Non-Seminomatous Germ Cell Tumor	Testis	Non-Seminomatous Germ Cell Tumor	5.23917	Other
ACH-001411	-0.0249049	UMUC5	Bladder Squamous Cell Carcinoma	Bladder/Urinary Tract	Bladder Squamous Cell Carcinoma	4.55766	Other
ACH-002782	-0.024629	NCCUPS1C1	Undifferentiated Pleomorphic Sarcoma/Malignant Fibrous Histiocytoma/High-Grade Spindle Cell Sarcoma	Soft Tissue	Undifferentiated Pleomorphic Sarcoma/Malignant Fibrous Histiocytoma/High-Grade Spindle Cell Sarcoma	5.07767	Other
ACH-002001	-0.0243577	A375SKINCJ1	Melanoma	Skin	Melanoma	4.83238	Other
ACH-001300	-0.0239183	CHLA15	Neuroblastoma	Peripheral Nervous System	Neuroblastoma	3.75168	Other
ACH-000630	-0.0234402	YD8	Head and Neck Squamous Cell Carcinoma	Head and Neck	Head and Neck Squamous Cell Carcinoma	6.24755	Other
ACH-000655	-0.0229338	SF268	Diffuse Glioma	CNS/Brain	Diffuse Glioma	5.17991	Other
ACH-001197	-0.0228418	SMZ1	Non-Hodgkin Lymphoma	Lymphoid	Non-Hodgkin Lymphoma	4.8166	Other
ACH-001336	-0.0224749	CASKI	Cervical Squamous Cell Carcinoma	Cervix	Cervical Squamous Cell Carcinoma	5.44559	Other
ACH-002778	-0.0222143	NCCOS1X2C1	Osteosarcoma	Bone	Osteosarcoma	5.15502	Other
ACH-000273	-0.0221727	SF539	Diffuse Glioma	CNS/Brain	Diffuse Glioma	4.35896	Other
ACH-001402	-0.0220945	SW756	Cervical Squamous Cell Carcinoma	Cervix	Cervical Squamous Cell Carcinoma	5.27426	Other
ACH-002490	-0.0217629	NCIH1882	Lung Neuroendocrine Tumor	Lung	Lung Neuroendocrine Tumor	5.3512	Other
ACH-001408	-0.0216245	UMUC14	Urethral Cancer	Bladder/Urinary Tract	Urethral Cancer	4.6011	Other
ACH-002304	-0.0215027	SKMG1	Diffuse Glioma	CNS/Brain	Diffuse Glioma		Other
ACH-000221	-0.0214536	SNU398	Hepatocellular Carcinoma	Liver	Hepatocellular Carcinoma	4.93263	Other
ACH-001670	-0.0214415	TASK1	Embryonal Tumor	CNS/Brain	Embryonal Tumor	4.64559	Other
ACH-000132	-0.021346	JHOS2	Ovarian Epithelial Tumor	Ovary/Fallopian Tube	Ovarian Epithelial Tumor	5.45154	Other
ACH-000881	-0.0213093	MELJUSO	Melanoma	Skin	Melanoma	4.26604	Other
ACH-001849	-0.0210879	ICC9	Intraductal Papillary Neoplasm of the Bile Duct	Biliary Tract	Intraductal Papillary Neoplasm of the Bile Duct	4.13832	Other
ACH-002500	-0.0209791	Z138	Mature B-Cell Neoplasms	Lymphoid	Mature B-Cell Neoplasms	6.01167	Other
ACH-000370	-0.0208551	SNU626	Diffuse Glioma	CNS/Brain	Diffuse Glioma	3.57289	Other
ACH-000785	-0.0207103	NCIH2126	Non-Small Cell Lung Cancer	Lung	Non-Small Cell Lung Cancer	6.0847	Other
ACH-000025	-0.0204558	CH157MN	Meningothelial Tumor	CNS/Brain	Meningothelial Tumor	4.68145	Other
ACH-000869	-0.0203845	NCIH1568	Non-Small Cell Lung Cancer	Lung	Non-Small Cell Lung Cancer	4.26754	Other
ACH-001993	-0.0203466	NALM16	B-Lymphoblastic Leukemia/Lymphoma	Lymphoid	B-Lymphoblastic Leukemia/Lymphoma	6.10559	Other
ACH-000802	-0.0202868	BFTC905	Bladder Urothelial Carcinoma	Bladder/Urinary Tract	Bladder Urothelial Carcinoma	6.08831	Other
ACH-000671	-0.0201148	HUH6	Hepatoblastoma	Liver	Hepatoblastoma	4.71918	Other
ACH-000647	-0.0200867	TE1	Esophageal Squamous Cell Carcinoma	Esophagus/Stomach	Esophageal Squamous Cell Carcinoma	6.28466	Other
ACH-000736	-0.0197727	SNU601	Esophagogastric Adenocarcinoma	Esophagus/Stomach	Esophagogastric Adenocarcinoma	4.01614	Other
ACH-000585	-0.0195434	EPLC272H	Non-Small Cell Lung Cancer	Lung	Non-Small Cell Lung Cancer	5.78005	Other
ACH-001029	-0.0194975	CHLA10	Ewing Sarcoma	Bone	Ewing Sarcoma	5.06996	Other
ACH-000900	-0.0190091	NCIH23	Non-Small Cell Lung Cancer	Lung	Non-Small Cell Lung Cancer	5.91073	Other
ACH-000354	-0.0189046	CAPAN1	Pancreatic Adenocarcinoma	Pancreas	Pancreatic Adenocarcinoma	5.897	Other
ACH-000188	-0.0188748	SCC25	Head and Neck Squamous Cell Carcinoma	Head and Neck	Head and Neck Squamous Cell Carcinoma	4.53232	Other
ACH-002048	-0.0188673	RMSYM	Rhabdomyosarcoma	Soft Tissue	Rhabdomyosarcoma	4.39849	Other
ACH-000094	-0.0183911	HPAFII	Pancreatic Adenocarcinoma	Pancreas	Pancreatic Adenocarcinoma	4.75328	Other
ACH-001558	-0.0183321	MERO48A	Pleural Mesothelioma	Pleura	Pleural Mesothelioma	4.88118	Other
ACH-001669	-0.0182151	TANOUE	B-Lymphoblastic Leukemia/Lymphoma	Lymphoid	B-Lymphoblastic Leukemia/Lymphoma	5.72574	Other
ACH-002847	-0.0181742	YUHOIN	Melanoma	Skin	Melanoma	4.28762	Other
ACH-000356	-0.0178105	MKN45	Esophagogastric Adenocarcinoma	Esophagus/Stomach	Esophagogastric Adenocarcinoma	5.33271	Other
ACH-000232	-0.0176957	U251MG	Diffuse Glioma	CNS/Brain	Diffuse Glioma	4.27053	Other
ACH-000467	-0.0176683	HCC56	Colorectal Adenocarcinoma	Bowel	Colorectal Adenocarcinoma	4.54288	Other
ACH-000450	-0.017596	MELHO	Melanoma	Skin	Melanoma	4.36247	Other
ACH-002015	-0.0174436	MEL285	Ocular Melanoma	Eye	Ocular Melanoma	3.90785	Other
ACH-001819	-0.0174183	MFM223	Invasive Breast Carcinoma	Breast	Invasive Breast Carcinoma	4.337	Other
ACH-000265	-0.0171823	KP4	Pancreatic Adenocarcinoma	Pancreas	Pancreatic Adenocarcinoma	5.27165	Other
ACH-002021	-0.0170706	T3M3	Gestational Trophoblastic Disease	Uterus	Gestational Trophoblastic Disease	4.48929	Other
ACH-002016	-0.0166515	MEL290	Ocular Melanoma	Eye	Ocular Melanoma	3.93829	Other
ACH-002230	-0.0165948	D542MG	Diffuse Glioma	CNS/Brain	Diffuse Glioma		Other
ACH-001645	-0.0163086	SEKI	Melanoma	Skin	Melanoma	5.17513	Other
ACH-001099	-0.0160102	KD	Rhabdoid Cancer	Soft Tissue	Rhabdoid Cancer	4.34199	Other
ACH-001835	-0.0158867	ICC106	Intraductal Papillary Neoplasm of the Bile Duct	Biliary Tract	Intraductal Papillary Neoplasm of the Bile Duct	6.24869	Other
ACH-000247	-0.0158685	OCUM1	Esophagogastric Adenocarcinoma	Esophagus/Stomach	Esophagogastric Adenocarcinoma	5.54009	Other
ACH-000614	-0.0154917	RVH421	Melanoma	Skin	Melanoma	4.21723	Other
ACH-000695	-0.0152665	CORL47	Lung Neuroendocrine Tumor	Lung	Lung Neuroendocrine Tumor	5.14812	Other
ACH-001664	-0.0149604	SNU638	Esophagogastric Adenocarcinoma	Esophagus/Stomach	Esophagogastric Adenocarcinoma	5.11312	Other
ACH-001413	-0.014904	UMUC11	Bladder Urothelial Carcinoma	Bladder/Urinary Tract	Bladder Urothelial Carcinoma	5.64587	Other
ACH-001606	-0.0148679	NO11	Diffuse Glioma	CNS/Brain	Diffuse Glioma		Other
ACH-000906	-0.0146413	ES2	Ovarian Epithelial Tumor	Ovary/Fallopian Tube	Ovarian Epithelial Tumor	4.88118	Other
ACH-001673	-0.0143064	TFK1	Intraductal Papillary Neoplasm of the Bile Duct	Biliary Tract	Intraductal Papillary Neoplasm of the Bile Duct	4.46858	Other
ACH-001436	-0.014128	1411H	Non-Seminomatous Germ Cell Tumor	Testis	Non-Seminomatous Germ Cell Tumor		Other
ACH-000863	-0.0141235	DBTRG05MG	Diffuse Glioma	CNS/Brain	Diffuse Glioma	3.73118	Other
ACH-001192	-0.0140474	SKNEP1	Ewing Sarcoma	Bone	Ewing Sarcoma	5.05615	Other
ACH-000242	-0.0140443	RT4	Bladder Urothelial Carcinoma	Bladder/Urinary Tract	Bladder Urothelial Carcinoma	5.35614	Other
ACH-001416	-0.0136015	UMUC9	Bladder Urothelial Carcinoma	Bladder/Urinary Tract	Bladder Urothelial Carcinoma	4.63981	Other
ACH-001745	-0.0128466	RHJT	Rhabdomyosarcoma	Soft Tissue	Rhabdomyosarcoma	4.1334	Other
ACH-000261	-0.0128249	RERFLCAI	Non-Small Cell Lung Cancer	Lung	Non-Small Cell Lung Cancer	6.86295	Other
ACH-001053	-0.0124302	D425	Embryonal Tumor	CNS/Brain	Embryonal Tumor	4.36947	Other
ACH-001982	-0.012241	NZM3	Melanoma	Skin	Melanoma	4.33199	Other
ACH-000898	-0.0122053	SNU719	Esophagogastric Adenocarcinoma	Esophagus/Stomach	Esophagogastric Adenocarcinoma	5.05918	Other
ACH-000264	-0.0121685	CALU6	Non-Small Cell Lung Cancer	Lung	Non-Small Cell Lung Cancer	4.08746	Other
ACH-000377	-0.0121488	SNU478	Ampullary Carcinoma	Ampulla of Vater	Ampullary Carcinoma	4.54226	Other
ACH-000345	-0.0120983	KPNRTBM1	Neuroblastoma	Peripheral Nervous System	Neuroblastoma	4.60881	Other
ACH-001356	-0.0119781	MB1	Anaplastic Thyroid Cancer	Thyroid	Anaplastic Thyroid Cancer	4.99095	Other
ACH-000805	-0.0116445	COLO679	Melanoma	Skin	Melanoma	4.27501	Other
ACH-001329	-0.0115631	ANGMCSS	Diffuse Glioma	CNS/Brain	Diffuse Glioma	4.65764	Other
ACH-002251	-0.0112105	JHU029	Head and Neck Squamous Cell Carcinoma	Head and Neck	Head and Neck Squamous Cell Carcinoma		Other
ACH-000278	-0.0111216	COV362	Ovarian Epithelial Tumor	Ovary/Fallopian Tube	Ovarian Epithelial Tumor	3.74201	Other
ACH-000375	-0.0108579	G402	Renal Cell Carcinoma	Kidney	Renal Cell Carcinoma	4.88704	Other
ACH-000307	-0.0105668	PK1	Pancreatic Adenocarcinoma	Pancreas	Pancreatic Adenocarcinoma	5.84323	Other
ACH-000535	-0.010457	BXPC3	Pancreatic Adenocarcinoma	Pancreas	Pancreatic Adenocarcinoma	4.49633	Other
ACH-000318	-0.0104277	TE10	Esophageal Squamous Cell Carcinoma	Esophagus/Stomach	Esophageal Squamous Cell Carcinoma	5.03342	Other
ACH-000775	-0.0103885	NCIH727	Lung Neuroendocrine Tumor	Lung	Lung Neuroendocrine Tumor	4.99141	Other
ACH-000187	-0.0103828	CORL311	Lung Neuroendocrine Tumor	Lung	Lung Neuroendocrine Tumor	5.82426	Other
ACH-001481	-0.0101264	CHLA90	Neuroblastoma	Peripheral Nervous System	Neuroblastoma	2.89336	Other
ACH-000223	-0.0100758	HCC1937	Invasive Breast Carcinoma	Breast	Invasive Breast Carcinoma	5.54813	Other
ACH-000683	-0.00940151	SNU503	Colorectal Adenocarcinoma	Bowel	Colorectal Adenocarcinoma	4.54535	Other
ACH-002029	-0.00900685	SAS	Head and Neck Squamous Cell Carcinoma	Head and Neck	Head and Neck Squamous Cell Carcinoma	4.61648	Other
ACH-000138	-0.00858034	CFPAC1	Pancreatic Adenocarcinoma	Pancreas	Pancreatic Adenocarcinoma	4.08661	Other
ACH-001523	-0.0083742	HSC1	Cutaneous Squamous Cell Carcinoma	Skin	Cutaneous Squamous Cell Carcinoma	4.86443	Other
ACH-002784	-0.00828498	NCCUPS2C1	Undifferentiated Pleomorphic Sarcoma/Malignant Fibrous Histiocytoma/High-Grade Spindle Cell Sarcoma	Soft Tissue	Undifferentiated Pleomorphic Sarcoma/Malignant Fibrous Histiocytoma/High-Grade Spindle Cell Sarcoma	4.63923	Other
ACH-000563	-0.00784628	EBC1	Non-Small Cell Lung Cancer	Lung	Non-Small Cell Lung Cancer	5.29646	Other
ACH-000257	-0.00779395	CORL279	Lung Neuroendocrine Tumor	Lung	Lung Neuroendocrine Tumor	5.71809	Other
ACH-000115	-0.00762541	VCAP	Prostate Adenocarcinoma	Prostate	Prostate Adenocarcinoma	4.24793	Other
ACH-000323	-0.00736809	42MGBA	Diffuse Glioma	CNS/Brain	Diffuse Glioma	4.7137	Other
ACH-000518	-0.00731683	CAL33	Head and Neck Squamous Cell Carcinoma	Head and Neck	Head and Neck Squamous Cell Carcinoma	5.67864	Other
ACH-001997	-0.00679293	ECC2	Intraductal Papillary Neoplasm of the Bile Duct	Biliary Tract	Intraductal Papillary Neoplasm of the Bile Duct	5.24982	Other
ACH-000067	-0.00649456	HS683	Diffuse Glioma	CNS/Brain	Diffuse Glioma	4.52857	Other
ACH-000516	-0.0064036	CAL78	Chondrosarcoma	Bone	Chondrosarcoma	5.90063	Other
ACH-002140	-0.00589258	HEY	Ovarian Epithelial Tumor	Ovary/Fallopian Tube	Ovarian Epithelial Tumor		Other
ACH-000980	-0.00587059	NCIH1155	Non-Small Cell Lung Cancer	Lung	Non-Small Cell Lung Cancer	4.97865	Other
ACH-000456	-0.0056957	BCPAP	Poorly Differentiated Thyroid Cancer	Thyroid	Poorly Differentiated Thyroid Cancer	4.88704	Other
ACH-001650	-0.00566116	SISO	Cervical Adenocarcinoma	Cervix	Cervical Adenocarcinoma	5.66505	Other
ACH-000917	-0.00558775	TE4	Esophageal Squamous Cell Carcinoma	Esophagus/Stomach	Esophageal Squamous Cell Carcinoma	5.66818	Other
ACH-000048	-0.00553312	TOV112D	Ovarian Epithelial Tumor	Ovary/Fallopian Tube	Ovarian Epithelial Tumor	4.85499	Other
ACH-000176	-0.0050498	LOUNH91	Non-Small Cell Lung Cancer	Lung	Non-Small Cell Lung Cancer	5.18309	Other
ACH-001001	-0.0039924	143B	Osteosarcoma	Bone	Osteosarcoma	5.23458	Other
ACH-001229	-0.00379328	UPCISCC154	Head and Neck Squamous Cell Carcinoma	Head and Neck	Head and Neck Squamous Cell Carcinoma	5.62117	Other
ACH-000097	-0.00378282	ZR751	Invasive Breast Carcinoma	Breast	Invasive Breast Carcinoma	5.36982	Other
ACH-000362	-0.00368848	MOLM13	Acute Myeloid Leukemia	Myeloid	Acute Myeloid Leukemia	5.23036	Other
ACH-000234	-0.00334122	CAKI2	Renal Cell Carcinoma	Kidney	Renal Cell Carcinoma	3.854	Other
ACH-000189	-0.00310574	RCC10RGB	Renal Cell Carcinoma	Kidney	Renal Cell Carcinoma	4.59991	Other
ACH-001653	-0.00298657	SKGT2	Esophagogastric Adenocarcinoma	Esophagus/Stomach	Esophagogastric Adenocarcinoma	5.65964	Other
ACH-000827	-0.00291007	WM793	Melanoma	Skin	Melanoma	4.59753	Other
ACH-001270	-0.00289718	127399	Synovial Sarcoma	Soft Tissue	Synovial Sarcoma	4.59991	Other
ACH-000754	-0.00242792	L428	Hodgkin Lymphoma	Lymphoid	Hodgkin Lymphoma	4.49697	Other
ACH-001608	-0.00231041	NP2	Diffuse Glioma	CNS/Brain	Diffuse Glioma	4.87332	Other
ACH-000475	-0.00216633	HUH1	Hepatocellular Carcinoma	Liver	Hepatocellular Carcinoma	4.57592	Other
ACH-000571	-0.00202275	T98G	Diffuse Glioma	CNS/Brain	Diffuse Glioma	4.40735	Other
ACH-002461	-0.00195467	RVH421SKINFV1	Melanoma	Skin	Melanoma	3.7148	Other
ACH-000078	-0.00180763	MHHNB11	Neuroblastoma	Peripheral Nervous System	Neuroblastoma	4.06091	Other
ACH-002926	-0.00178747	UPMD1	Ocular Melanoma	Eye	Ocular Melanoma	4.27798	Other
ACH-001794	-0.000829644	93T449	Liposarcoma	Soft Tissue	Liposarcoma	4.24031	Other
ACH-002269	-0.000446975	LNZTA3WT4	Diffuse Glioma	CNS/Brain	Diffuse Glioma		Other
ACH-002511	-0.000337823	M140325	Melanoma	Skin	Melanoma	4.92742	Other
ACH-002018	8.00056e-05	OMM25	Ocular Melanoma	Eye	Ocular Melanoma	4.0045	Other
ACH-000093	0.000315577	PANC0504	Pancreatic Adenocarcinoma	Pancreas	Pancreatic Adenocarcinoma	5.91025	Other
ACH-002239	0.000586324	H3118	Salivary Carcinoma	Head and Neck	Salivary Carcinoma		Other
ACH-001145	0.000836514	OC316	Ovarian Epithelial Tumor	Ovary/Fallopian Tube	Ovarian Epithelial Tumor	4.95093	Other
ACH-000406	0.000849031	U937	Acute Myeloid Leukemia	Myeloid	Acute Myeloid Leukemia	5.58225	Other
ACH-000128	0.000937647	LN319	Diffuse Glioma	CNS/Brain	Diffuse Glioma	4.91934	Other
ACH-000127	0.00103058	SLR20	Bladder Urothelial Carcinoma	Bladder/Urinary Tract	Bladder Urothelial Carcinoma	4.88362	Other
ACH-001530	0.0011361	JEG3	Gestational Trophoblastic Disease	Uterus	Gestational Trophoblastic Disease	3.87086	Other
ACH-000332	0.00125773	YAPC	Pancreatic Adenocarcinoma	Pancreas	Pancreatic Adenocarcinoma	5.60851	Other
ACH-000694	0.00129015	TE9	Esophageal Squamous Cell Carcinoma	Esophagus/Stomach	Esophageal Squamous Cell Carcinoma	5.50684	Other
ACH-001407	0.00135229	UMUC13	Bladder Urothelial Carcinoma	Bladder/Urinary Tract	Bladder Urothelial Carcinoma	6.5656	Other
ACH-002161	0.00181915	MKN28	Esophagogastric Adenocarcinoma	Esophagus/Stomach	Esophagogastric Adenocarcinoma		Other
ACH-000206	0.0018255	C8166	T-Lymphoblastic Leukemia/Lymphoma	Lymphoid	T-Lymphoblastic Leukemia/Lymphoma	5.28466	Other
ACH-001719	0.00186131	OCIC4P	Ovarian Epithelial Tumor	Ovary/Fallopian Tube	Ovarian Epithelial Tumor	5.83238	Other
ACH-003012	0.00187757	A549CRAFKD	Non-Small Cell Lung Cancer	Lung	Non-Small Cell Lung Cancer	3.99458	Other
ACH-000001	0.00229715	NIHOVCAR3	Ovarian Epithelial Tumor	Ovary/Fallopian Tube	Ovarian Epithelial Tumor	6.10518	Other
ACH-000276	0.00252928	HCC38	Invasive Breast Carcinoma	Breast	Invasive Breast Carcinoma	6.12536	Other
ACH-002020	0.00295715	SKGIIIA	Cervical Squamous Cell Carcinoma	Cervix	Cervical Squamous Cell Carcinoma	5.46728	Other
ACH-000477	0.00299479	MALME3M	Melanoma	Skin	Melanoma	4.15218	Other
ACH-000807	0.00301377	SNU738	Diffuse Glioma	CNS/Brain	Diffuse Glioma	4.0917	Other
ACH-000260	0.00304427	SKNAS	Neuroblastoma	Peripheral Nervous System	Neuroblastoma	4.53792	Other
ACH-001374	0.00322331	PA1	Ovarian Germ Cell Tumor	Ovary/Fallopian Tube	Ovarian Germ Cell Tumor	5.40803	Other
ACH-001366	0.00328234	NGP	Neuroblastoma	Peripheral Nervous System	Neuroblastoma	3.99548	Other
ACH-000864	0.00341682	COLO684	Endometrial Carcinoma	Uterus	Endometrial Carcinoma	4.8679	Other
ACH-000966	0.00375462	IGROV1	Ovarian Epithelial Tumor	Ovary/Fallopian Tube	Ovarian Epithelial Tumor	4.56316	Other
ACH-001431	0.00392947	TC205	Ewing Sarcoma	Bone	Ewing Sarcoma	3.54473	Damaging
ACH-000853	0.00398832	NCIH661	Non-Small Cell Lung Cancer	Lung	Non-Small Cell Lung Cancer	5.64645	Other
ACH-000936	0.00445641	EFO27	Ovarian Epithelial Tumor	Ovary/Fallopian Tube	Ovarian Epithelial Tumor	4.97407	Other
ACH-000855	0.00458405	KYSE150	Esophageal Squamous Cell Carcinoma	Esophagus/Stomach	Esophageal Squamous Cell Carcinoma	5.45055	Other
ACH-001458	0.00464865	C75	Colorectal Adenocarcinoma	Bowel	Colorectal Adenocarcinoma	4.67976	Other
ACH-001333	0.0046493	C33A	Cervical Squamous Cell Carcinoma	Cervix	Cervical Squamous Cell Carcinoma	5.34376	Other
ACH-000021	0.0046554	NCIH1693	Non-Small Cell Lung Cancer	Lung	Non-Small Cell Lung Cancer	5.50144	Other
ACH-000776	0.00505774	ONS76	Embryonal Tumor	CNS/Brain	Embryonal Tumor	4.40939	Other
ACH-000921	0.00528022	NCIH157DM	Non-Small Cell Lung Cancer	Lung	Non-Small Cell Lung Cancer	5.81429	Other
ACH-000911	0.00562228	NUGC3	Esophagogastric Adenocarcinoma	Esophagus/Stomach	Esophagogastric Adenocarcinoma	5.07253	Other
ACH-000114	0.00668132	SU8686	Pancreatic Adenocarcinoma	Pancreas	Pancreatic Adenocarcinoma	5.88606	Other
ACH-000524	0.00702048	KURAMOCHI	Ovarian Epithelial Tumor	Ovary/Fallopian Tube	Ovarian Epithelial Tumor	4.71864	Other
ACH-002043	0.00702053	CA922	Head and Neck Squamous Cell Carcinoma	Head and Neck	Head and Neck Squamous Cell Carcinoma	3.7148	Other
ACH-000528	0.00767344	ABC1	Non-Small Cell Lung Cancer	Lung	Non-Small Cell Lung Cancer	4.44559	Other
ACH-000452	0.0079005	TE8	Esophageal Squamous Cell Carcinoma	Esophagus/Stomach	Esophageal Squamous Cell Carcinoma	5.09255	Other
ACH-000739	0.00812265	HEPG2	Hepatoblastoma	Liver	Hepatoblastoma	4.36036	Other
ACH-000646	0.00817998	OVMANA	Ovarian Epithelial Tumor	Ovary/Fallopian Tube	Ovarian Epithelial Tumor	3.45681	Other
ACH-001619	0.00825121	OCUG1	Intracholecystic Papillary Neoplasm	Biliary Tract	Intracholecystic Papillary Neoplasm	4.70487	Other
ACH-000203	0.0083076	NH6	Neuroblastoma	Peripheral Nervous System	Neuroblastoma	4.64904	Other
ACH-000302	0.00831413	SNU1077	Endometrial Carcinoma	Uterus	Endometrial Carcinoma	5.09128	Other
ACH-002647	0.0084613	CCC5	Intraductal Papillary Neoplasm of the Bile Duct	Biliary Tract	Intraductal Papillary Neoplasm of the Bile Duct	4.56194	Other
ACH-000765	0.00854466	WM983B	Melanoma	Skin	Melanoma	5.20398	Other
ACH-002070	0.00855849	HKBMM	Meningothelial Tumor	CNS/Brain	Meningothelial Tumor	4.60348	Other
ACH-000422	0.00861898	SNU475	Hepatocellular Carcinoma	Liver	Hepatocellular Carcinoma	4.52857	Other
ACH-001699	0.00871485	UPCISCC131	Head and Neck Squamous Cell Carcinoma	Head and Neck	Head and Neck Squamous Cell Carcinoma	5.0063	Other
ACH-001992	0.00892962	ONE58	Pleural Mesothelioma	Pleura	Pleural Mesothelioma	4.68818	Other
ACH-000537	0.00898581	SNU761	Hepatocellular Carcinoma	Liver	Hepatocellular Carcinoma	3.31904	Other
ACH-000983	0.00899548	KCL22	Myeloproliferative Neoplasms	Myeloid	Myeloproliferative Neoplasms	4.84649	Other
ACH-000144	0.00950159	RERFGC1B	Esophagogastric Adenocarcinoma	Esophagus/Stomach	Esophagogastric Adenocarcinoma	5.61648	Other
ACH-000738	0.00954507	GB1	Diffuse Glioma	CNS/Brain	Diffuse Glioma	5.42861	Other
ACH-002282	0.0103535	NB17	Neuroblastoma	Peripheral Nervous System	Neuroblastoma		Other
ACH-002044	0.010419	HSQ89	Head and Neck Squamous Cell Carcinoma	Head and Neck	Head and Neck Squamous Cell Carcinoma	6.24831	Other
ACH-001390	0.010648	SUM149PT	Invasive Breast Carcinoma	Breast	Invasive Breast Carcinoma	5.47021	Other
ACH-000161	0.01131	CORL105	Non-Small Cell Lung Cancer	Lung	Non-Small Cell Lung Cancer	4.80064	Other
ACH-001563	0.0117996	MM127	Melanoma	Skin	Melanoma	4.12019	Other
ACH-000023	0.0118389	PATU8988T	Pancreatic Adenocarcinoma	Pancreas	Pancreatic Adenocarcinoma	5.99232	Other
ACH-000243	0.012362	DANG	Pancreatic Adenocarcinoma	Pancreas	Pancreatic Adenocarcinoma	4.11603	Other
ACH-001318	0.0124526	PLCPRF5	Hepatocellular Carcinoma	Liver	Hepatocellular Carcinoma	5.06307	Other
ACH-000209	0.013022	SNU1079	Intraductal Papillary Neoplasm of the Bile Duct	Biliary Tract	Intraductal Papillary Neoplasm of the Bile Duct	3.4489	Other
ACH-000004	0.0132644	HEL	Acute Myeloid Leukemia	Myeloid	Acute Myeloid Leukemia	5.57833	Other
ACH-000416	0.0133778	NCIH838	Non-Small Cell Lung Cancer	Lung	Non-Small Cell Lung Cancer	5.34944	Other
ACH-000588	0.0134173	KMS26	Mature B-Cell Neoplasms	Lymphoid	Mature B-Cell Neoplasms	4.09001	Other
ACH-001332	0.0134402	BICR78	Head and Neck Squamous Cell Carcinoma	Head and Neck	Head and Neck Squamous Cell Carcinoma	5.21568	Other
ACH-001302	0.0137995	COGN305	Neuroblastoma	Peripheral Nervous System	Neuroblastoma	3.82985	Other
ACH-000437	0.0140054	SW1088	Diffuse Glioma	CNS/Brain	Diffuse Glioma	4.6837	Other
ACH-001283	0.0141239	TC106	Ewing Sarcoma	Bone	Ewing Sarcoma	3.43829	Other
ACH-000305	0.014269	ECGI10	Esophageal Squamous Cell Carcinoma	Esophagus/Stomach	Esophageal Squamous Cell Carcinoma	6.33664	Other
ACH-002678	0.0142894	WILL1	Mature B-Cell Neoplasms	Lymphoid	Mature B-Cell Neoplasms	6.49522	Other
ACH-000028	0.0143267	KPL1	Invasive Breast Carcinoma	Breast	Invasive Breast Carcinoma	4.73552	Other
ACH-000464	0.0145227	CAS1	Diffuse Glioma	CNS/Brain	Diffuse Glioma	4.45746	Other
ACH-001549	0.0146157	LU135	Lung Neuroendocrine Tumor	Lung	Lung Neuroendocrine Tumor	3.93074	Other
ACH-001970	0.0146777	MM253	Melanoma	Skin	Melanoma	4.90111	Other
ACH-000426	0.0147119	KMS20	Mature B-Cell Neoplasms	Lymphoid	Mature B-Cell Neoplasms		Other
ACH-000867	0.0147225	CHAGOK1	Non-Small Cell Lung Cancer	Lung	Non-Small Cell Lung Cancer	4.74739	Other
ACH-000348	0.0151017	RPMI7951	Melanoma	Skin	Melanoma	4.18666	Other
ACH-000665	0.0152333	SKMES1	Non-Small Cell Lung Cancer	Lung	Non-Small Cell Lung Cancer	4.72356	Other
ACH-000792	0.0152406	BFTC909	Renal Cell Carcinoma	Kidney	Renal Cell Carcinoma	4.32409	Other
ACH-000716	0.0152551	TT2609C02	Well-Differentiated Thyroid Cancer	Thyroid	Well-Differentiated Thyroid Cancer	4.46336	Other
ACH-000387	0.0157702	TF1	Acute Myeloid Leukemia	Myeloid	Acute Myeloid Leukemia	5.25096	Other
ACH-002659	0.0158278	JVE127	Colorectal Adenocarcinoma	Bowel	Colorectal Adenocarcinoma	5.05311	Other
ACH-000415	0.0159003	BICR6	Head and Neck Squamous Cell Carcinoma	Head and Neck	Head and Neck Squamous Cell Carcinoma	3.81865	Other
ACH-001696	0.0159493	UPCISCC111	Head and Neck Squamous Cell Carcinoma	Head and Neck	Head and Neck Squamous Cell Carcinoma	4.74792	Other
ACH-000956	0.0160176	22RV1	Prostate Adenocarcinoma	Prostate	Prostate Adenocarcinoma	4.55275	Other
ACH-000259	0.0160981	KELLY	Neuroblastoma	Peripheral Nervous System	Neuroblastoma	3.66903	Other
ACH-000252	0.0161058	LS1034	Colorectal Adenocarcinoma	Bowel	Colorectal Adenocarcinoma	4.70044	Other
ACH-002928	0.0163593	MM100511	Melanoma	Skin	Melanoma	4.66846	Other
ACH-000504	0.0165737	SNB75	Diffuse Glioma	CNS/Brain	Diffuse Glioma	4.00899	Other
ACH-001690	0.0169096	UPCISCC026	Head and Neck Squamous Cell Carcinoma	Head and Neck	Head and Neck Squamous Cell Carcinoma	4.31904	Other
ACH-001422	0.016926	WPE1NA22	Non-Cancerous	Prostate	Non-Cancerous	5.49217	Other
ACH-001641	0.0170123	SAT	Head and Neck Squamous Cell Carcinoma	Head and Neck	Head and Neck Squamous Cell Carcinoma	4.4957	Other
ACH-001802	0.0171213	LPS853	Liposarcoma	Soft Tissue	Liposarcoma	4.87676	Other
ACH-000164	0.0175542	PANC1	Pancreatic Adenocarcinoma	Pancreas	Pancreatic Adenocarcinoma	4.97039	Other
ACH-001016	0.0177055	BECKER	Diffuse Glioma	CNS/Brain	Diffuse Glioma	5.35368	Other
ACH-000784	0.0180391	KYSE70	Esophageal Squamous Cell Carcinoma	Esophagus/Stomach	Esophageal Squamous Cell Carcinoma	4.80323	Other
ACH-000424	0.0180635	TC71	Ewing Sarcoma	Bone	Ewing Sarcoma	4.77663	Other
ACH-000835	0.0182198	GCT	Undifferentiated Pleomorphic Sarcoma/Malignant Fibrous Histiocytoma/High-Grade Spindle Cell Sarcoma	Soft Tissue	Undifferentiated Pleomorphic Sarcoma/Malignant Fibrous Histiocytoma/High-Grade Spindle Cell Sarcoma	4.60348	Other
ACH-000395	0.0183194	NCIH520	Non-Small Cell Lung Cancer	Lung	Non-Small Cell Lung Cancer	4.44493	Other
ACH-000939	0.0184147	SKUT1	Uterine Sarcoma/Mesenchymal	Uterus	Uterine Sarcoma/Mesenchymal	5.01926	Other
ACH-000378	0.0186757	NCIH647	Non-Small Cell Lung Cancer	Lung	Non-Small Cell Lung Cancer	4.97085	Other
ACH-001786	0.0188344	SNU1544	Colorectal Adenocarcinoma	Bowel	Colorectal Adenocarcinoma	5.07895	Other
ACH-002033	0.0190566	HMMME	Pleural Mesothelioma	Pleura	Pleural Mesothelioma	4.99729	Other
ACH-000711	0.0190767	JIMT1	Invasive Breast Carcinoma	Breast	Invasive Breast Carcinoma	4.63517	Other
ACH-001345	0.0191663	GP5D	Colorectal Adenocarcinoma	Bowel	Colorectal Adenocarcinoma	5.30961	Other
ACH-001555	0.0195128	MERO14	Pleural Mesothelioma	Pleura	Pleural Mesothelioma	5.00495	Other
ACH-000339	0.0195767	HCC461	Non-Small Cell Lung Cancer	Lung	Non-Small Cell Lung Cancer	4.70819	Other
ACH-002834	0.0196217	OS384	Osteosarcoma	Bone	Osteosarcoma	4.24565	Other
ACH-002051	0.0196651	LU134A	Lung Neuroendocrine Tumor	Lung	Lung Neuroendocrine Tumor	4.35755	Other
ACH-001521	0.0197345	HKA1	Cutaneous Squamous Cell Carcinoma	Skin	Cutaneous Squamous Cell Carcinoma	5.36457	Other
ACH-000434	0.020344	NCIH1915	Non-Small Cell Lung Cancer	Lung	Non-Small Cell Lung Cancer	5.87529	Other
ACH-002672	0.0207196	MAPACHS77	Pancreatic Adenocarcinoma	Pancreas	Pancreatic Adenocarcinoma	4.78398	Other
ACH-002475	0.0209246	HAP1	Myeloproliferative Neoplasms	Myeloid	Myeloproliferative Neoplasms	4.52293	Other
ACH-000576	0.0212697	KMS27	Mature B-Cell Neoplasms	Lymphoid	Mature B-Cell Neoplasms	4.14812	Other
ACH-001651	0.0213021	SKGI	Cervical Squamous Cell Carcinoma	Cervix	Cervical Squamous Cell Carcinoma	4.86443	Other
ACH-001554	0.0213512	MEL202	Ocular Melanoma	Eye	Ocular Melanoma	4.39506	Other
ACH-002465	0.0214483	RPE1SS119	Non-Cancerous	Eye	Non-Cancerous	4.20163	Other
ACH-001096	0.02179	JR	Rhabdomyosarcoma	Soft Tissue	Rhabdomyosarcoma	4.75916	Other
ACH-002294	0.0218495	PCI15A	Head and Neck Squamous Cell Carcinoma	Head and Neck	Head and Neck Squamous Cell Carcinoma		Other
ACH-000771	0.021852	BICR56	Head and Neck Squamous Cell Carcinoma	Head and Neck	Head and Neck Squamous Cell Carcinoma	4.21101	Other
ACH-000593	0.0219154	BC3C	Bladder Urothelial Carcinoma	Bladder/Urinary Tract	Bladder Urothelial Carcinoma	4.47184	Other
ACH-000965	0.0220179	RL952	Endometrial Carcinoma	Uterus	Endometrial Carcinoma	4.84298	Other
ACH-001306	0.0222419	8305C	Anaplastic Thyroid Cancer	Thyroid	Anaplastic Thyroid Cancer	4.6565	Other
ACH-001542	0.0226308	KON	Head and Neck Squamous Cell Carcinoma	Head and Neck	Head and Neck Squamous Cell Carcinoma	4.14975	Other
ACH-000968	0.0228391	COLO792	Melanoma	Skin	Melanoma	4.08236	Other
ACH-000208	0.0230482	U178	Diffuse Glioma	CNS/Brain	Diffuse Glioma	4.73335	Other
ACH-001863	0.0237692	TKKK	Intraductal Papillary Neoplasm of the Bile Duct	Biliary Tract	Intraductal Papillary Neoplasm of the Bile Duct	3.9514	Other
ACH-000403	0.0240652	NCIH747	Colorectal Adenocarcinoma	Bowel	Colorectal Adenocarcinoma	4.33485	Other
ACH-001842	0.0241868	ICC2	Intraductal Papillary Neoplasm of the Bile Duct	Biliary Tract	Intraductal Papillary Neoplasm of the Bile Duct	6.02724	Other
ACH-000781	0.0246439	NCIH2023	Non-Small Cell Lung Cancer	Lung	Non-Small Cell Lung Cancer	4.848	Other
ACH-001838	0.0247174	ICC12	Intraductal Papillary Neoplasm of the Bile Duct	Biliary Tract	Intraductal Papillary Neoplasm of the Bile Duct	4.80116	Other
ACH-000468	0.0248594	PK45H	Pancreatic Adenocarcinoma	Pancreas	Pancreatic Adenocarcinoma	6.04089	Other
ACH-002066	0.0250335	HSSCH2	Nerve Sheath Tumor	Peripheral Nervous System	Nerve Sheath Tumor	6.03958	Other
ACH-000865	0.0251753	KYSE450	Esophageal Squamous Cell Carcinoma	Esophagus/Stomach	Esophageal Squamous Cell Carcinoma	5.32876	Other
ACH-000559	0.0253014	NCIH1836	Lung Neuroendocrine Tumor	Lung	Lung Neuroendocrine Tumor	5.62819	Other
ACH-000698	0.0255172	DMS53	Lung Neuroendocrine Tumor	Lung	Lung Neuroendocrine Tumor	6.0054	Other
ACH-000054	0.0262765	HT1080	Fibrosarcoma	Soft Tissue	Fibrosarcoma	4.41143	Other
ACH-000514	0.0263955	NCIH1092	Lung Neuroendocrine Tumor	Lung	Lung Neuroendocrine Tumor	4.50589	Other
ACH-000637	0.0264204	KYSE520	Esophageal Squamous Cell Carcinoma	Esophagus/Stomach	Esophageal Squamous Cell Carcinoma	5.49346	Other
ACH-002523	0.0265443	SNU739	Hepatocellular Carcinoma	Liver	Hepatocellular Carcinoma	3.38681	Other
ACH-000098	0.0270708	GAMG	Diffuse Glioma	CNS/Brain	Diffuse Glioma	5.46107	Other
ACH-000606	0.0271758	PECAPJ34CLONEC12	Head and Neck Squamous Cell Carcinoma	Head and Neck	Head and Neck Squamous Cell Carcinoma	5.99887	Other
ACH-000313	0.0272905	KMRC3	Renal Cell Carcinoma	Kidney	Renal Cell Carcinoma	4.0018	Other
ACH-000616	0.0273478	HS746T	Esophagogastric Adenocarcinoma	Esophagus/Stomach	Esophagogastric Adenocarcinoma	4.72683	Other
ACH-000235	0.0277246	PANC0403	Pancreatic Adenocarcinoma	Pancreas	Pancreatic Adenocarcinoma	4.58316	Other
ACH-000222	0.0277364	ASPC1	Pancreatic Adenocarcinoma	Pancreas	Pancreatic Adenocarcinoma	4.91169	Other
ACH-001338	0.0278294	CHP134	Neuroblastoma	Peripheral Nervous System	Neuroblastoma	5.0237	Other
ACH-000767	0.0279138	NCIH526	Lung Neuroendocrine Tumor	Lung	Lung Neuroendocrine Tumor	4.80374	Other
ACH-002710	0.0283783	MPNST724	Nerve Sheath Tumor	Peripheral Nervous System	Nerve Sheath Tumor	4.88996	Other
ACH-000015	0.0284551	NCIH1581	Non-Small Cell Lung Cancer	Lung	Non-Small Cell Lung Cancer	5.4019	Other
ACH-000860	0.0284726	NCIH358	Non-Small Cell Lung Cancer	Lung	Non-Small Cell Lung Cancer	5.5245	Other
ACH-000824	0.0285331	KYSE510	Esophageal Squamous Cell Carcinoma	Esophagus/Stomach	Esophageal Squamous Cell Carcinoma	4.49633	Other
ACH-000009	0.0291253	C2BBE1	Colorectal Adenocarcinoma	Bowel	Colorectal Adenocarcinoma	5.33128	Other
ACH-000341	0.0295646	SKNFI	Neuroblastoma	Peripheral Nervous System	Neuroblastoma	4.3067	Other
ACH-000960	0.0296971	REH	B-Lymphoblastic Leukemia/Lymphoma	Lymphoid	B-Lymphoblastic Leukemia/Lymphoma	4.96947	Other
ACH-000848	0.0298102	JHH7	Hepatocellular Carcinoma	Liver	Hepatocellular Carcinoma	4.70266	Other
ACH-000204	0.0299275	LP1	Mature B-Cell Neoplasms	Lymphoid	Mature B-Cell Neoplasms	5.42492	Other
ACH-000455	0.029937	LN428	Diffuse Glioma	CNS/Brain	Diffuse Glioma	4.46728	Other
ACH-001496	0.0299406	ESO26	Esophagogastric Adenocarcinoma	Esophagus/Stomach	Esophagogastric Adenocarcinoma	5.72846	Other
ACH-000485	0.0299514	GSU	Esophagogastric Adenocarcinoma	Esophagus/Stomach	Esophagogastric Adenocarcinoma	4.68594	Other
ACH-000561	0.0302939	TDOTT	Esophageal Squamous Cell Carcinoma	Esophagus/Stomach	Esophageal Squamous Cell Carcinoma	5.54628	Other
ACH-001550	0.0303382	MCC13	Merkel Cell Carcinoma	Skin	Merkel Cell Carcinoma	4.83592	Other
ACH-002785	0.0311252	NCCLMS1C1	Leiomyosarcoma	Soft Tissue	Leiomyosarcoma	4.78816	Other
ACH-000811	0.0316444	SKOV3	Ovarian Epithelial Tumor	Ovary/Fallopian Tube	Ovarian Epithelial Tumor	5.32553	Other
ACH-001652	0.0321717	SKGII	Cervical Squamous Cell Carcinoma	Cervix	Cervical Squamous Cell Carcinoma	5.44493	Other
ACH-000120	0.0325211	CHP212	Neuroblastoma	Peripheral Nervous System	Neuroblastoma	4.86641	Other
ACH-000525	0.032641	NCIH2171	Lung Neuroendocrine Tumor	Lung	Lung Neuroendocrine Tumor	4.82477	Other
ACH-001677	0.0326521	U2904	Mature B-Cell Neoplasms	Lymphoid	Mature B-Cell Neoplasms	6.51159	Other
ACH-002027	0.0327713	HOUAI	Endometrial Carcinoma	Uterus	Endometrial Carcinoma	4.15543	Other
ACH-000847	0.0328049	HGC27	Esophagogastric Adenocarcinoma	Esophagus/Stomach	Esophagogastric Adenocarcinoma	4.58616	Other
ACH-000591	0.0333833	LN235	Diffuse Glioma	CNS/Brain	Diffuse Glioma	4.56499	Other
ACH-000169	0.0335469	RD	Rhabdomyosarcoma	Soft Tissue	Rhabdomyosarcoma	4.75649	Other
ACH-000823	0.0337903	KYSE140	Esophageal Squamous Cell Carcinoma	Esophagus/Stomach	Esophageal Squamous Cell Carcinoma	4.89579	Other
ACH-001194	0.0342613	SKRC31	Renal Cell Carcinoma	Kidney	Renal Cell Carcinoma	4.17233	Damaging
ACH-000522	0.0344598	UMUC3	Bladder Urothelial Carcinoma	Bladder/Urinary Tract	Bladder Urothelial Carcinoma	5.04439	Other
ACH-000894	0.0347164	NCIH1869	Non-Small Cell Lung Cancer	Lung	Non-Small Cell Lung Cancer	4.8515	Other
ACH-000082	0.0348657	G292CLONEA141B1	Osteosarcoma	Bone	Osteosarcoma	5.83971	Other
ACH-000459	0.035163	TUHR10TKB	Renal Cell Carcinoma	Kidney	Renal Cell Carcinoma	4.79857	Other
ACH-002544	0.035455	SNU1750	Esophagogastric Adenocarcinoma	Esophagus/Stomach	Esophagogastric Adenocarcinoma	5.2902	Other
ACH-000022	0.0357674	PATU8988S	Pancreatic Adenocarcinoma	Pancreas	Pancreatic Adenocarcinoma	5.35931	Other
ACH-000734	0.0361424	JHH5	Hepatocellular Carcinoma	Liver	Hepatocellular Carcinoma	4.393	Other
ACH-000303	0.0367258	SNU5	Esophagogastric Adenocarcinoma	Esophagus/Stomach	Esophagogastric Adenocarcinoma	4.22805	Other
ACH-000466	0.0370178	SNU216	Esophagogastric Adenocarcinoma	Esophagus/Stomach	Esophagogastric Adenocarcinoma	6.13381	Other
ACH-000682	0.0371279	SNU1066	Head and Neck Squamous Cell Carcinoma	Head and Neck	Head and Neck Squamous Cell Carcinoma	5.50779	Other
ACH-000167	0.0372263	KE97	Mature B-Cell Neoplasms	Lymphoid	Mature B-Cell Neoplasms	5.67129	Other
ACH-001765	0.0376164	RH4	Rhabdomyosarcoma	Soft Tissue	Rhabdomyosarcoma	4.12184	Other
ACH-000331	0.0378191	ISTMES2	Pleural Mesothelioma	Pleura	Pleural Mesothelioma	5.40463	Other
ACH-002677	0.0381726	U2946	Mature B-Cell Neoplasms	Lymphoid	Mature B-Cell Neoplasms	5.64674	Other
ACH-000322	0.0391892	HT144	Melanoma	Skin	Melanoma	4.31325	Other
ACH-002041	0.0393266	HOTHC	Anaplastic Thyroid Cancer	Thyroid	Anaplastic Thyroid Cancer	5.34979	Other
ACH-000052	0.0394075	A673	Ewing Sarcoma	Bone	Ewing Sarcoma	4.66221	Other
ACH-000592	0.0394894	TM31	Diffuse Glioma	CNS/Brain	Diffuse Glioma	5.08576	Other
ACH-001557	0.0396895	MERO41	Pleural Mesothelioma	Pleura	Pleural Mesothelioma	4.33628	Other
ACH-001346	0.0399506	H103	Head and Neck Squamous Cell Carcinoma	Head and Neck	Head and Neck Squamous Cell Carcinoma	5.32661	Other
ACH-000822	0.0402827	SKMEL24	Melanoma	Skin	Melanoma	2.90111	Other
ACH-000558	0.0405255	A172	Diffuse Glioma	CNS/Brain	Diffuse Glioma	4.42895	Other
ACH-000461	0.0407242	SNU1196	Intraductal Papillary Neoplasm of the Bile Duct	Biliary Tract	Intraductal Papillary Neoplasm of the Bile Duct	4.69098	Other
ACH-000836	0.0408039	YD15	Head and Neck Squamous Cell Carcinoma	Head and Neck	Head and Neck Squamous Cell Carcinoma	7.1103	Other
ACH-000279	0.0409098	EWS502	Ewing Sarcoma	Bone	Ewing Sarcoma	4.96023	Other
ACH-000217	0.0413113	JHH6	Hepatocellular Carcinoma	Liver	Hepatocellular Carcinoma	4.19219	Other
ACH-000735	0.0415109	PECAPJ49	Head and Neck Squamous Cell Carcinoma	Head and Neck	Head and Neck Squamous Cell Carcinoma	5.22689	Other
ACH-000290	0.0417257	NCIH209	Lung Neuroendocrine Tumor	Lung	Lung Neuroendocrine Tumor	5.74147	Other
ACH-001511	0.0422242	H413	Head and Neck Squamous Cell Carcinoma	Head and Neck	Head and Neck Squamous Cell Carcinoma	4.43229	Other
ACH-000253	0.0422834	COLO201	Colorectal Adenocarcinoma	Bowel	Colorectal Adenocarcinoma	4.64097	Other
ACH-000148	0.0423022	HS578T	Invasive Breast Carcinoma	Breast	Invasive Breast Carcinoma	4.33199	Other
ACH-002471	0.0425978	OS052	Osteosarcoma	Bone	Osteosarcoma	4.9905	Other
ACH-001632	0.0427026	PEO4	Ovarian Epithelial Tumor	Ovary/Fallopian Tube	Ovarian Epithelial Tumor	4.78764	Other
ACH-001379	0.042767	PACADD161	Pancreatic Adenocarcinoma	Pancreas	Pancreatic Adenocarcinoma	4.65191	Other
ACH-000882	0.0429365	IGR1	Melanoma	Skin	Melanoma	3.90207	Other
ACH-000959	0.0432623	SNUC4	Colorectal Adenocarcinoma	Bowel	Colorectal Adenocarcinoma	5.50906	Other
ACH-000888	0.0435146	NCIH1793	Non-Small Cell Lung Cancer	Lung	Non-Small Cell Lung Cancer	4.08746	Other
ACH-001977	0.0438193	NO36	Pleural Mesothelioma	Pleura	Pleural Mesothelioma	4.23649	Other
ACH-001239	0.044671	WM2664	Melanoma	Skin	Melanoma	4.46532	Other
ACH-000292	0.0447719	NCIH841	SMARCA4-deficient undifferentiated tumor	Lung	SMARCA4-deficient undifferentiated tumor	4.92932	Other
ACH-000826	0.0453063	CAL12T	Non-Small Cell Lung Cancer	Lung	Non-Small Cell Lung Cancer	4.00988	Other
ACH-000250	0.0459389	KMRC20	Renal Cell Carcinoma	Kidney	Renal Cell Carcinoma	3.98094	Other
ACH-001036	0.0460739	CMK115	Acute Myeloid Leukemia	Myeloid	Acute Myeloid Leukemia	4.27202	Other
ACH-000190	0.0463446	HDMYZ	Acute Myeloid Leukemia	Myeloid	Acute Myeloid Leukemia	4.70598	Other
ACH-000274	0.0466092	HS852T	Melanoma	Skin	Melanoma	4.96671	Other
ACH-000011	0.0473454	253J	Bladder Urothelial Carcinoma	Bladder/Urinary Tract	Bladder Urothelial Carcinoma	3.20163	Other
ACH-001190	0.047401	SKMEL2	Melanoma	Skin	Melanoma	4.87529	Other
ACH-000511	0.0482798	CALU1	Non-Small Cell Lung Cancer	Lung	Non-Small Cell Lung Cancer	5.28651	Other
ACH-000269	0.048518	AM38	Diffuse Glioma	CNS/Brain	Diffuse Glioma	3.57168	Other
ACH-001975	0.0487138	MM576	Melanoma	Skin	Melanoma	4.5404	Other
ACH-000633	0.0489524	FU97	Esophagogastric Adenocarcinoma	Esophagus/Stomach	Esophagogastric Adenocarcinoma	4.38681	Other
ACH-000202	0.0490059	COLO320	Colorectal Adenocarcinoma	Bowel	Colorectal Adenocarcinoma	4.60407	Other
ACH-001850	0.0495363	G415	Intracholecystic Papillary Neoplasm	Biliary Tract	Intracholecystic Papillary Neoplasm	4.44824	Other
ACH-000547	0.0495834	HT1197	Bladder Urothelial Carcinoma	Bladder/Urinary Tract	Bladder Urothelial Carcinoma	5.26454	Other
ACH-000519	0.0498603	PEER	T-Lymphoblastic Leukemia/Lymphoma	Lymphoid	T-Lymphoblastic Leukemia/Lymphoma	6.32103	Other
ACH-000272	0.0498829	SLR24	Renal Cell Carcinoma	Kidney	Renal Cell Carcinoma	4.15056	Other
ACH-002160	0.050069	MCIXC	Ewing Sarcoma	Bone	Ewing Sarcoma		Other
ACH-001698	0.0505684	UPCISCC116	Head and Neck Squamous Cell Carcinoma	Head and Neck	Head and Neck Squamous Cell Carcinoma	3.78241	Other
ACH-001508	0.0505699	H314	Head and Neck Squamous Cell Carcinoma	Head and Neck	Head and Neck Squamous Cell Carcinoma	5.44062	Other
ACH-001418	0.0505793	UWB1289	Ovarian Epithelial Tumor	Ovary/Fallopian Tube	Ovarian Epithelial Tumor	4.48736	Other
ACH-003180	0.0505855	NRHUPS2	Undifferentiated Pleomorphic Sarcoma/Malignant Fibrous Histiocytoma/High-Grade Spindle Cell Sarcoma	Soft Tissue	Undifferentiated Pleomorphic Sarcoma/Malignant Fibrous Histiocytoma/High-Grade Spindle Cell Sarcoma	5.03298	Other
ACH-000517	0.050696	SNU410	Pancreatic Adenocarcinoma	Pancreas	Pancreatic Adenocarcinoma	4.32193	Other
ACH-000191	0.0510273	BHT101	Anaplastic Thyroid Cancer	Thyroid	Anaplastic Thyroid Cancer	5.44095	Other
ACH-001627	0.0510318	P4E6	Non-Cancerous	Prostate	Non-Cancerous	5.41481	Other
ACH-000618	0.0511317	SNU1041	Head and Neck Squamous Cell Carcinoma	Head and Neck	Head and Neck Squamous Cell Carcinoma	4.88996	Other
ACH-000700	0.0512388	NCIH2882	Non-Small Cell Lung Cancer	Lung	Non-Small Cell Lung Cancer	4.5656	Other
ACH-001360	0.0516987	MS751	Cervical Squamous Cell Carcinoma	Cervix	Cervical Squamous Cell Carcinoma	5.58436	Other
ACH-000086	0.0517316	ACCMESO1	Pleural Mesothelioma	Pleura	Pleural Mesothelioma	5.16551	Other
ACH-000880	0.0517639	AGS	Esophagogastric Adenocarcinoma	Esophagus/Stomach	Esophagogastric Adenocarcinoma	5.15259	Other
ACH-001607	0.051869	NOZ	Intracholecystic Papillary Neoplasm	Biliary Tract	Intracholecystic Papillary Neoplasm	4.8748	Other
ACH-000151	0.0520483	JM1	B-Lymphoblastic Leukemia/Lymphoma	Lymphoid	B-Lymphoblastic Leukemia/Lymphoma	6.42425	Other
ACH-000552	0.0522127	HT29	Colorectal Adenocarcinoma	Bowel	Colorectal Adenocarcinoma	5.27389	Other
ACH-000932	0.0526158	SNU1	Esophagogastric Adenocarcinoma	Esophagus/Stomach	Esophagogastric Adenocarcinoma	4.35473	Other
ACH-001648	0.0527558	SHMAC4	Non-Cancerous	Prostate	Non-Cancerous	5.24945	Other
ACH-001205	0.0528233	TC32	Ewing Sarcoma	Bone	Ewing Sarcoma		Other
ACH-000263	0.0539747	KASUMI1	Acute Myeloid Leukemia	Myeloid	Acute Myeloid Leukemia	5.43663	Other
ACH-001695	0.0543217	UPCISCC099	Head and Neck Squamous Cell Carcinoma	Head and Neck	Head and Neck Squamous Cell Carcinoma	5.24375	Other
ACH-002705	0.0545082	IS076P	Esophagogastric Adenocarcinoma	Esophagus/Stomach	Esophagogastric Adenocarcinoma	6.16692	Other
ACH-001196	0.0546214	SMSCTR	Rhabdomyosarcoma	Soft Tissue	Rhabdomyosarcoma	4.80219	Other
ACH-002693	0.0547709	S462	Nerve Sheath Tumor	Peripheral Nervous System	Nerve Sheath Tumor	4.35755	Other
ACH-001623	0.0550507	ONDA8	Diffuse Glioma	CNS/Brain	Diffuse Glioma	4.20006	Other
ACH-001518	0.0552709	HEC116	Endometrial Carcinoma	Uterus	Endometrial Carcinoma	5.29756	Other
ACH-000473	0.0555612	RT112	Bladder Urothelial Carcinoma	Bladder/Urinary Tract	Bladder Urothelial Carcinoma	5.08576	Other
ACH-002069	0.0556473	HSOS1	Osteosarcoma	Bone	Osteosarcoma	3.72901	Other
ACH-000446	0.0557503	KPNSI9S	Neuroblastoma	Peripheral Nervous System	Neuroblastoma	3.79494	Other
ACH-001841	0.0558024	ICC15	Intraductal Papillary Neoplasm of the Bile Duct	Biliary Tract	Intraductal Papillary Neoplasm of the Bile Duct	5.0635	Other
ACH-001972	0.0562054	MM473	Melanoma	Skin	Melanoma	4.48993	Other
ACH-002023	0.0563741	TGBC18TKB	Ampullary Carcinoma	Ampulla of Vater	Ampullary Carcinoma	3.47508	Other
ACH-002283	0.0564777	NB5	Neuroblastoma	Peripheral Nervous System	Neuroblastoma	4.2891	Other
ACH-000248	0.0564994	AU565	Invasive Breast Carcinoma	Breast	Invasive Breast Carcinoma	4.9331	Other
ACH-000414	0.0568595	NCIH1944	Non-Small Cell Lung Cancer	Lung	Non-Small Cell Lung Cancer	5.33771	Other
ACH-000622	0.0570614	KNS42	Diffuse Glioma	CNS/Brain	Diffuse Glioma	4.32265	Other
ACH-001683	0.0577476	UACC3133	Invasive Breast Carcinoma	Breast	Invasive Breast Carcinoma	4.50716	Other
ACH-001533	0.0579488	KARPAS1718	Mature B-Cell Neoplasms	Lymphoid	Mature B-Cell Neoplasms	6.62512	Other
ACH-000047	0.0587029	GCIY	Esophagogastric Adenocarcinoma	Esophagus/Stomach	Esophagogastric Adenocarcinoma		Other
ACH-000944	0.0588253	NAMALWA	Mature B-Cell Neoplasms	Lymphoid	Mature B-Cell Neoplasms	5.70764	Other
ACH-001626	0.0589135	OSC20	Head and Neck Squamous Cell Carcinoma	Head and Neck	Head and Neck Squamous Cell Carcinoma	4.88996	Other
ACH-000556	0.0589349	SIHA	Cervical Squamous Cell Carcinoma	Cervix	Cervical Squamous Cell Carcinoma	5.72383	Other
ACH-002690	0.0593823	OS526	Osteosarcoma	Bone	Osteosarcoma	5.27389	Other
ACH-000874	0.0594875	RS411	B-Lymphoblastic Leukemia/Lymphoma	Lymphoid	B-Lymphoblastic Leukemia/Lymphoma	4.53107	Other
ACH-000916	0.0596179	NCIH1573	Non-Small Cell Lung Cancer	Lung	Non-Small Cell Lung Cancer	5.57561	Other
ACH-000837	0.0596596	NCIH322	Non-Small Cell Lung Cancer	Lung	Non-Small Cell Lung Cancer	5.02192	Other
ACH-000030	0.0600792	PC14	Non-Small Cell Lung Cancer	Lung	Non-Small Cell Lung Cancer	5.47606	Other
ACH-002285	0.0601864	NB7	Neuroblastoma	Peripheral Nervous System	Neuroblastoma		Other
ACH-001382	0.0603886	PACADD188	Pancreatic Adenocarcinoma	Pancreas	Pancreatic Adenocarcinoma	4.24336	Other
ACH-001028	0.0605696	CHLA06ATRT	Embryonal Tumor	CNS/Brain	Embryonal Tumor	4.56194	Other
ACH-000396	0.0609184	J82	Bladder Urothelial Carcinoma	Bladder/Urinary Tract	Bladder Urothelial Carcinoma	5.45418	Other
ACH-002042	0.0610135	T3M5	Head and Neck Squamous Cell Carcinoma	Head and Neck	Head and Neck Squamous Cell Carcinoma	5.26341	Other
ACH-001668	0.0611128	SUSA	Non-Seminomatous Germ Cell Tumor	Testis	Non-Seminomatous Germ Cell Tumor	4.89724	Other
ACH-000101	0.0615227	KE37	Mature T and NK Neoplasms	Lymphoid	Mature T and NK Neoplasms	5.86617	Other
ACH-000397	0.0631328	TEN	Endometrial Carcinoma	Uterus	Endometrial Carcinoma	6.17891	Other
ACH-000766	0.0632086	NCIH1648	Non-Small Cell Lung Cancer	Lung	Non-Small Cell Lung Cancer	5.02901	Other
ACH-000720	0.0634306	TCCSUP	Bladder Urothelial Carcinoma	Bladder/Urinary Tract	Bladder Urothelial Carcinoma	4.89579	Other
ACH-001301	0.0634689	COGN278	Neuroblastoma	Peripheral Nervous System	Neuroblastoma	4.30159	Other
ACH-001532	0.0636129	JMURTK2	Rhabdoid Cancer	Kidney	Rhabdoid Cancer	5.57924	Other
ACH-001375	0.0638023	PACADD119	Pancreatic Adenocarcinoma	Pancreas	Pancreatic Adenocarcinoma	5.12433	Other
ACH-002669	0.0641519	KP363T	Colorectal Adenocarcinoma	Bowel	Colorectal Adenocarcinoma	4.72738	Other
ACH-000589	0.0642454	NCIH1437	Non-Small Cell Lung Cancer	Lung	Non-Small Cell Lung Cancer	4.90304	Other
ACH-000159	0.0645092	OSRC2	Renal Cell Carcinoma	Kidney	Renal Cell Carcinoma	3.89336	Other
ACH-001999	0.0645503	9505BIK	Pancreatic Adenocarcinoma	Pancreas	Pancreatic Adenocarcinoma	5.18745	Other
ACH-000277	0.0646985	HCC1419	Invasive Breast Carcinoma	Breast	Invasive Breast Carcinoma	4.0027	Other
ACH-001295	0.0650153	Y79	Retinoblastoma	Eye	Retinoblastoma	5.73633	Other
ACH-001065	0.065049	EVSAT	Invasive Breast Carcinoma	Breast	Invasive Breast Carcinoma		Other
ACH-002485	0.0652895	MAVER1	Mature B-Cell Neoplasms	Lymphoid	Mature B-Cell Neoplasms	5.28577	Other
ACH-002059	0.0653128	P30OHK	B-Lymphoblastic Leukemia/Lymphoma	Lymphoid	B-Lymphoblastic Leukemia/Lymphoma	5.52982	Other
ACH-000804	0.0654525	NB1	Neuroblastoma	Peripheral Nervous System	Neuroblastoma	3.41819	Other
ACH-000238	0.0656742	SCC4	Head and Neck Squamous Cell Carcinoma	Head and Neck	Head and Neck Squamous Cell Carcinoma	4.75862	Other
ACH-001450	0.0659879	BLUE1	Mature B-Cell Neoplasms	Lymphoid	Mature B-Cell Neoplasms	5.29976	Other
ACH-000371	0.0660684	RL	Mature B-Cell Neoplasms	Lymphoid	Mature B-Cell Neoplasms	4.10852	Other
ACH-000145	0.0664576	SKLMS1	Leiomyosarcoma	Soft Tissue	Leiomyosarcoma	4.42828	Other
ACH-002204	0.0668067	UCH2	Chordoma	Bone	Chordoma		Other
ACH-000502	0.0668333	TCCPAN2	Pancreatic Adenocarcinoma	Pancreas	Pancreatic Adenocarcinoma	4.45483	Other
ACH-000045	0.0669031	MV411	Acute Myeloid Leukemia	Myeloid	Acute Myeloid Leukemia	5.29425	Other
ACH-002080	0.0669791	TN2	Neuroblastoma	Peripheral Nervous System	Neuroblastoma	3.32337	Other
ACH-000769	0.0670715	LK2	Non-Small Cell Lung Cancer	Lung	Non-Small Cell Lung Cancer	3.63343	Other
ACH-000141	0.0672393	SNU308	Intracholecystic Papillary Neoplasm	Biliary Tract	Intracholecystic Papillary Neoplasm	6.94298	Other
ACH-000335	0.0673807	MSTO211H	Pleural Mesothelioma	Pleura	Pleural Mesothelioma	5.84449	Other
ACH-001421	0.0674106	WERIRB1	Retinoblastoma	Eye	Retinoblastoma	5.21878	Other
ACH-001524	0.0677849	HSC5	Cutaneous Squamous Cell Carcinoma	Skin	Cutaneous Squamous Cell Carcinoma	4.79961	Other
ACH-000458	0.0679239	CJM	Melanoma	Skin	Melanoma	5.76686	Other
ACH-001517	0.0685076	HEC1	Endometrial Carcinoma	Uterus	Endometrial Carcinoma	6.06264	Other
ACH-002650	0.0686913	ETCC016	Non-Small Cell Lung Cancer	Lung	Non-Small Cell Lung Cancer	5.43563	Other
ACH-001750	0.0691033	TTC442	Rhabdomyosarcoma	Soft Tissue	Rhabdomyosarcoma	3.43162	Other
ACH-000601	0.0691365	MIAPACA2	Pancreatic Adenocarcinoma	Pancreas	Pancreatic Adenocarcinoma	5.29131	Other
ACH-000997	0.0702593	HCT15	Colorectal Adenocarcinoma	Bowel	Colorectal Adenocarcinoma	6.08916	Other
ACH-000567	0.0704826	ST486	Mature B-Cell Neoplasms	Lymphoid	Mature B-Cell Neoplasms	5.70598	Other
ACH-000724	0.0709298	HT1376	Bladder Urothelial Carcinoma	Bladder/Urinary Tract	Bladder Urothelial Carcinoma	4.86493	Other
ACH-000090	0.0712875	PC3	Prostate Adenocarcinoma	Prostate	Prostate Adenocarcinoma	5.20828	Other
ACH-000819	0.0717707	LN18	Diffuse Glioma	CNS/Brain	Diffuse Glioma	5.73688	Other
ACH-000521	0.0720902	NCIH2030	Non-Small Cell Lung Cancer	Lung	Non-Small Cell Lung Cancer	4.53169	Other
ACH-002524	0.0722459	SNU251	Ovarian Epithelial Tumor	Ovary/Fallopian Tube	Ovarian Epithelial Tumor	4.26754	Other
ACH-000490	0.0722967	SF767	Cervical Squamous Cell Carcinoma	Cervix	Cervical Squamous Cell Carcinoma	4.62117	Other
ACH-000975	0.0725909	HCC2450	Non-Small Cell Lung Cancer	Lung	Non-Small Cell Lung Cancer	4.90497	Other
ACH-001568	0.0726699	MM386	Melanoma	Skin	Melanoma	3.66221	Other
ACH-000774	0.0727252	RERFLCAD2	Non-Small Cell Lung Cancer	Lung	Non-Small Cell Lung Cancer	5.06134	Other
ACH-000696	0.0728677	OVCAR8	Ovarian Epithelial Tumor	Ovary/Fallopian Tube	Ovarian Epithelial Tumor	5.25361	Other
ACH-000390	0.0730306	LUDLU1	Non-Small Cell Lung Cancer	Lung	Non-Small Cell Lung Cancer	4.88947	Other
ACH-000363	0.0732263	SKMM2	Mature B-Cell Neoplasms	Lymphoid	Mature B-Cell Neoplasms	5.76474	Other
ACH-002462	0.0738777	RPE1SS48	Non-Cancerous	Eye	Non-Cancerous	4.36457	Other
ACH-000924	0.0739997	NCIH2172	Non-Small Cell Lung Cancer	Lung	Non-Small Cell Lung Cancer	5.35297	Other
ACH-000182	0.0741001	SNU869	Ampullary Carcinoma	Ampulla of Vater	Ampullary Carcinoma	4.42828	Other
ACH-000757	0.0744791	A427	Non-Small Cell Lung Cancer	Lung	Non-Small Cell Lung Cancer	5.24298	Other
ACH-000137	0.0749084	8MGBA	Diffuse Glioma	CNS/Brain	Diffuse Glioma	4.60051	Other
ACH-000624	0.0752593	HCC1806	Breast Ductal Carcinoma In Situ	Breast	Breast Ductal Carcinoma In Situ	4.72574	Other
ACH-000500	0.0757663	SNU46	Head and Neck Squamous Cell Carcinoma	Head and Neck	Head and Neck Squamous Cell Carcinoma	5.01881	Other
ACH-001341	0.0757746	DOTC24510	Mixed Cervical Carcinoma	Cervix	Mixed Cervical Carcinoma	5.10811	Other
ACH-001184	0.0762278	SCMCRM2	Rhabdomyosarcoma	Soft Tissue	Rhabdomyosarcoma	4.31615	Other
ACH-000037	0.0762792	S117	Sarcoma, NOS	Soft Tissue	Sarcoma, NOS	5.23611	Other
ACH-000557	0.0764378	AML193	Acute Myeloid Leukemia	Myeloid	Acute Myeloid Leukemia	5.6907	Other
ACH-002210	0.0775151	ARH77	Non-Cancerous	Myeloid	Non-Cancerous		Other
ACH-001328	0.0781188	A431	Cutaneous Squamous Cell Carcinoma	Skin	Cutaneous Squamous Cell Carcinoma	5.25814	Other
ACH-001368	0.0782454	OACM51	Esophagogastric Adenocarcinoma	Esophagus/Stomach	Esophagogastric Adenocarcinoma	3.48285	Other
ACH-002706	0.0784388	IS076A	Esophagogastric Adenocarcinoma	Esophagus/Stomach	Esophagogastric Adenocarcinoma	5.9528	Other
ACH-001609	0.0786666	NP3	Diffuse Glioma	CNS/Brain	Diffuse Glioma	4.0365	Other
ACH-002464	0.0794232	RPE1SS6	Non-Cancerous	Eye	Non-Cancerous	4.12598	Other
ACH-000012	0.0795205	HCC827	Non-Small Cell Lung Cancer	Lung	Non-Small Cell Lung Cancer	5.04963	Other
ACH-000376	0.0799374	SF295	Diffuse Glioma	CNS/Brain	Diffuse Glioma	4.56377	Other
ACH-001211	0.0800716	TTC549	Rhabdoid Cancer	Soft Tissue	Rhabdoid Cancer	4.4614	Other
ACH-000986	0.0806746	HT115	Colorectal Adenocarcinoma	Bowel	Colorectal Adenocarcinoma	4.67129	Other
ACH-000937	0.0812192	PF382	T-Lymphoblastic Leukemia/Lymphoma	Lymphoid	T-Lymphoblastic Leukemia/Lymphoma	6.16993	Other
ACH-000677	0.0814603	SW1573	Non-Small Cell Lung Cancer	Lung	Non-Small Cell Lung Cancer	4.90111	Other
ACH-001277	0.0821358	YAMATO	Synovial Sarcoma	Soft Tissue	Synovial Sarcoma	5.27389	Other
ACH-000042	0.0822549	PANC0203	Pancreatic Adenocarcinoma	Pancreas	Pancreatic Adenocarcinoma	5.29939	Other
ACH-000207	0.0825143	DETROIT562	Head and Neck Squamous Cell Carcinoma	Head and Neck	Head and Neck Squamous Cell Carcinoma	4.67751	Other
ACH-001443	0.0828588	ASH3	Anaplastic Thyroid Cancer	Thyroid	Anaplastic Thyroid Cancer	4.81044	Other
ACH-002045	0.0831853	HO1U1	Head and Neck Squamous Cell Carcinoma	Head and Neck	Head and Neck Squamous Cell Carcinoma	5.24603	Other
ACH-000445	0.083288	KNS60	Diffuse Glioma	CNS/Brain	Diffuse Glioma	4.50589	Other
ACH-000718	0.0839246	NCIH2291	Non-Small Cell Lung Cancer	Lung	Non-Small Cell Lung Cancer	4.0063	Other
ACH-002278	0.0839381	NB10	Neuroblastoma	Peripheral Nervous System	Neuroblastoma		Other
ACH-000714	0.0841347	KMS11	Mature B-Cell Neoplasms	Lymphoid	Mature B-Cell Neoplasms	5.14853	Other
ACH-000367	0.0842908	NCIH226	Pleural Mesothelioma	Pleura	Pleural Mesothelioma	5.35191	Other
ACH-001610	0.0842926	NP5	Diffuse Glioma	CNS/Brain	Diffuse Glioma	4.69933	Other
ACH-000324	0.0843664	JHOC5	Ovarian Epithelial Tumor	Ovary/Fallopian Tube	Ovarian Epithelial Tumor	4.59991	Other
ACH-000266	0.0846478	SNU213	Pancreatic Adenocarcinoma	Pancreas	Pancreatic Adenocarcinoma	5.41007	Other
ACH-000912	0.0849188	NCIH2286	Lung Neuroendocrine Tumor	Lung	Lung Neuroendocrine Tumor	5.8716	Other
ACH-001513	0.0851912	HCA1	Cervical Adenocarcinoma	Cervix	Cervical Adenocarcinoma	3.97911	Other
ACH-001227	0.0854876	UPCISCC090	Head and Neck Squamous Cell Carcinoma	Head and Neck	Head and Neck Squamous Cell Carcinoma	5.49953	Other
ACH-001630	0.085508	PEO1	Ovarian Epithelial Tumor	Ovary/Fallopian Tube	Ovarian Epithelial Tumor	5.08321	Other
ACH-001419	0.0856368	VP229	Invasive Breast Carcinoma	Breast	Invasive Breast Carcinoma	4.31904	Other
ACH-002800	0.0857983	NCCMPNST2C1	Nerve Sheath Tumor	Peripheral Nervous System	Nerve Sheath Tumor	4.52356	Other
ACH-000211	0.0859204	DAOY	Embryonal Tumor	CNS/Brain	Embryonal Tumor	4.8802	Other
ACH-000596	0.0862135	LCLC97TM1	Non-Small Cell Lung Cancer	Lung	Non-Small Cell Lung Cancer	4.64155	Other
ACH-001151	0.0862156	OVCAR5	Ovarian Epithelial Tumor	Ovary/Fallopian Tube	Ovarian Epithelial Tumor	5.48929	Other
ACH-000764	0.0865395	SH10TC	Esophagogastric Adenocarcinoma	Esophagus/Stomach	Esophagogastric Adenocarcinoma	4.5656	Other
ACH-000007	0.0867003	LS513	Colorectal Adenocarcinoma	Bowel	Colorectal Adenocarcinoma	4.93782	Other
ACH-000667	0.0869867	HCC44	Non-Small Cell Lung Cancer	Lung	Non-Small Cell Lung Cancer	5.2724	Other
ACH-000984	0.0877735	HEC6	Endometrial Carcinoma	Uterus	Endometrial Carcinoma	5.23573	Other
ACH-000693	0.0885092	KYSE180	Esophageal Squamous Cell Carcinoma	Esophagus/Stomach	Esophageal Squamous Cell Carcinoma	5.65764	Other
ACH-000319	0.088736	MPP89	Pleural Mesothelioma	Pleura	Pleural Mesothelioma	5.22342	Other
ACH-001228	0.0890415	UPCISCC152	Head and Neck Squamous Cell Carcinoma	Head and Neck	Head and Neck Squamous Cell Carcinoma	5.80349	Other
ACH-001578	0.089788	NCCIT	Non-Seminomatous Germ Cell Tumor	Testis	Non-Seminomatous Germ Cell Tumor	5.56712	Other
ACH-000431	0.0901005	NCIH1694	Lung Neuroendocrine Tumor	Lung	Lung Neuroendocrine Tumor	4.80168	Other
ACH-000160	0.0901097	BT12	Embryonal Tumor	CNS/Brain	Embryonal Tumor	4.51728	Other
ACH-000796	0.0902003	MCAS	Ovarian Epithelial Tumor	Ovary/Fallopian Tube	Ovarian Epithelial Tumor	6.26472	Other
ACH-000005	0.0920258	HEL9217	Acute Myeloid Leukemia	Myeloid	Acute Myeloid Leukemia	5.4446	Other
ACH-000791	0.0933405	RERFLCAD1	Non-Small Cell Lung Cancer	Lung	Non-Small Cell Lung Cancer	5.29976	Other
ACH-002463	0.0933986	RPE1SS77	Non-Cancerous	Eye	Non-Cancerous	3.57046	Other
ACH-000541	0.093957	KMS34	Mature B-Cell Neoplasms	Lymphoid	Mature B-Cell Neoplasms	5.34376	Other
ACH-000758	0.0944029	MKN74	Esophagogastric Adenocarcinoma	Esophagus/Stomach	Esophagogastric Adenocarcinoma	5.26866	Other
ACH-000920	0.0944585	CMLT1	Myeloproliferative Neoplasms	Myeloid	Myeloproliferative Neoplasms	5.49633	Other
ACH-001401	0.0946938	SW13	Adrenocortical Carcinoma	Adrenal Gland	Adrenocortical Carcinoma	4.52795	Other
ACH-000941	0.0947823	HEC1B	Endometrial Carcinoma	Uterus	Endometrial Carcinoma	4.79494	Other
ACH-000040	0.0956651	U118MG	Diffuse Glioma	CNS/Brain	Diffuse Glioma	4.93074	Other
ACH-000312	0.0959271	SKNBE2	Neuroblastoma	Peripheral Nervous System	Neuroblastoma	3.59813	Other
ACH-001616	0.095988	OCILY18	Mature B-Cell Neoplasms	Lymphoid	Mature B-Cell Neoplasms	6.03694	Other
ACH-002806	0.0960007	TB096	Diffuse Glioma	CNS/Brain	Diffuse Glioma	4.64155	Other
ACH-002019	0.0971464	HOKUG	Glassy Cell Carcinoma of the Cervix	Cervix	Glassy Cell Carcinoma of the Cervix	5.25399	Other
ACH-000886	0.0973114	NCIH2009	Non-Small Cell Lung Cancer	Lung	Non-Small Cell Lung Cancer	5.56834	Other
ACH-000760	0.097698	LNZ308	Diffuse Glioma	CNS/Brain	Diffuse Glioma	5.2854	Other
ACH-001556	0.0978103	MERO25	Pleural Mesothelioma	Pleura	Pleural Mesothelioma	5.63285	Other
ACH-000972	0.097847	HEC151	Endometrial Carcinoma	Uterus	Endometrial Carcinoma	5.02015	Other
ACH-001566	0.0978734	MM370	Melanoma	Skin	Melanoma	4.25248	Other
ACH-001858	0.0981445	SSP25	Intraductal Papillary Neoplasm of the Bile Duct	Biliary Tract	Intraductal Papillary Neoplasm of the Bile Duct	4.63633	Other
ACH-000398	0.0995551	RI1	Mature B-Cell Neoplasms	Lymphoid	Mature B-Cell Neoplasms	5.97934	Other
ACH-000833	0.0995763	RH30	Rhabdomyosarcoma	Soft Tissue	Rhabdomyosarcoma	3.77716	Other
ACH-001041	0.100246	CHL1DM	Melanoma	Skin	Melanoma	5.19731	Other
ACH-001347	0.100349	H157	Head and Neck Squamous Cell Carcinoma	Head and Neck	Head and Neck Squamous Cell Carcinoma	5.59544	Other
ACH-001793	0.100546	LPS27	Liposarcoma	Soft Tissue	Liposarcoma	4.02591	Other
ACH-002780	0.101581	NCCES1C1	Ewing Sarcoma	Bone	Ewing Sarcoma	4.14812	Other
ACH-002039	0.101666	PK8	Pancreatic Adenocarcinoma	Pancreas	Pancreatic Adenocarcinoma	6.11145	Other
ACH-000834	0.101747	UMUC1	Bladder Urothelial Carcinoma	Bladder/Urinary Tract	Bladder Urothelial Carcinoma	4.06523	Other
ACH-000672	0.102326	IALM	Non-Small Cell Lung Cancer	Lung	Non-Small Cell Lung Cancer	4.50335	Other
ACH-000476	0.103332	JHH4	Hepatocellular Carcinoma	Liver	Hepatocellular Carcinoma	5.05441	Other
ACH-002681	0.103402	538MGBA	Diffuse Glioma	CNS/Brain	Diffuse Glioma	4.15299	Other
ACH-000460	0.103843	SNU8	Ovarian Epithelial Tumor	Ovary/Fallopian Tube	Ovarian Epithelial Tumor	4.91504	Other
ACH-001331	0.103994	BICR10	Head and Neck Squamous Cell Carcinoma	Head and Neck	Head and Neck Squamous Cell Carcinoma		Other
ACH-000520	0.104575	59M	Ovarian Epithelial Tumor	Ovary/Fallopian Tube	Ovarian Epithelial Tumor	4.25701	Other
ACH-000493	0.104689	SNU423	Hepatocellular Carcinoma	Liver	Hepatocellular Carcinoma	4.24793	Other
ACH-000092	0.106037	NCIH2452	Pleural Mesothelioma	Pleura	Pleural Mesothelioma	5.28836	Other
ACH-001613	0.10676	OCIAML4	Acute Myeloid Leukemia	Myeloid	Acute Myeloid Leukemia	4.89579	Other
ACH-002296	0.106783	PCI38	Head and Neck Squamous Cell Carcinoma	Head and Neck	Head and Neck Squamous Cell Carcinoma		Other
ACH-001804	0.106857	LPS510	Liposarcoma	Soft Tissue	Liposarcoma	4.41414	Other
ACH-001562	0.107208	MERO95	Pleural Mesothelioma	Pleura	Pleural Mesothelioma	6.00473	Other
ACH-000329	0.107245	CCFSTTG1	Diffuse Glioma	CNS/Brain	Diffuse Glioma	4.03474	Other
ACH-000858	0.107609	KNS62	Non-Small Cell Lung Cancer	Lung	Non-Small Cell Lung Cancer	4.5373	Other
ACH-001791	0.107675	LPS6	Liposarcoma	Soft Tissue	Liposarcoma	3.80941	Other
ACH-000747	0.108285	NCIH1703	Non-Small Cell Lung Cancer	Lung	Non-Small Cell Lung Cancer	5.49665	Other
ACH-001834	0.108715	ICC10	Intraductal Papillary Neoplasm of the Bile Duct	Biliary Tract	Intraductal Papillary Neoplasm of the Bile Duct	5.69627	Other
ACH-001736	0.108754	HB1119	B-Lymphoblastic Leukemia/Lymphoma	Lymphoid	B-Lymphoblastic Leukemia/Lymphoma	5.53325	Other
ACH-000249	0.110685	CL11	Colorectal Adenocarcinoma	Bowel	Colorectal Adenocarcinoma	4.14975	Other
ACH-002467	0.110792	RPE1SS51	Non-Cancerous	Eye	Non-Cancerous	3.71039	Other
ACH-000244	0.110975	DKMG	Diffuse Glioma	CNS/Brain	Diffuse Glioma	4.76713	Other
ACH-001552	0.111066	MCC26	Merkel Cell Carcinoma	Skin	Merkel Cell Carcinoma	4.80993	Other
ACH-000344	0.111516	SNU668	Esophagogastric Adenocarcinoma	Esophagus/Stomach	Esophagogastric Adenocarcinoma	3.92505	Other
ACH-000488	0.111656	TE11	Esophageal Squamous Cell Carcinoma	Esophagus/Stomach	Esophageal Squamous Cell Carcinoma	4.52732	Other
ACH-000087	0.112359	SKES1	Ewing Sarcoma	Bone	Ewing Sarcoma	4.74147	Other
ACH-001624	0.112932	ONDA9	Diffuse Glioma	CNS/Brain	Diffuse Glioma	4.75862	Other
ACH-000489	0.11346	SW1116	Colorectal Adenocarcinoma	Bowel	Colorectal Adenocarcinoma	4.24565	Other
ACH-000255	0.113925	LMSU	Esophagogastric Adenocarcinoma	Esophagus/Stomach	Esophagogastric Adenocarcinoma	5.80193	Other
ACH-000420	0.114635	SNU449	Hepatocellular Carcinoma	Liver	Hepatocellular Carcinoma	4.10182	Other
ACH-000311	0.11492	NCIH2122	Non-Small Cell Lung Cancer	Lung	Non-Small Cell Lung Cancer	4.60822	Other
ACH-000838	0.115253	AMO1	Mature B-Cell Neoplasms	Lymphoid	Mature B-Cell Neoplasms	4.65935	Other
ACH-000935	0.115356	MDST8	Colorectal Adenocarcinoma	Bowel	Colorectal Adenocarcinoma	4.13175	Other
ACH-001442	0.116659	A388	Cutaneous Squamous Cell Carcinoma	Skin	Cutaneous Squamous Cell Carcinoma	5.17991	Other
ACH-001386	0.117362	SCLC22H	Lung Neuroendocrine Tumor	Lung	Lung Neuroendocrine Tumor	5.23343	Other
ACH-000239	0.117704	HUG1N	Esophagogastric Adenocarcinoma	Esophagus/Stomach	Esophagogastric Adenocarcinoma	5.70293	Other
ACH-000638	0.117905	NCIH441	Non-Small Cell Lung Cancer	Lung	Non-Small Cell Lung Cancer	4.57713	Other
ACH-001461	0.118488	C99	Colorectal Adenocarcinoma	Bowel	Colorectal Adenocarcinoma	3.74201	Other
ACH-000024	0.118941	OPM2	Mature B-Cell Neoplasms	Lymphoid	Mature B-Cell Neoplasms	5.21645	Other
ACH-001687	0.121017	UMRC3	Renal Cell Carcinoma	Kidney	Renal Cell Carcinoma	3.7845	Other
ACH-002189	0.121819	RCCFG2	Renal Cell Carcinoma	Kidney	Renal Cell Carcinoma		Other
ACH-000579	0.121828	UACC257	Melanoma	Skin	Melanoma	4.55213	Other
ACH-001451	0.122903	BOKU	Cervical Squamous Cell Carcinoma	Cervix	Cervical Squamous Cell Carcinoma	5.07168	Other
ACH-001991	0.125285	NZOV9	Ovarian Epithelial Tumor	Ovary/Fallopian Tube	Ovarian Epithelial Tumor	5.2791	Other
ACH-000039	0.1256	SKNMC	Ewing Sarcoma	Bone	Ewing Sarcoma	5.08916	Other
ACH-000320	0.125689	PSN1	Pancreatic Adenocarcinoma	Pancreas	Pancreatic Adenocarcinoma	5.2902	Other
ACH-000152	0.125991	M059K	Diffuse Glioma	CNS/Brain	Diffuse Glioma	5.11437	Other
ACH-001075	0.127359	NCIH292	Non-Small Cell Lung Cancer	Lung	Non-Small Cell Lung Cancer	4.75596	Other
ACH-000496	0.128026	NCIH1792	Non-Small Cell Lung Cancer	Lung	Non-Small Cell Lung Cancer	4.94486	Other
ACH-001289	0.129002	COGAR359	Embryonal Tumor	CNS/Brain	Embryonal Tumor	4.28096	Other
ACH-001814	0.12943	OS252	Osteosarcoma	Bone	Osteosarcoma	4.77505	Other
ACH-001039	0.130153	COLO205	Colorectal Adenocarcinoma	Bowel	Colorectal Adenocarcinoma		Other
ACH-001605	0.130294	NO10	Diffuse Glioma	CNS/Brain	Diffuse Glioma	4.80529	Other
ACH-001551	0.131265	MCC142	Merkel Cell Carcinoma	Skin	Merkel Cell Carcinoma	4.35614	Other
ACH-001526	0.131344	HUO9	Osteosarcoma	Bone	Osteosarcoma	3.88557	Other
ACH-002247	0.131692	IM9	Non-Cancerous	Myeloid	Non-Cancerous		Other
ACH-000993	0.13183	JHUEM7	Endometrial Carcinoma	Uterus	Endometrial Carcinoma	4.01167	Other
ACH-001515	0.132545	HCS2	Cervical Squamous Cell Carcinoma	Cervix	Cervical Squamous Cell Carcinoma	5.49506	Other
ACH-000368	0.133195	SNU1105	Diffuse Glioma	CNS/Brain	Diffuse Glioma	4.36457	Other
ACH-000192	0.135222	MFE280	Endometrial Carcinoma	Uterus	Endometrial Carcinoma	5.11936	Other
ACH-000364	0.136146	U2OS	Osteosarcoma	Bone	Osteosarcoma	5.96924	Other
ACH-000634	0.13705	LN340	Diffuse Glioma	CNS/Brain	Diffuse Glioma	4.23113	Other
ACH-000133	0.138926	HS729	Non-Cancerous	Fibroblast	Non-Cancerous	5.73498	Other
ACH-000697	0.139022	A3KAW	Mature B-Cell Neoplasms	Lymphoid	Mature B-Cell Neoplasms	4.84197	Other
ACH-001403	0.140331	TO14	Ovarian Epithelial Tumor	Ovary/Fallopian Tube	Ovarian Epithelial Tumor	4.20398	Other
ACH-000668	0.141325	HCC70	Invasive Breast Carcinoma	Breast	Invasive Breast Carcinoma	5.49474	Other
ACH-000843	0.142518	HARA	Non-Small Cell Lung Cancer	Lung	Non-Small Cell Lung Cancer	5.64443	Other
ACH-000953	0.143336	SUPT1	T-Lymphoblastic Leukemia/Lymphoma	Lymphoid	T-Lymphoblastic Leukemia/Lymphoma	5.19259	Other
ACH-000512	0.143518	INA6	Mature B-Cell Neoplasms	Lymphoid	Mature B-Cell Neoplasms	5.07253	Other
ACH-000108	0.143938	KP3	Adenosquamous Carcinoma of the Pancreas	Pancreas	Adenosquamous Carcinoma of the Pancreas	4.06953	Other
ACH-000787	0.144132	LXF289	Non-Small Cell Lung Cancer	Lung	Non-Small Cell Lung Cancer	5.05137	Other
ACH-001129	0.145104	MONOMAC1	Acute Myeloid Leukemia	Myeloid	Acute Myeloid Leukemia	6.6314	Other
ACH-000841	0.14547	NCIH2087	Non-Small Cell Lung Cancer	Lung	Non-Small Cell Lung Cancer	4.90593	Other
ACH-000702	0.146255	L1236	Hodgkin Lymphoma	Lymphoid	Hodgkin Lymphoma	5.10224	Other
ACH-000018	0.146591	T24	Bladder Urothelial Carcinoma	Bladder/Urinary Tract	Bladder Urothelial Carcinoma	4.50208	Other
ACH-000410	0.146705	SAOS2	Osteosarcoma	Bone	Osteosarcoma	4.50653	Other
ACH-002512	0.146785	MM160113	Melanoma	Skin	Melanoma	3.20633	Other
ACH-000041	0.146925	RDES	Ewing Sarcoma	Bone	Ewing Sarcoma	5.39025	Other
ACH-000581	0.149078	SNU16	Esophagogastric Adenocarcinoma	Esophagus/Stomach	Esophagogastric Adenocarcinoma	5.40429	Other
ACH-000438	0.154411	LU65	Non-Small Cell Lung Cancer	Lung	Non-Small Cell Lung Cancer	4.94205	Other
ACH-001559	0.155773	MERO82	Pleural Mesothelioma	Pleura	Pleural Mesothelioma	5.07682	Other
ACH-000662	0.156293	CORL23	Non-Small Cell Lung Cancer	Lung	Non-Small Cell Lung Cancer	5.28392	Other
ACH-001649	0.158189	SHMAC5	Non-Cancerous	Prostate	Non-Cancerous	4.90207	Other
ACH-000631	0.158595	KS1	Diffuse Glioma	CNS/Brain	Diffuse Glioma	4.48091	Other
ACH-000291	0.159322	OV90	Ovarian Epithelial Tumor	Ovary/Fallopian Tube	Ovarian Epithelial Tumor	5.54936	Other
ACH-000748	0.160609	SJSA1	Osteosarcoma	Bone	Osteosarcoma	5.15906	Other
ACH-000985	0.161374	LS411N	Colorectal Adenocarcinoma	Bowel	Colorectal Adenocarcinoma	5.36282	Other
ACH-000085	0.16312	T3M4	Pancreatic Adenocarcinoma	Pancreas	Pancreatic Adenocarcinoma	4.89239	Other
ACH-000352	0.163138	HCC1428	Invasive Breast Carcinoma	Breast	Invasive Breast Carcinoma	3.38405	Other
ACH-000389	0.163323	H4	Diffuse Glioma	CNS/Brain	Diffuse Glioma	4.96855	Other
ACH-002055	0.163355	TL1	Mature B-Cell Neoplasms	Lymphoid	Mature B-Cell Neoplasms	4.32625	Other
ACH-001398	0.1651	SW156	Renal Cell Carcinoma	Kidney	Renal Cell Carcinoma	4.94673	Other
ACH-001857	0.166043	SG231	Intraductal Papillary Neoplasm of the Bile Duct	Biliary Tract	Intraductal Papillary Neoplasm of the Bile Duct	4.07211	Other
ACH-000605	0.167024	TE6	Esophageal Squamous Cell Carcinoma	Esophagus/Stomach	Esophageal Squamous Cell Carcinoma	5.01302	Other
ACH-001603	0.167715	NH12	Neuroblastoma	Peripheral Nervous System	Neuroblastoma	3.774	Other
ACH-001370	0.168394	OCIP5X	Ovarian Epithelial Tumor	Ovary/Fallopian Tube	Ovarian Epithelial Tumor	4.8475	Other
ACH-000554	0.168444	UACC893	Invasive Breast Carcinoma	Breast	Invasive Breast Carcinoma	5.04177	Damaging
ACH-000938	0.16926	NALM6	B-Lymphoblastic Leukemia/Lymphoma	Lymphoid	B-Lymphoblastic Leukemia/Lymphoma	4.94345	Other
ACH-000945	0.17284	NCIH650	Non-Small Cell Lung Cancer	Lung	Non-Small Cell Lung Cancer	4.29793	Other
ACH-002250	0.174084	JHU022	Head and Neck Squamous Cell Carcinoma	Head and Neck	Head and Neck Squamous Cell Carcinoma		Other
ACH-000442	0.174529	RERFLCSQ1	Non-Small Cell Lung Cancer	Lung	Non-Small Cell Lung Cancer	4.48414	Other
ACH-002261	0.174607	KPNYS	Neuroblastoma	Peripheral Nervous System	Neuroblastoma		Other
ACH-000821	0.175829	EJM	Mature B-Cell Neoplasms	Lymphoid	Mature B-Cell Neoplasms	4.59156	Other
ACH-002156	0.178748	LC1SQ	Non-Small Cell Lung Cancer	Lung	Non-Small Cell Lung Cancer		Other
ACH-000336	0.179373	OCIAML3	Acute Myeloid Leukemia	Myeloid	Acute Myeloid Leukemia	5.337	Other
ACH-000851	0.179941	MORCPR	Non-Small Cell Lung Cancer	Lung	Non-Small Cell Lung Cancer	3.75809	Other
ACH-000373	0.180909	SKM1	Acute Myeloid Leukemia	Myeloid	Acute Myeloid Leukemia	5.54998	Other
ACH-002792	0.181487	NCCCCS1BC1	Clear Cell Sarcoma	Soft Tissue	Clear Cell Sarcoma	4.83491	Other
ACH-001548	0.181688	LS	Neuroblastoma	Peripheral Nervous System	Neuroblastoma	4.75756	Other
ACH-000471	0.182091	LI7	Hepatocellular Carcinoma	Liver	Hepatocellular Carcinoma	4.99367	Other
ACH-002114	0.182412	EW16	Ewing Sarcoma	Bone	Ewing Sarcoma		Other
ACH-000210	0.184533	CADOES1	Ewing Sarcoma	Bone	Ewing Sarcoma	3.54102	Other
ACH-000304	0.18463	WM115	Melanoma	Skin	Melanoma	4.42559	Other
ACH-000070	0.187123	697	B-Lymphoblastic Leukemia/Lymphoma	Lymphoid	B-Lymphoblastic Leukemia/Lymphoma	5.43129	Other
ACH-000391	0.187291	MHHES1	Ewing Sarcoma	Bone	Ewing Sarcoma	4.91265	Other
ACH-000962	0.187719	OC314	Ovarian Epithelial Tumor	Ovary/Fallopian Tube	Ovarian Epithelial Tumor	4.43829	Other
ACH-001344	0.188899	GIMEN	Neuroblastoma	Peripheral Nervous System	Neuroblastoma	3.71918	Other
ACH-000929	0.189503	NCIH2110	Non-Small Cell Lung Cancer	Lung	Non-Small Cell Lung Cancer	5.27389	Other
ACH-000810	0.193845	SKMEL30	Melanoma	Skin	Melanoma	4.38059	Other
ACH-002265	0.197801	LB771HNC	Head and Neck Squamous Cell Carcinoma	Head and Neck	Head and Neck Squamous Cell Carcinoma		Other
ACH-000448	0.197915	NCIH1666	Non-Small Cell Lung Cancer	Lung	Non-Small Cell Lung Cancer	5.44725	Other
ACH-000484	0.198879	VMRCRCW	Renal Cell Carcinoma	Kidney	Renal Cell Carcinoma	4.5509	Other
ACH-001509	0.199784	H357	Head and Neck Squamous Cell Carcinoma	Head and Neck	Head and Neck Squamous Cell Carcinoma	6.18706	Other
ACH-000507	0.200254	KE39	Esophagogastric Adenocarcinoma	Esophagus/Stomach	Esophagogastric Adenocarcinoma	4.39438	Other
ACH-002179	0.201561	OCUBM	Invasive Breast Carcinoma	Breast	Invasive Breast Carcinoma		Other
ACH-000495	0.20464	TUHR4TKB	Renal Cell Carcinoma	Kidney	Renal Cell Carcinoma	4.66676	Other
ACH-000756	0.206124	GI1	Diffuse Glioma	CNS/Brain	Diffuse Glioma	4.96855	Other
ACH-000295	0.206693	EM2	Myeloproliferative Neoplasms	Myeloid	Myeloproliferative Neoplasms	5.04789	Other
ACH-001392	0.206714	SUM185PE	Invasive Breast Carcinoma	Breast	Invasive Breast Carcinoma	3.38681	Other
ACH-002141	0.207986	HSC39	Esophagogastric Adenocarcinoma	Esophagus/Stomach	Esophagogastric Adenocarcinoma		Other
ACH-001574	0.212146	MOLM14	Acute Myeloid Leukemia	Myeloid	Acute Myeloid Leukemia	4.8339	Other
ACH-002257	0.212253	KINGS1	Diffuse Glioma	CNS/Brain	Diffuse Glioma		Other
ACH-002181	0.216522	OVCA420	Ovarian Epithelial Tumor	Ovary/Fallopian Tube	Ovarian Epithelial Tumor		Other
ACH-001656	0.218941	SKNO1	Acute Myeloid Leukemia	Myeloid	Acute Myeloid Leukemia	5.54874	Other
ACH-001454	0.218961	C10	Colorectal Adenocarcinoma	Bowel	Colorectal Adenocarcinoma	4.93876	Other
ACH-001164	0.219441	CCLFPEDS0003T	Undifferentiated Pleomorphic Sarcoma/Malignant Fibrous Histiocytoma/High-Grade Spindle Cell Sarcoma	Soft Tissue	Undifferentiated Pleomorphic Sarcoma/Malignant Fibrous Histiocytoma/High-Grade Spindle Cell Sarcoma	4.08831	Other
ACH-001322	0.220527	CME1	Synovial Sarcoma	Soft Tissue	Synovial Sarcoma	5.0781	Other
ACH-000979	0.225792	DU145	Prostate Adenocarcinoma	Prostate	Prostate Adenocarcinoma	4.26604	Other
ACH-000075	0.226203	U87MG	Diffuse Glioma	CNS/Brain	Diffuse Glioma	4.62644	Other
ACH-002295	0.238074	PCI30	Head and Neck Squamous Cell Carcinoma	Head and Neck	Head and Neck Squamous Cell Carcinoma		Other
ACH-000656	0.24605	SUDHL8	Mature B-Cell Neoplasms	Lymphoid	Mature B-Cell Neoplasms	4.94064	Other
ACH-000515	0.246375	HCC33	Lung Neuroendocrine Tumor	Lung	Lung Neuroendocrine Tumor	5.62819	Other
ACH-000326	0.253077	JURLMK1	Myeloproliferative Neoplasms	Myeloid	Myeloproliferative Neoplasms	5.22226	Other
ACH-001399	0.26104	SW626	Colorectal Adenocarcinoma	Bowel	Colorectal Adenocarcinoma	4.56438	Other
ACH-002280	0.266538	NB13	Neuroblastoma	Peripheral Nervous System	Neuroblastoma		Other
ACH-002709	0.269865	CMS	Acute Myeloid Leukemia	Myeloid	Acute Myeloid Leukemia		Other
ACH-002083	0.278966	NB69	Neuroblastoma	Peripheral Nervous System	Neuroblastoma		Other
ACH-001137	0.280044	NCIH1993	Non-Small Cell Lung Cancer	Lung	Non-Small Cell Lung Cancer		Other
ACH-001498	0.282469	FARAGE	Mature B-Cell Neoplasms	Lymphoid	Mature B-Cell Neoplasms	5.21839	Other
ACH-002654	0.288051	JVE015	Colorectal Adenocarcinoma	Bowel	Colorectal Adenocarcinoma	5.23036	Other
ACH-001577	0.295519	MUTZ8	Acute Myeloid Leukemia	Myeloid	Acute Myeloid Leukemia	5.42425	Other
ACH-002263	0.304174	KYSE220	Esophageal Squamous Cell Carcinoma	Esophagus/Stomach	Esophageal Squamous Cell Carcinoma		Other
ACH-002228	0.322566	D423MG	Diffuse Glioma	CNS/Brain	Diffuse Glioma		Other
ACH-000749	0.341537	DMS273	Lung Neuroendocrine Tumor	Lung	Lung Neuroendocrine Tumor	5.13996	Other
ACH-000436	0.455272	OCIMY7	Mature B-Cell Neoplasms	Lymphoid	Mature B-Cell Neoplasms	4.60703	Other
ACH-000704	0.462163	OAW42	Ovarian Epithelial Tumor	Ovary/Fallopian Tube	Ovarian Epithelial Tumor	4.02148	Other
ACH-002183	0.485433	OVMIU	Ovarian Epithelial Tumor	Ovary/Fallopian Tube	Ovarian Epithelial Tumor		Other
ACH-000074	1.09802	KU812	Myeloproliferative Neoplasms	Myeloid	Myeloproliferative Neoplasms	5.2555	Other
ACH-000076	1.16024	NCO2	Myeloproliferative Neoplasms	Myeloid	Myeloproliferative Neoplasms	5.38681	Other
