# Supplementary material for: PTPN2 Inhibition Disrupts Mitochondrial Renewal and Blocks TFRC‐Mediated Mitophagy to Exert Anti‐Tumor Activities in ALK‐Positive Anaplastic Large Cell Lymphoma
Source: Adv Sci (Weinh). 2025 Jul 30;12(31):e14282. doi: 10.1002/advs.202414282 (PMC12376625; doi:10.1002/advs.202414282)
Supplement: Supplementary file 2 — Supporting Data [file ADVS-12-e14282-s001.zip › PTPN2 Expression Public 24Q4.xlsx]

## Sheet: Supplemental Table 3. PTPN2 Exp
Depmap ID	Expression Public 24Q4	Cell Line Name	Primary Disease	Lineage	Lineage Subtype
ACH-000001	6.10518	NIHOVCAR3	Ovarian Epithelial Tumor	Ovary/Fallopian Tube	Ovarian Epithelial Tumor
ACH-000002	5.93026	HL60	Acute Myeloid Leukemia	Myeloid	Acute Myeloid Leukemia
ACH-000003	4.79546	CACO2	Colorectal Adenocarcinoma	Bowel	Colorectal Adenocarcinoma
ACH-000004	5.57833	HEL	Acute Myeloid Leukemia	Myeloid	Acute Myeloid Leukemia
ACH-000005	5.4446	HEL9217	Acute Myeloid Leukemia	Myeloid	Acute Myeloid Leukemia
ACH-000006	6.22997	MONOMAC6	Acute Myeloid Leukemia	Myeloid	Acute Myeloid Leukemia
ACH-000007	4.93782	LS513	Colorectal Adenocarcinoma	Bowel	Colorectal Adenocarcinoma
ACH-000008	4.03562	A101D	Melanoma	Skin	Melanoma
ACH-000009	5.33128	C2BBE1	Colorectal Adenocarcinoma	Bowel	Colorectal Adenocarcinoma
ACH-000011	3.20163	253J	Bladder Urothelial Carcinoma	Bladder/Urinary Tract	Bladder Urothelial Carcinoma
ACH-000012	5.04963	HCC827	Non-Small Cell Lung Cancer	Lung	Non-Small Cell Lung Cancer
ACH-000013	5.39712	ONCODG1	Ovarian Epithelial Tumor	Ovary/Fallopian Tube	Ovarian Epithelial Tumor
ACH-000014	3.87774	HS294T	Melanoma	Skin	Melanoma
ACH-000015	5.4019	NCIH1581	Non-Small Cell Lung Cancer	Lung	Non-Small Cell Lung Cancer
ACH-000016	4.53232	SLR21	Renal Cell Carcinoma	Kidney	Renal Cell Carcinoma
ACH-000017	4.09339	SKBR3	Invasive Breast Carcinoma	Breast	Invasive Breast Carcinoma
ACH-000018	4.50208	T24	Bladder Urothelial Carcinoma	Bladder/Urinary Tract	Bladder Urothelial Carcinoma
ACH-000019	4.53419	MCF7	Invasive Breast Carcinoma	Breast	Invasive Breast Carcinoma
ACH-000020	6.32769	MHHCALL2	B-Lymphoblastic Leukemia/Lymphoma	Lymphoid	B-Lymphoblastic Leukemia/Lymphoma
ACH-000021	5.50144	NCIH1693	Non-Small Cell Lung Cancer	Lung	Non-Small Cell Lung Cancer
ACH-000022	5.35931	PATU8988S	Pancreatic Adenocarcinoma	Pancreas	Pancreatic Adenocarcinoma
ACH-000023	5.99232	PATU8988T	Pancreatic Adenocarcinoma	Pancreas	Pancreatic Adenocarcinoma
ACH-000024	5.21645	OPM2	Mature B-Cell Neoplasms	Lymphoid	Mature B-Cell Neoplasms
ACH-000025	4.68145	CH157MN	Meningothelial Tumor	CNS/Brain	Meningothelial Tumor
ACH-000026	3.85599	253JBV	Bladder Urothelial Carcinoma	Bladder/Urinary Tract	Bladder Urothelial Carcinoma
ACH-000027	4.65535	GOS3	Diffuse Glioma	CNS/Brain	Diffuse Glioma
ACH-000028	4.73552	KPL1	Invasive Breast Carcinoma	Breast	Invasive Breast Carcinoma
ACH-000029	5.1206	HCC827GR5	Non-Small Cell Lung Cancer	Lung	Non-Small Cell Lung Cancer
ACH-000030	5.47606	PC14	Non-Small Cell Lung Cancer	Lung	Non-Small Cell Lung Cancer
ACH-000031	5.66903	PANC0213	Pancreatic Adenocarcinoma	Pancreas	Pancreatic Adenocarcinoma
ACH-000032	6.48123	MHHCALL3	B-Lymphoblastic Leukemia/Lymphoma	Lymphoid	B-Lymphoblastic Leukemia/Lymphoma
ACH-000033	4.89676	NCIH1819	Non-Small Cell Lung Cancer	Lung	Non-Small Cell Lung Cancer
ACH-000034	5.30086	PLB985	Acute Myeloid Leukemia	Myeloid	Acute Myeloid Leukemia
ACH-000035	5.35226	NCIH1650	Non-Small Cell Lung Cancer	Lung	Non-Small Cell Lung Cancer
ACH-000036	4.40395	U343	Diffuse Glioma	CNS/Brain	Diffuse Glioma
ACH-000037	5.23611	S117	Sarcoma, NOS	Soft Tissue	Sarcoma, NOS
ACH-000038	4.91169	EHEB	B-Lymphoblastic Leukemia/Lymphoma	Lymphoid	B-Lymphoblastic Leukemia/Lymphoma
ACH-000039	5.08916	SKNMC	Ewing Sarcoma	Bone	Ewing Sarcoma
ACH-000040	4.93074	U118MG	Diffuse Glioma	CNS/Brain	Diffuse Glioma
ACH-000041	5.39025	RDES	Ewing Sarcoma	Bone	Ewing Sarcoma
ACH-000042	5.29939	PANC0203	Pancreatic Adenocarcinoma	Pancreas	Pancreatic Adenocarcinoma
ACH-000043	3.99186	HS895T	Non-Cancerous	Fibroblast	Non-Cancerous
ACH-000044	3.853	MDAMB134VI	Invasive Breast Carcinoma	Breast	Invasive Breast Carcinoma
ACH-000045	5.29425	MV411	Acute Myeloid Leukemia	Myeloid	Acute Myeloid Leukemia
ACH-000046	4.45746	ACHN	Renal Cell Carcinoma	Kidney	Renal Cell Carcinoma
ACH-000048	4.85499	TOV112D	Ovarian Epithelial Tumor	Ovary/Fallopian Tube	Ovarian Epithelial Tumor
ACH-000049	4.94111	HEKTE	Non-Cancerous	Kidney	Non-Cancerous
ACH-000050	4.77768	NCIH929	Mature B-Cell Neoplasms	Lymphoid	Mature B-Cell Neoplasms
ACH-000051	4.62117	TE617T	Rhabdomyosarcoma	Soft Tissue	Rhabdomyosarcoma
ACH-000052	4.66221	A673	Ewing Sarcoma	Bone	Ewing Sarcoma
ACH-000053	6.5821	KARPAS299	Mature T and NK Neoplasms	Lymphoid	Mature T and NK Neoplasms
ACH-000054	4.41143	HT1080	Fibrosarcoma	Soft Tissue	Fibrosarcoma
ACH-000055	5.17592	D283MED	Embryonal Tumor	CNS/Brain	Embryonal Tumor
ACH-000056	4.77083	DOHH2	Mature B-Cell Neoplasms	Lymphoid	Mature B-Cell Neoplasms
ACH-000057	5.51696	OPM1	Mature B-Cell Neoplasms	Lymphoid	Mature B-Cell Neoplasms
ACH-000058	3.68032	ML1	Well-Differentiated Thyroid Cancer	Thyroid	Well-Differentiated Thyroid Cancer
ACH-000059	5.34056	SUPB15	B-Lymphoblastic Leukemia/Lymphoma	Lymphoid	B-Lymphoblastic Leukemia/Lymphoma
ACH-000060	5.50208	PANC1005	Pancreatic Adenocarcinoma	Pancreas	Pancreatic Adenocarcinoma
ACH-000061	4.98277	HH	Non-Hodgkin Lymphoma	Lymphoid	Non-Hodgkin Lymphoma
ACH-000062	4.62702	RERFLCMS	Non-Small Cell Lung Cancer	Lung	Non-Small Cell Lung Cancer
ACH-000063	3.97728	HS616T	Non-Cancerous	Fibroblast	Non-Cancerous
ACH-000064	5.59872	SALE	Non-Cancerous	Lung	Non-Cancerous
ACH-000065	5.34873	OCIAML5	Acute Myeloid Leukemia	Myeloid	Acute Myeloid Leukemia
ACH-000066	3.91934	HCC4006	Non-Small Cell Lung Cancer	Lung	Non-Small Cell Lung Cancer
ACH-000067	4.52857	HS683	Diffuse Glioma	CNS/Brain	Diffuse Glioma
ACH-000068	6.03012	REC1	Mature B-Cell Neoplasms	Lymphoid	Mature B-Cell Neoplasms
ACH-000069	5.24413	HS611T	Hodgkin Lymphoma	Lymphoid	Hodgkin Lymphoma
ACH-000070	5.43129	697	B-Lymphoblastic Leukemia/Lymphoma	Lymphoid	B-Lymphoblastic Leukemia/Lymphoma
ACH-000071	4.17473	HS706T	Non-Cancerous	Fibroblast	Non-Cancerous
ACH-000072	5.72165	MEG01	Myeloproliferative Neoplasms	Myeloid	Myeloproliferative Neoplasms
ACH-000073	4.83744	GRANTA519	Mature B-Cell Neoplasms	Lymphoid	Mature B-Cell Neoplasms
ACH-000074	5.2555	KU812	Myeloproliferative Neoplasms	Myeloid	Myeloproliferative Neoplasms
ACH-000075	4.62644	U87MG	Diffuse Glioma	CNS/Brain	Diffuse Glioma
ACH-000076	5.38681	NCO2	Myeloproliferative Neoplasms	Myeloid	Myeloproliferative Neoplasms
ACH-000077	5.23074	MJ	Non-Hodgkin Lymphoma	Lymphoid	Non-Hodgkin Lymphoma
ACH-000078	4.06091	MHHNB11	Neuroblastoma	Peripheral Nervous System	Neuroblastoma
ACH-000079	4.56925	TE125T	Non-Cancerous	Fibroblast	Non-Cancerous
ACH-000080	5.20984	BDCM	Acute Myeloid Leukemia	Myeloid	Acute Myeloid Leukemia
ACH-000081	5.22574	GDM1	Acute Myeloid Leukemia	Myeloid	Acute Myeloid Leukemia
ACH-000082	5.83971	G292CLONEA141B1	Osteosarcoma	Bone	Osteosarcoma
ACH-000083	3.88264	HS281T	Non-Cancerous	Fibroblast	Non-Cancerous
ACH-000084	5.90737	MUTZ3	Acute Myeloid Leukemia	Myeloid	Acute Myeloid Leukemia
ACH-000085	4.89239	T3M4	Pancreatic Adenocarcinoma	Pancreas	Pancreatic Adenocarcinoma
ACH-000086	5.16551	ACCMESO1	Pleural Mesothelioma	Pleura	Pleural Mesothelioma
ACH-000087	4.74147	SKES1	Ewing Sarcoma	Bone	Ewing Sarcoma
ACH-000088	4.81916	HS172T	Non-Cancerous	Fibroblast	Non-Cancerous
ACH-000089	3.99548	NCIH684	Colorectal Adenocarcinoma	Bowel	Colorectal Adenocarcinoma
ACH-000090	5.20828	PC3	Prostate Adenocarcinoma	Prostate	Prostate Adenocarcinoma
ACH-000091	4.0635	OV56	Ovarian Epithelial Tumor	Ovary/Fallopian Tube	Ovarian Epithelial Tumor
ACH-000092	5.28836	NCIH2452	Pleural Mesothelioma	Pleura	Pleural Mesothelioma
ACH-000093	5.91025	PANC0504	Pancreatic Adenocarcinoma	Pancreas	Pancreatic Adenocarcinoma
ACH-000094	4.75328	HPAFII	Pancreatic Adenocarcinoma	Pancreas	Pancreatic Adenocarcinoma
ACH-000095	5.01391	D341Med	Embryonal Tumor	CNS/Brain	Embryonal Tumor
ACH-000096	5.53761	G401	Rhabdoid Cancer	Kidney	Rhabdoid Cancer
ACH-000097	5.36982	ZR751	Invasive Breast Carcinoma	Breast	Invasive Breast Carcinoma
ACH-000098	5.46107	GAMG	Diffuse Glioma	CNS/Brain	Diffuse Glioma
ACH-000099	4.2765	SIMA	Neuroblastoma	Peripheral Nervous System	Neuroblastoma
ACH-000100	4.92742	RH41	Rhabdomyosarcoma	Soft Tissue	Rhabdomyosarcoma
ACH-000101	5.86617	KE37	Mature T and NK Neoplasms	Lymphoid	Mature T and NK Neoplasms
ACH-000102	4.80735	GMS10	Diffuse Glioma	CNS/Brain	Diffuse Glioma
ACH-000103	4.44758	CAOV4	Ovarian Epithelial Tumor	Ovary/Fallopian Tube	Ovarian Epithelial Tumor
ACH-000104	5.4363	LOUCY	T-Lymphoblastic Leukemia/Lymphoma	Lymphoid	T-Lymphoblastic Leukemia/Lymphoma
ACH-000105	5.67243	ALLSIL	Mature T and NK Neoplasms	Lymphoid	Mature T and NK Neoplasms
ACH-000106	5.37678	JVM2	Mature B-Cell Neoplasms	Lymphoid	Mature B-Cell Neoplasms
ACH-000107	5.51033	CAPAN2	Pancreatic Adenocarcinoma	Pancreas	Pancreatic Adenocarcinoma
ACH-000108	4.06953	KP3	Adenosquamous Carcinoma of the Pancreas	Pancreas	Adenosquamous Carcinoma of the Pancreas
ACH-000109	5.64616	NCIH3255	Non-Small Cell Lung Cancer	Lung	Non-Small Cell Lung Cancer
ACH-000110	5.48543	NCCSTCK140	Esophagogastric Adenocarcinoma	Esophagus/Stomach	Esophagogastric Adenocarcinoma
ACH-000111	5.67723	HCC1187	Invasive Breast Carcinoma	Breast	Invasive Breast Carcinoma
ACH-000112	5.57531	SIGM5	Acute Myeloid Leukemia	Myeloid	Acute Myeloid Leukemia
ACH-000113	5.73118	OCIAML2	Acute Myeloid Leukemia	Myeloid	Acute Myeloid Leukemia
ACH-000114	5.88606	SU8686	Pancreatic Adenocarcinoma	Pancreas	Pancreatic Adenocarcinoma
ACH-000115	4.24793	VCAP	Prostate Adenocarcinoma	Prostate	Prostate Adenocarcinoma
ACH-000116	4.4363	OAW28	Ovarian Epithelial Tumor	Ovary/Fallopian Tube	Ovarian Epithelial Tumor
ACH-000117	4.35332	EFM192A	Invasive Breast Carcinoma	Breast	Invasive Breast Carcinoma
ACH-000118	4.83996	HUPT3	Pancreatic Adenocarcinoma	Pancreas	Pancreatic Adenocarcinoma
ACH-000119	4.1152	HS863T	Non-Cancerous	Fibroblast	Non-Cancerous
ACH-000120	4.86641	CHP212	Neuroblastoma	Peripheral Nervous System	Neuroblastoma
ACH-000121	5.27426	NCIH2405	Non-Small Cell Lung Cancer	Lung	Non-Small Cell Lung Cancer
ACH-000122	6.04439	SUPT11	Mature T and NK Neoplasms	Lymphoid	Mature T and NK Neoplasms
ACH-000123	4.29499	COV434	Ovarian Epithelial Tumor	Ovary/Fallopian Tube	Ovarian Epithelial Tumor
ACH-000124	5.18031	OCILY19	Mature B-Cell Neoplasms	Lymphoid	Mature B-Cell Neoplasms
ACH-000125	4.29572	TO175T	Non-Cancerous	Fibroblast	Non-Cancerous
ACH-000126	3.48027	KG1C	Diffuse Glioma	CNS/Brain	Diffuse Glioma
ACH-000127	4.88362	SLR20	Bladder Urothelial Carcinoma	Bladder/Urinary Tract	Bladder Urothelial Carcinoma
ACH-000128	4.91934	LN319	Diffuse Glioma	CNS/Brain	Diffuse Glioma
ACH-000129	3.57168	NCIH1341	SMARCA4-deficient undifferentiated tumor	Lung	SMARCA4-deficient undifferentiated tumor
ACH-000130	5.65992	NALM19	B-Lymphoblastic Leukemia/Lymphoma	Lymphoid	B-Lymphoblastic Leukemia/Lymphoma
ACH-000131	4.29131	HS229T	Non-Cancerous	Fibroblast	Non-Cancerous
ACH-000132	5.45154	JHOS2	Ovarian Epithelial Tumor	Ovary/Fallopian Tube	Ovarian Epithelial Tumor
ACH-000133	5.73498	HS729	Non-Cancerous	Fibroblast	Non-Cancerous
ACH-000134	3.8953	HS274T	Non-Cancerous	Fibroblast	Non-Cancerous
ACH-000135	3.93168	HS940T	Non-Cancerous	Fibroblast	Non-Cancerous
ACH-000136	4.10769	CHP126	Neuroblastoma	Peripheral Nervous System	Neuroblastoma
ACH-000137	4.60051	8MGBA	Diffuse Glioma	CNS/Brain	Diffuse Glioma
ACH-000138	4.08661	CFPAC1	Pancreatic Adenocarcinoma	Pancreas	Pancreatic Adenocarcinoma
ACH-000139	4.19771	PANC0327	Pancreatic Adenocarcinoma	Pancreas	Pancreatic Adenocarcinoma
ACH-000140	4.89869	PFEIFFER	Mature B-Cell Neoplasms	Lymphoid	Mature B-Cell Neoplasms
ACH-000141	6.94298	SNU308	Intracholecystic Papillary Neoplasm	Biliary Tract	Intracholecystic Papillary Neoplasm
ACH-000142	4.7252	CAL29	Bladder Urothelial Carcinoma	Bladder/Urinary Tract	Bladder Urothelial Carcinoma
ACH-000143	5.02148	HCC2429	Non-Small Cell Lung Cancer	Lung	Non-Small Cell Lung Cancer
ACH-000144	5.61648	RERFGC1B	Esophagogastric Adenocarcinoma	Esophagus/Stomach	Esophagogastric Adenocarcinoma
ACH-000145	4.42828	SKLMS1	Leiomyosarcoma	Soft Tissue	Leiomyosarcoma
ACH-000146	5.17951	THP1	Acute Myeloid Leukemia	Myeloid	Acute Myeloid Leukemia
ACH-000147	3.94205	T47D	Invasive Breast Carcinoma	Breast	Invasive Breast Carcinoma
ACH-000148	4.33199	HS578T	Invasive Breast Carcinoma	Breast	Invasive Breast Carcinoma
ACH-000149	4.31615	SKNSH	Neuroblastoma	Peripheral Nervous System	Neuroblastoma
ACH-000150	4.93216	HCC2935	Non-Small Cell Lung Cancer	Lung	Non-Small Cell Lung Cancer
ACH-000151	6.42425	JM1	B-Lymphoblastic Leukemia/Lymphoma	Lymphoid	B-Lymphoblastic Leukemia/Lymphoma
ACH-000152	5.11437	M059K	Diffuse Glioma	CNS/Brain	Diffuse Glioma
ACH-000153	4.91886	NCIH2052	Pleural Mesothelioma	Pleura	Pleural Mesothelioma
ACH-000154	3.95606	HS888T	Non-Cancerous	Fibroblast	Non-Cancerous
ACH-000155	4.52857	SW1990	Pancreatic Adenocarcinoma	Pancreas	Pancreatic Adenocarcinoma
ACH-000156	5.23266	MHHCALL4	B-Lymphoblastic Leukemia/Lymphoma	Lymphoid	B-Lymphoblastic Leukemia/Lymphoma
ACH-000157	4.94486	A4FUK	Mature B-Cell Neoplasms	Lymphoid	Mature B-Cell Neoplasms
ACH-000158	4.94205	OCILY3	Mature B-Cell Neoplasms	Lymphoid	Mature B-Cell Neoplasms
ACH-000159	3.89336	OSRC2	Renal Cell Carcinoma	Kidney	Renal Cell Carcinoma
ACH-000160	4.51728	BT12	Embryonal Tumor	CNS/Brain	Embryonal Tumor
ACH-000161	4.80064	CORL105	Non-Small Cell Lung Cancer	Lung	Non-Small Cell Lung Cancer
ACH-000162	5.73579	GA10	Mature B-Cell Neoplasms	Lymphoid	Mature B-Cell Neoplasms
ACH-000163	4.52231	SW579	Head and Neck Squamous Cell Carcinoma	Head and Neck	Head and Neck Squamous Cell Carcinoma
ACH-000164	4.97039	PANC1	Pancreatic Adenocarcinoma	Pancreas	Pancreatic Adenocarcinoma
ACH-000165	4.04701	HS751T	Non-Cancerous	Fibroblast	Non-Cancerous
ACH-000166	5.45385	KASUMI6	Acute Myeloid Leukemia	Myeloid	Acute Myeloid Leukemia
ACH-000167	5.67129	KE97	Mature B-Cell Neoplasms	Lymphoid	Mature B-Cell Neoplasms
ACH-000168	5.9279	NOMO1	Acute Myeloid Leukemia	Myeloid	Acute Myeloid Leukemia
ACH-000169	4.75649	RD	Rhabdomyosarcoma	Soft Tissue	Rhabdomyosarcoma
ACH-000170	5.39985	PRECLH	Non-Cancerous	Prostate	Non-Cancerous
ACH-000171	5.08151	VMRCRCZ	Renal Cell Carcinoma	Kidney	Renal Cell Carcinoma
ACH-000172	4.75382	TM87	Rhabdoid Cancer	Soft Tissue	Rhabdoid Cancer
ACH-000173	5.32445	JHUEM3	Endometrial Carcinoma	Uterus	Endometrial Carcinoma
ACH-000174	4.29205	CAL62	Anaplastic Thyroid Cancer	Thyroid	Anaplastic Thyroid Cancer
ACH-000175	3.77294	TE159T	Non-Cancerous	Fibroblast	Non-Cancerous
ACH-000176	5.18309	LOUNH91	Non-Small Cell Lung Cancer	Lung	Non-Small Cell Lung Cancer
ACH-000177	6.03188	NCIH660	Prostate Small Cell Carcinoma	Prostate	Prostate Small Cell Carcinoma
ACH-000178	4.95187	HS766T	Pancreatic Adenocarcinoma	Pancreas	Pancreatic Adenocarcinoma
ACH-000179	5.66704	NCIH1618	Lung Neuroendocrine Tumor	Lung	Lung Neuroendocrine Tumor
ACH-000180	3.82477	HS839T	Non-Cancerous	Fibroblast	Non-Cancerous
ACH-000181	5.74228	SCC9	Head and Neck Squamous Cell Carcinoma	Head and Neck	Head and Neck Squamous Cell Carcinoma
ACH-000182	4.42828	SNU869	Ampullary Carcinoma	Ampulla of Vater	Ampullary Carcinoma
ACH-000183	4.93923	L363	Mature B-Cell Neoplasms	Lymphoid	Mature B-Cell Neoplasms
ACH-000184	3.94298	HS343T	Non-Cancerous	Fibroblast	Non-Cancerous
ACH-000185	3.57773	HS737T	Non-Cancerous	Fibroblast	Non-Cancerous
ACH-000186	4.64212	NCIH2444	Non-Small Cell Lung Cancer	Lung	Non-Small Cell Lung Cancer
ACH-000187	5.82426	CORL311	Lung Neuroendocrine Tumor	Lung	Lung Neuroendocrine Tumor
ACH-000188	4.53232	SCC25	Head and Neck Squamous Cell Carcinoma	Head and Neck	Head and Neck Squamous Cell Carcinoma
ACH-000189	4.59991	RCC10RGB	Renal Cell Carcinoma	Kidney	Renal Cell Carcinoma
ACH-000190	4.70598	HDMYZ	Acute Myeloid Leukemia	Myeloid	Acute Myeloid Leukemia
ACH-000191	5.44095	BHT101	Anaplastic Thyroid Cancer	Thyroid	Anaplastic Thyroid Cancer
ACH-000192	5.11936	MFE280	Endometrial Carcinoma	Uterus	Endometrial Carcinoma
ACH-000193	5.07468	KARPAS620	Mature B-Cell Neoplasms	Lymphoid	Mature B-Cell Neoplasms
ACH-000194	4.18824	HS934T	Non-Cancerous	Fibroblast	Non-Cancerous
ACH-000195	4.92979	SET2	Acute Myeloid Leukemia	Myeloid	Acute Myeloid Leukemia
ACH-000196	5.50811	HCC1599	Invasive Breast Carcinoma	Breast	Invasive Breast Carcinoma
ACH-000197	6.37086	TALL1	Mature T and NK Neoplasms	Lymphoid	Mature T and NK Neoplasms
ACH-000198	5.86468	EOL1	Myeloproliferative Neoplasms	Myeloid	Myeloproliferative Neoplasms
ACH-000199	3.57652	HS255T	Non-Cancerous	Fibroblast	Non-Cancerous
ACH-000200	4.10182	NMCG1	Diffuse Glioma	CNS/Brain	Diffuse Glioma
ACH-000201	5.07596	A204	Rhabdoid Cancer	Kidney	Rhabdoid Cancer
ACH-000202	4.60407	COLO320	Colorectal Adenocarcinoma	Bowel	Colorectal Adenocarcinoma
ACH-000203	4.64904	NH6	Neuroblastoma	Peripheral Nervous System	Neuroblastoma
ACH-000204	5.42492	LP1	Mature B-Cell Neoplasms	Lymphoid	Mature B-Cell Neoplasms
ACH-000205	5.32661	PK59	Pancreatic Adenocarcinoma	Pancreas	Pancreatic Adenocarcinoma
ACH-000206	5.28466	C8166	T-Lymphoblastic Leukemia/Lymphoma	Lymphoid	T-Lymphoblastic Leukemia/Lymphoma
ACH-000207	4.67751	DETROIT562	Head and Neck Squamous Cell Carcinoma	Head and Neck	Head and Neck Squamous Cell Carcinoma
ACH-000208	4.73335	U178	Diffuse Glioma	CNS/Brain	Diffuse Glioma
ACH-000209	3.4489	SNU1079	Intraductal Papillary Neoplasm of the Bile Duct	Biliary Tract	Intraductal Papillary Neoplasm of the Bile Duct
ACH-000210	3.54102	CADOES1	Ewing Sarcoma	Bone	Ewing Sarcoma
ACH-000211	4.8802	DAOY	Embryonal Tumor	CNS/Brain	Embryonal Tumor
ACH-000212	5.64731	CAL120	Invasive Breast Carcinoma	Breast	Invasive Breast Carcinoma
ACH-000213	4.32912	HUPT4	Pancreatic Adenocarcinoma	Pancreas	Pancreatic Adenocarcinoma
ACH-000214	4.22959	HS675T	Non-Cancerous	Fibroblast	Non-Cancerous
ACH-000215	4.35685	LN382	Diffuse Glioma	CNS/Brain	Diffuse Glioma
ACH-000216	5.38198	JHESOAD1	Esophagogastric Adenocarcinoma	Esophagus/Stomach	Esophagogastric Adenocarcinoma
ACH-000217	4.19219	JHH6	Hepatocellular Carcinoma	Liver	Hepatocellular Carcinoma
ACH-000218	5.56194	PL21	Acute Myeloid Leukemia	Myeloid	Acute Myeloid Leukemia
ACH-000219	4.54288	A375	Melanoma	Skin	Melanoma
ACH-000220	6.32679	MINO	Mature B-Cell Neoplasms	Lymphoid	Mature B-Cell Neoplasms
ACH-000221	4.93263	SNU398	Hepatocellular Carcinoma	Liver	Hepatocellular Carcinoma
ACH-000222	4.91169	ASPC1	Pancreatic Adenocarcinoma	Pancreas	Pancreatic Adenocarcinoma
ACH-000223	5.54813	HCC1937	Invasive Breast Carcinoma	Breast	Invasive Breast Carcinoma
ACH-000224	3.72792	HS819T	Non-Cancerous	Fibroblast	Non-Cancerous
ACH-000225	4.68257	ECC12	Esophagogastric Adenocarcinoma	Esophagus/Stomach	Esophagogastric Adenocarcinoma
ACH-000226	5.72083	SUPM2	Mature T and NK Neoplasms	Lymphoid	Mature T and NK Neoplasms
ACH-000227	4.4522	KPNYN	Neuroblastoma	Peripheral Nervous System	Neuroblastoma
ACH-000228	4.46009	BICR31	Head and Neck Squamous Cell Carcinoma	Head and Neck	Head and Neck Squamous Cell Carcinoma
ACH-000229	3.76022	HS822T	Non-Cancerous	Fibroblast	Non-Cancerous
ACH-000230	2.76765	HS742T	Non-Cancerous	Fibroblast	Non-Cancerous
ACH-000231	5.33128	KALS1	Diffuse Glioma	CNS/Brain	Diffuse Glioma
ACH-000232	4.27053	U251MG	Diffuse Glioma	CNS/Brain	Diffuse Glioma
ACH-000233	6.81801	DEL	Mature T and NK Neoplasms	Lymphoid	Mature T and NK Neoplasms
ACH-000234	3.854	CAKI2	Renal Cell Carcinoma	Kidney	Renal Cell Carcinoma
ACH-000235	4.58316	PANC0403	Pancreatic Adenocarcinoma	Pancreas	Pancreatic Adenocarcinoma
ACH-000236	4.92029	SW1417	Colorectal Adenocarcinoma	Bowel	Colorectal Adenocarcinoma
ACH-000237	4.51159	JHOM1	Ovarian Epithelial Tumor	Ovary/Fallopian Tube	Ovarian Epithelial Tumor
ACH-000238	4.75862	SCC4	Head and Neck Squamous Cell Carcinoma	Head and Neck	Head and Neck Squamous Cell Carcinoma
ACH-000239	5.70293	HUG1N	Esophagogastric Adenocarcinoma	Esophagus/Stomach	Esophagogastric Adenocarcinoma
ACH-000240	4.07468	HS600T	Non-Cancerous	Fibroblast	Non-Cancerous
ACH-000241	4.61176	JK1	Myeloproliferative Neoplasms	Myeloid	Myeloproliferative Neoplasms
ACH-000242	5.35614	RT4	Bladder Urothelial Carcinoma	Bladder/Urinary Tract	Bladder Urothelial Carcinoma
ACH-000243	4.11603	DANG	Pancreatic Adenocarcinoma	Pancreas	Pancreatic Adenocarcinoma
ACH-000244	4.76713	DKMG	Diffuse Glioma	CNS/Brain	Diffuse Glioma
ACH-000245	5.21374	BL41	Mature B-Cell Neoplasms	Lymphoid	Mature B-Cell Neoplasms
ACH-000247	5.54009	OCUM1	Esophagogastric Adenocarcinoma	Esophagus/Stomach	Esophagogastric Adenocarcinoma
ACH-000248	4.9331	AU565	Invasive Breast Carcinoma	Breast	Invasive Breast Carcinoma
ACH-000249	4.14975	CL11	Colorectal Adenocarcinoma	Bowel	Colorectal Adenocarcinoma
ACH-000250	3.98094	KMRC20	Renal Cell Carcinoma	Kidney	Renal Cell Carcinoma
ACH-000251	3.83086	NCIH2887	Non-Small Cell Lung Cancer	Lung	Non-Small Cell Lung Cancer
ACH-000252	4.70044	LS1034	Colorectal Adenocarcinoma	Bowel	Colorectal Adenocarcinoma
ACH-000253	4.64097	COLO201	Colorectal Adenocarcinoma	Bowel	Colorectal Adenocarcinoma
ACH-000254	5.17193	SCC15	Head and Neck Squamous Cell Carcinoma	Head and Neck	Head and Neck Squamous Cell Carcinoma
ACH-000255	5.80193	LMSU	Esophagogastric Adenocarcinoma	Esophagus/Stomach	Esophagogastric Adenocarcinoma
ACH-000256	4.17552	COV318	Ovarian Epithelial Tumor	Ovary/Fallopian Tube	Ovarian Epithelial Tumor
ACH-000257	5.71809	CORL279	Lung Neuroendocrine Tumor	Lung	Lung Neuroendocrine Tumor
ACH-000258	4.57531	DU4475	Invasive Breast Carcinoma	Breast	Invasive Breast Carcinoma
ACH-000259	3.66903	KELLY	Neuroblastoma	Peripheral Nervous System	Neuroblastoma
ACH-000260	4.53792	SKNAS	Neuroblastoma	Peripheral Nervous System	Neuroblastoma
ACH-000261	6.86295	RERFLCAI	Non-Small Cell Lung Cancer	Lung	Non-Small Cell Lung Cancer
ACH-000262	3.84197	UOK101	Renal Cell Carcinoma	Kidney	Renal Cell Carcinoma
ACH-000263	5.43663	KASUMI1	Acute Myeloid Leukemia	Myeloid	Acute Myeloid Leukemia
ACH-000264	4.08746	CALU6	Non-Small Cell Lung Cancer	Lung	Non-Small Cell Lung Cancer
ACH-000265	5.27165	KP4	Pancreatic Adenocarcinoma	Pancreas	Pancreatic Adenocarcinoma
ACH-000266	5.41007	SNU213	Pancreatic Adenocarcinoma	Pancreas	Pancreatic Adenocarcinoma
ACH-000267	4.24413	HDLM2	Hodgkin Lymphoma	Lymphoid	Hodgkin Lymphoma
ACH-000268	5.18824	SNU245	Intraductal Papillary Neoplasm of the Bile Duct	Biliary Tract	Intraductal Papillary Neoplasm of the Bile Duct
ACH-000269	3.57168	AM38	Diffuse Glioma	CNS/Brain	Diffuse Glioma
ACH-000270	5.50938	HPAC	Pancreatic Adenocarcinoma	Pancreas	Pancreatic Adenocarcinoma
ACH-000271	4.49313	SUDHL10	Mature B-Cell Neoplasms	Lymphoid	Mature B-Cell Neoplasms
ACH-000272	4.15056	SLR24	Renal Cell Carcinoma	Kidney	Renal Cell Carcinoma
ACH-000273	4.35896	SF539	Diffuse Glioma	CNS/Brain	Diffuse Glioma
ACH-000274	4.96671	HS852T	Melanoma	Skin	Melanoma
ACH-000275	3.81967	HS834T	Non-Cancerous	Fibroblast	Non-Cancerous
ACH-000276	6.12536	HCC38	Invasive Breast Carcinoma	Breast	Invasive Breast Carcinoma
ACH-000277	4.0027	HCC1419	Invasive Breast Carcinoma	Breast	Invasive Breast Carcinoma
ACH-000278	3.74201	COV362	Ovarian Epithelial Tumor	Ovary/Fallopian Tube	Ovarian Epithelial Tumor
ACH-000279	4.96023	EWS502	Ewing Sarcoma	Bone	Ewing Sarcoma
ACH-000280	4.74846	SNU840	Ovarian Epithelial Tumor	Ovary/Fallopian Tube	Ovarian Epithelial Tumor
ACH-000281	5.61677	KP2	Pancreatic Adenocarcinoma	Pancreas	Pancreatic Adenocarcinoma
ACH-000282	4.88655	NCIH1755	Non-Small Cell Lung Cancer	Lung	Non-Small Cell Lung Cancer
ACH-000283	4.2211	A1207	Diffuse Glioma	CNS/Brain	Diffuse Glioma
ACH-000284	4.19219	HS840T	Non-Cancerous	Fibroblast	Non-Cancerous
ACH-000285	6.59365	TOLEDO	Mature B-Cell Neoplasms	Lymphoid	Mature B-Cell Neoplasms
ACH-000286	4.67356	SNU1033	Colorectal Adenocarcinoma	Bowel	Colorectal Adenocarcinoma
ACH-000287	5.09592	NUDUL1	Mature B-Cell Neoplasms	Lymphoid	Mature B-Cell Neoplasms
ACH-000288	5.03914	BT549	Invasive Breast Carcinoma	Breast	Invasive Breast Carcinoma
ACH-000289	3.23573	SNU466	Diffuse Glioma	CNS/Brain	Diffuse Glioma
ACH-000290	5.74147	NCIH209	Lung Neuroendocrine Tumor	Lung	Lung Neuroendocrine Tumor
ACH-000291	5.54936	OV90	Ovarian Epithelial Tumor	Ovary/Fallopian Tube	Ovarian Epithelial Tumor
ACH-000292	4.92932	NCIH841	SMARCA4-deficient undifferentiated tumor	Lung	SMARCA4-deficient undifferentiated tumor
ACH-000293	4.51475	KLE	Endometrial Carcinoma	Uterus	Endometrial Carcinoma
ACH-000294	5.46761	NB4	Acute Myeloid Leukemia	Myeloid	Acute Myeloid Leukemia
ACH-000295	5.04789	EM2	Myeloproliferative Neoplasms	Myeloid	Myeloproliferative Neoplasms
ACH-000296	5.43796	OUMS23	Colorectal Adenocarcinoma	Bowel	Colorectal Adenocarcinoma
ACH-000297	5.4822	NCIH889	Lung Neuroendocrine Tumor	Lung	Lung Neuroendocrine Tumor
ACH-000298	4.95327	NCIH2029	Lung Neuroendocrine Tumor	Lung	Lung Neuroendocrine Tumor
ACH-000299	5.142	HNT34	Acute Myeloid Leukemia	Myeloid	Acute Myeloid Leukemia
ACH-000300	5.21062	SLR25	Renal Cell Carcinoma	Kidney	Renal Cell Carcinoma
ACH-000301	4.73715	LAMA84	Myeloproliferative Neoplasms	Myeloid	Myeloproliferative Neoplasms
ACH-000302	5.09128	SNU1077	Endometrial Carcinoma	Uterus	Endometrial Carcinoma
ACH-000303	4.22805	SNU5	Esophagogastric Adenocarcinoma	Esophagus/Stomach	Esophagogastric Adenocarcinoma
ACH-000304	4.42559	WM115	Melanoma	Skin	Melanoma
ACH-000305	6.33664	ECGI10	Esophageal Squamous Cell Carcinoma	Esophagus/Stomach	Esophageal Squamous Cell Carcinoma
ACH-000306	3.62877	HS688AT	Non-Cancerous	Fibroblast	Non-Cancerous
ACH-000307	5.84323	PK1	Pancreatic Adenocarcinoma	Pancreas	Pancreatic Adenocarcinoma
ACH-000308	6.20535	EFO21	Ovarian Epithelial Tumor	Ovary/Fallopian Tube	Ovarian Epithelial Tumor
ACH-000310	4.32265	IMR32	Neuroblastoma	Peripheral Nervous System	Neuroblastoma
ACH-000311	4.60822	NCIH2122	Non-Small Cell Lung Cancer	Lung	Non-Small Cell Lung Cancer
ACH-000312	3.59813	SKNBE2	Neuroblastoma	Peripheral Nervous System	Neuroblastoma
ACH-000313	4.0018	KMRC3	Renal Cell Carcinoma	Kidney	Renal Cell Carcinoma
ACH-000314	4.17153	HCC2108	Non-Small Cell Lung Cancer	Lung	Non-Small Cell Lung Cancer
ACH-000315	6.34784	KARPAS422	Mature B-Cell Neoplasms	Lymphoid	Mature B-Cell Neoplasms
ACH-000316	4.66732	SNU886	Hepatocellular Carcinoma	Liver	Hepatocellular Carcinoma
ACH-000317	4.70819	TUHR14TKB	Renal Cell Carcinoma	Kidney	Renal Cell Carcinoma
ACH-000318	5.03342	TE10	Esophageal Squamous Cell Carcinoma	Esophagus/Stomach	Esophageal Squamous Cell Carcinoma
ACH-000319	5.22342	MPP89	Pleural Mesothelioma	Pleura	Pleural Mesothelioma
ACH-000320	5.2902	PSN1	Pancreatic Adenocarcinoma	Pancreas	Pancreatic Adenocarcinoma
ACH-000321	4.98277	MOLM6	Myeloproliferative Neoplasms	Myeloid	Myeloproliferative Neoplasms
ACH-000322	4.31325	HT144	Melanoma	Skin	Melanoma
ACH-000323	4.7137	42MGBA	Diffuse Glioma	CNS/Brain	Diffuse Glioma
ACH-000324	4.59991	JHOC5	Ovarian Epithelial Tumor	Ovary/Fallopian Tube	Ovarian Epithelial Tumor
ACH-000325	4.29352	SNU620	Esophagogastric Adenocarcinoma	Esophagus/Stomach	Esophagogastric Adenocarcinoma
ACH-000326	5.22226	JURLMK1	Myeloproliferative Neoplasms	Myeloid	Myeloproliferative Neoplasms
ACH-000327	3.98732	NCIH1395	Non-Small Cell Lung Cancer	Lung	Non-Small Cell Lung Cancer
ACH-000328	5.04571	LN215	Diffuse Glioma	CNS/Brain	Diffuse Glioma
ACH-000329	4.03474	CCFSTTG1	Diffuse Glioma	CNS/Brain	Diffuse Glioma
ACH-000330	3.70044	EFM19	Invasive Breast Carcinoma	Breast	Invasive Breast Carcinoma
ACH-000331	5.40463	ISTMES2	Pleural Mesothelioma	Pleura	Pleural Mesothelioma
ACH-000332	5.60851	YAPC	Pancreatic Adenocarcinoma	Pancreas	Pancreatic Adenocarcinoma
ACH-000333	5.88704	JHOM2B	Ovarian Epithelial Tumor	Ovary/Fallopian Tube	Ovarian Epithelial Tumor
ACH-000334	6.38509	DB	Mature B-Cell Neoplasms	Lymphoid	Mature B-Cell Neoplasms
ACH-000335	5.84449	MSTO211H	Pleural Mesothelioma	Pleura	Pleural Mesothelioma
ACH-000336	5.337	OCIAML3	Acute Myeloid Leukemia	Myeloid	Acute Myeloid Leukemia
ACH-000337	4.50906	NCIH3122	Non-Small Cell Lung Cancer	Lung	Non-Small Cell Lung Cancer
ACH-000338	7.30076	SR786	Mature T and NK Neoplasms	Lymphoid	Mature T and NK Neoplasms
ACH-000339	4.70819	HCC461	Non-Small Cell Lung Cancer	Lung	Non-Small Cell Lung Cancer
ACH-000340	4.13586	HS870T	Non-Cancerous	Fibroblast	Non-Cancerous
ACH-000341	4.3067	SKNFI	Neuroblastoma	Peripheral Nervous System	Neuroblastoma
ACH-000342	4.23496	CL14	Colorectal Adenocarcinoma	Bowel	Colorectal Adenocarcinoma
ACH-000343	6.25437	NCIH522	Non-Small Cell Lung Cancer	Lung	Non-Small Cell Lung Cancer
ACH-000344	3.92505	SNU668	Esophagogastric Adenocarcinoma	Esophagus/Stomach	Esophagogastric Adenocarcinoma
ACH-000345	4.60881	KPNRTBM1	Neuroblastoma	Peripheral Nervous System	Neuroblastoma
ACH-000346	5.97315	JVM3	Mature B-Cell Neoplasms	Lymphoid	Mature B-Cell Neoplasms
ACH-000347	5.07039	QGP1	Pancreatic Neuroendocrine Tumor	Pancreas	Pancreatic Neuroendocrine Tumor
ACH-000348	4.18666	RPMI7951	Melanoma	Skin	Melanoma
ACH-000349	4.97039	HCC1500	Breast Ductal Carcinoma In Situ	Breast	Breast Ductal Carcinoma In Situ
ACH-000350	4.76447	COLO678	Colorectal Adenocarcinoma	Bowel	Colorectal Adenocarcinoma
ACH-000351	5.32517	MKN1	Esophagogastric Adenocarcinoma	Esophagus/Stomach	Esophagogastric Adenocarcinoma
ACH-000352	3.38405	HCC1428	Invasive Breast Carcinoma	Breast	Invasive Breast Carcinoma
ACH-000353	5.12887	TE15	Esophageal Squamous Cell Carcinoma	Esophagus/Stomach	Esophageal Squamous Cell Carcinoma
ACH-000354	5.897	CAPAN1	Pancreatic Adenocarcinoma	Pancreas	Pancreatic Adenocarcinoma
ACH-000355	5.98959	NCIH82	Lung Neuroendocrine Tumor	Lung	Lung Neuroendocrine Tumor
ACH-000356	5.33271	MKN45	Esophagogastric Adenocarcinoma	Esophagus/Stomach	Esophagogastric Adenocarcinoma
ACH-000357	5.58195	JEKO1	Mature B-Cell Neoplasms	Lymphoid	Mature B-Cell Neoplasms
ACH-000358	5.66818	NCIH69	Lung Neuroendocrine Tumor	Lung	Lung Neuroendocrine Tumor
ACH-000359	4.30889	MG63	Osteosarcoma	Bone	Osteosarcoma
ACH-000360	5.12598	NCIH508	Colorectal Adenocarcinoma	Bowel	Colorectal Adenocarcinoma
ACH-000361	4.47573	SKHEP1	Hepatocellular Carcinoma	Liver	Hepatocellular Carcinoma
ACH-000362	5.23036	MOLM13	Acute Myeloid Leukemia	Myeloid	Acute Myeloid Leukemia
ACH-000363	5.76474	SKMM2	Mature B-Cell Neoplasms	Lymphoid	Mature B-Cell Neoplasms
ACH-000364	5.96924	U2OS	Osteosarcoma	Bone	Osteosarcoma
ACH-000365	4.87873	SUDHL4	Mature B-Cell Neoplasms	Lymphoid	Mature B-Cell Neoplasms
ACH-000366	4.68313	SKNDZ	Neuroblastoma	Peripheral Nervous System	Neuroblastoma
ACH-000367	5.35191	NCIH226	Pleural Mesothelioma	Pleura	Pleural Mesothelioma
ACH-000368	4.36457	SNU1105	Diffuse Glioma	CNS/Brain	Diffuse Glioma
ACH-000369	4.37504	MOLM16	Acute Myeloid Leukemia	Myeloid	Acute Myeloid Leukemia
ACH-000370	3.57289	SNU626	Diffuse Glioma	CNS/Brain	Diffuse Glioma
ACH-000371	4.10852	RL	Mature B-Cell Neoplasms	Lymphoid	Mature B-Cell Neoplasms
ACH-000372	6.23132	P12ICHIKAWA	T-Lymphoblastic Leukemia/Lymphoma	Lymphoid	T-Lymphoblastic Leukemia/Lymphoma
ACH-000373	5.54998	SKM1	Acute Myeloid Leukemia	Myeloid	Acute Myeloid Leukemia
ACH-000374	5.84599	HCC1143	Invasive Breast Carcinoma	Breast	Invasive Breast Carcinoma
ACH-000375	4.88704	G402	Renal Cell Carcinoma	Kidney	Renal Cell Carcinoma
ACH-000376	4.56377	SF295	Diffuse Glioma	CNS/Brain	Diffuse Glioma
ACH-000377	4.54226	SNU478	Ampullary Carcinoma	Ampulla of Vater	Ampullary Carcinoma
ACH-000378	4.97085	NCIH647	Non-Small Cell Lung Cancer	Lung	Non-Small Cell Lung Cancer
ACH-000379	5.14608	NCIH1781	Non-Small Cell Lung Cancer	Lung	Non-Small Cell Lung Cancer
ACH-000380	5.43929	KMS12BM	Mature B-Cell Neoplasms	Lymphoid	Mature B-Cell Neoplasms
ACH-000381	4.45154	T84	Colorectal Adenocarcinoma	Bowel	Colorectal Adenocarcinoma
ACH-000382	4.93734	CORL24	Lung Neuroendocrine Tumor	Lung	Lung Neuroendocrine Tumor
ACH-000383	4.44294	OE33	Esophagogastric Adenocarcinoma	Esophagus/Stomach	Esophagogastric Adenocarcinoma
ACH-000384	5.63372	SW780	Bladder Urothelial Carcinoma	Bladder/Urinary Tract	Bladder Urothelial Carcinoma
ACH-000385	4.78973	SKRC52	Renal Cell Carcinoma	Kidney	Renal Cell Carcinoma
ACH-000386	5.41718	KG1	Acute Myeloid Leukemia	Myeloid	Acute Myeloid Leukemia
ACH-000387	5.25096	TF1	Acute Myeloid Leukemia	Myeloid	Acute Myeloid Leukemia
ACH-000388	4.92695	NUDHL1	Mature B-Cell Neoplasms	Lymphoid	Mature B-Cell Neoplasms
ACH-000389	4.96855	H4	Diffuse Glioma	CNS/Brain	Diffuse Glioma
ACH-000390	4.88947	LUDLU1	Non-Small Cell Lung Cancer	Lung	Non-Small Cell Lung Cancer
ACH-000391	4.91265	MHHES1	Ewing Sarcoma	Bone	Ewing Sarcoma
ACH-000392	4.85549	CALU3	Non-Small Cell Lung Cancer	Lung	Non-Small Cell Lung Cancer
ACH-000393	5.07895	HLF	Hepatocellular Carcinoma	Liver	Hepatocellular Carcinoma
ACH-000394	4.71589	NCIH2081	Lung Neuroendocrine Tumor	Lung	Lung Neuroendocrine Tumor
ACH-000395	4.44493	NCIH520	Non-Small Cell Lung Cancer	Lung	Non-Small Cell Lung Cancer
ACH-000396	5.45418	J82	Bladder Urothelial Carcinoma	Bladder/Urinary Tract	Bladder Urothelial Carcinoma
ACH-000397	6.17891	TEN	Endometrial Carcinoma	Uterus	Endometrial Carcinoma
ACH-000398	5.97934	RI1	Mature B-Cell Neoplasms	Lymphoid	Mature B-Cell Neoplasms
ACH-000399	5.52388	NCIH2196	Lung Neuroendocrine Tumor	Lung	Lung Neuroendocrine Tumor
ACH-000400	5.25323	SKCO1	Colorectal Adenocarcinoma	Bowel	Colorectal Adenocarcinoma
ACH-000401	4.86245	COLO800	Melanoma	Skin	Melanoma
ACH-000402	4.82375	BL70	Mature B-Cell Neoplasms	Lymphoid	Mature B-Cell Neoplasms
ACH-000403	4.33485	NCIH747	Colorectal Adenocarcinoma	Bowel	Colorectal Adenocarcinoma
ACH-000404	4.22265	K029AX	Melanoma	Skin	Melanoma
ACH-000405	5.57137	MEC1	Mature B-Cell Neoplasms	Lymphoid	Mature B-Cell Neoplasms
ACH-000406	5.58225	U937	Acute Myeloid Leukemia	Myeloid	Acute Myeloid Leukemia
ACH-000407	4.78293	SNU685	Endometrial Carcinoma	Uterus	Endometrial Carcinoma
ACH-000408	5.05355	TE5	Esophageal Squamous Cell Carcinoma	Esophagus/Stomach	Esophageal Squamous Cell Carcinoma
ACH-000409	4.27202	OVSAHO	Ovarian Epithelial Tumor	Ovary/Fallopian Tube	Ovarian Epithelial Tumor
ACH-000410	4.50653	SAOS2	Osteosarcoma	Bone	Osteosarcoma
ACH-000411	4.71149	769P	Renal Cell Carcinoma	Kidney	Renal Cell Carcinoma
ACH-000412	4.30012	SNU1197	Colorectal Adenocarcinoma	Bowel	Colorectal Adenocarcinoma
ACH-000413	4.02148	HS739T	Non-Cancerous	Fibroblast	Non-Cancerous
ACH-000414	5.33771	NCIH1944	Non-Small Cell Lung Cancer	Lung	Non-Small Cell Lung Cancer
ACH-000415	3.81865	BICR6	Head and Neck Squamous Cell Carcinoma	Head and Neck	Head and Neck Squamous Cell Carcinoma
ACH-000416	5.34944	NCIH838	Non-Small Cell Lung Cancer	Lung	Non-Small Cell Lung Cancer
ACH-000417	5.28059	PANC0813	Pancreatic Adenocarcinoma	Pancreas	Pancreatic Adenocarcinoma
ACH-000418	4.48156	SW1353	Chondrosarcoma	Bone	Chondrosarcoma
ACH-000419	5.22265	KMS28BM	Mature B-Cell Neoplasms	Lymphoid	Mature B-Cell Neoplasms
ACH-000420	4.10182	SNU449	Hepatocellular Carcinoma	Liver	Hepatocellular Carcinoma
ACH-000421	5.03034	SW837	Colorectal Adenocarcinoma	Bowel	Colorectal Adenocarcinoma
ACH-000422	4.52857	SNU475	Hepatocellular Carcinoma	Liver	Hepatocellular Carcinoma
ACH-000423	3.9542	SKMEL3	Melanoma	Skin	Melanoma
ACH-000424	4.77663	TC71	Ewing Sarcoma	Bone	Ewing Sarcoma
ACH-000425	4.26604	UACC62	Melanoma	Skin	Melanoma
ACH-000427	5.37191	NCIN87	Esophagogastric Adenocarcinoma	Esophagus/Stomach	Esophagogastric Adenocarcinoma
ACH-000428	4.09424	UO31	Renal Cell Carcinoma	Kidney	Renal Cell Carcinoma
ACH-000429	3.99095	A704	Renal Cell Carcinoma	Kidney	Renal Cell Carcinoma
ACH-000430	4.49249	TYKNU	Ovarian Epithelial Tumor	Ovary/Fallopian Tube	Ovarian Epithelial Tumor
ACH-000431	4.80168	NCIH1694	Lung Neuroendocrine Tumor	Lung	Lung Neuroendocrine Tumor
ACH-000432	4.58856	BV173	Myeloproliferative Neoplasms	Myeloid	Myeloproliferative Neoplasms
ACH-000433	5.37921	CAKI1	Renal Cell Carcinoma	Kidney	Renal Cell Carcinoma
ACH-000434	5.87529	NCIH1915	Non-Small Cell Lung Cancer	Lung	Non-Small Cell Lung Cancer
ACH-000435	4.95791	EFE184	Endometrial Carcinoma	Uterus	Endometrial Carcinoma
ACH-000436	4.60703	OCIMY7	Mature B-Cell Neoplasms	Lymphoid	Mature B-Cell Neoplasms
ACH-000437	4.6837	SW1088	Diffuse Glioma	CNS/Brain	Diffuse Glioma
ACH-000438	4.94205	LU65	Non-Small Cell Lung Cancer	Lung	Non-Small Cell Lung Cancer
ACH-000439	4.81813	ME1	Acute Myeloid Leukemia	Myeloid	Acute Myeloid Leukemia
ACH-000440	6.56468	CA46	Mature B-Cell Neoplasms	Lymphoid	Mature B-Cell Neoplasms
ACH-000441	4.30597	SH4	Melanoma	Skin	Melanoma
ACH-000442	4.48414	RERFLCSQ1	Non-Small Cell Lung Cancer	Lung	Non-Small Cell Lung Cancer
ACH-000443	5.48349	OVKATE	Ovarian Epithelial Tumor	Ovary/Fallopian Tube	Ovarian Epithelial Tumor
ACH-000444	5.10392	LU99	Non-Small Cell Lung Cancer	Lung	Non-Small Cell Lung Cancer
ACH-000445	4.50589	KNS60	Diffuse Glioma	CNS/Brain	Diffuse Glioma
ACH-000446	3.79494	KPNSI9S	Neuroblastoma	Peripheral Nervous System	Neuroblastoma
ACH-000447	5.5043	NCIH2228	Non-Small Cell Lung Cancer	Lung	Non-Small Cell Lung Cancer
ACH-000448	5.44725	NCIH1666	Non-Small Cell Lung Cancer	Lung	Non-Small Cell Lung Cancer
ACH-000449	4.59455	MESSA	Uterine Sarcoma/Mesenchymal	Uterus	Uterine Sarcoma/Mesenchymal
ACH-000450	4.36247	MELHO	Melanoma	Skin	Melanoma
ACH-000451	4.88362	NCIH2085	Non-Small Cell Lung Cancer	Lung	Non-Small Cell Lung Cancer
ACH-000452	5.09255	TE8	Esophageal Squamous Cell Carcinoma	Esophagus/Stomach	Esophageal Squamous Cell Carcinoma
ACH-000453	5.0063	MOLP2	Mature B-Cell Neoplasms	Lymphoid	Mature B-Cell Neoplasms
ACH-000454	5.21529	HCC95	Non-Small Cell Lung Cancer	Lung	Non-Small Cell Lung Cancer
ACH-000455	4.46728	LN428	Diffuse Glioma	CNS/Brain	Diffuse Glioma
ACH-000456	4.88704	BCPAP	Poorly Differentiated Thyroid Cancer	Thyroid	Poorly Differentiated Thyroid Cancer
ACH-000457	4.3512	CAL54	Renal Cell Carcinoma	Kidney	Renal Cell Carcinoma
ACH-000458	5.76686	CJM	Melanoma	Skin	Melanoma
ACH-000459	4.79857	TUHR10TKB	Renal Cell Carcinoma	Kidney	Renal Cell Carcinoma
ACH-000460	4.91504	SNU8	Ovarian Epithelial Tumor	Ovary/Fallopian Tube	Ovarian Epithelial Tumor
ACH-000461	4.69098	SNU1196	Intraductal Papillary Neoplasm of the Bile Duct	Biliary Tract	Intraductal Papillary Neoplasm of the Bile Duct
ACH-000462	5.42928	NALM1	Myeloproliferative Neoplasms	Myeloid	Myeloproliferative Neoplasms
ACH-000463	4.09085	NCIH460	Non-Small Cell Lung Cancer	Lung	Non-Small Cell Lung Cancer
ACH-000464	4.45746	CAS1	Diffuse Glioma	CNS/Brain	Diffuse Glioma
ACH-000465	3.98823	SKMEL1	Melanoma	Skin	Melanoma
ACH-000466	6.13381	SNU216	Esophagogastric Adenocarcinoma	Esophagus/Stomach	Esophagogastric Adenocarcinoma
ACH-000467	4.54288	HCC56	Colorectal Adenocarcinoma	Bowel	Colorectal Adenocarcinoma
ACH-000468	6.04089	PK45H	Pancreatic Adenocarcinoma	Pancreas	Pancreatic Adenocarcinoma
ACH-000469	4.73606	YH13	Diffuse Glioma	CNS/Brain	Diffuse Glioma
ACH-000470	5.17832	SW1463	Colorectal Adenocarcinoma	Bowel	Colorectal Adenocarcinoma
ACH-000471	4.99367	LI7	Hepatocellular Carcinoma	Liver	Hepatocellular Carcinoma
ACH-000472	4.9982	HSC2	Head and Neck Squamous Cell Carcinoma	Head and Neck	Head and Neck Squamous Cell Carcinoma
ACH-000473	5.08576	RT112	Bladder Urothelial Carcinoma	Bladder/Urinary Tract	Bladder Urothelial Carcinoma
ACH-000475	4.57592	HUH1	Hepatocellular Carcinoma	Liver	Hepatocellular Carcinoma
ACH-000476	5.05441	JHH4	Hepatocellular Carcinoma	Liver	Hepatocellular Carcinoma
ACH-000477	4.15218	MALME3M	Melanoma	Skin	Melanoma
ACH-000478	4.87725	SNU387	Hepatocellular Carcinoma	Liver	Hepatocellular Carcinoma
ACH-000479	5.04308	KNS81	Diffuse Glioma	CNS/Brain	Diffuse Glioma
ACH-000480	5.50112	HUH7	Hepatocellular Carcinoma	Liver	Hepatocellular Carcinoma
ACH-000481	4.73335	NCIH2170	Non-Small Cell Lung Cancer	Lung	Non-Small Cell Lung Cancer
ACH-000482	5.11103	RERFLCKJ	Non-Small Cell Lung Cancer	Lung	Non-Small Cell Lung Cancer
ACH-000483	5.80967	SNU182	Hepatocellular Carcinoma	Liver	Hepatocellular Carcinoma
ACH-000484	4.5509	VMRCRCW	Renal Cell Carcinoma	Kidney	Renal Cell Carcinoma
ACH-000485	4.68594	GSU	Esophagogastric Adenocarcinoma	Esophagus/Stomach	Esophagogastric Adenocarcinoma
ACH-000486	4.17951	KU1919	Bladder Urothelial Carcinoma	Bladder/Urinary Tract	Bladder Urothelial Carcinoma
ACH-000487	5.12391	F36P	Myelodysplastic Syndromes	Myeloid	Myelodysplastic Syndromes
ACH-000488	4.52732	TE11	Esophageal Squamous Cell Carcinoma	Esophagus/Stomach	Esophageal Squamous Cell Carcinoma
ACH-000489	4.24565	SW1116	Colorectal Adenocarcinoma	Bowel	Colorectal Adenocarcinoma
ACH-000490	4.62117	SF767	Cervical Squamous Cell Carcinoma	Cervix	Cervical Squamous Cell Carcinoma
ACH-000491	4.61648	NCIH716	Colorectal Adenocarcinoma	Bowel	Colorectal Adenocarcinoma
ACH-000492	5.10685	MUTZ5	B-Lymphoblastic Leukemia/Lymphoma	Lymphoid	B-Lymphoblastic Leukemia/Lymphoma
ACH-000493	4.24793	SNU423	Hepatocellular Carcinoma	Liver	Hepatocellular Carcinoma
ACH-000494	5.02148	OELE	Non-Cancerous	Ovary/Fallopian Tube	Non-Cancerous
ACH-000495	4.66676	TUHR4TKB	Renal Cell Carcinoma	Kidney	Renal Cell Carcinoma
ACH-000496	4.94486	NCIH1792	Non-Small Cell Lung Cancer	Lung	Non-Small Cell Lung Cancer
ACH-000498	5.59066	KO52	Acute Myeloid Leukemia	Myeloid	Acute Myeloid Leukemia
ACH-000499	4.50144	EW8	Ewing Sarcoma	Bone	Ewing Sarcoma
ACH-000500	5.01881	SNU46	Head and Neck Squamous Cell Carcinoma	Head and Neck	Head and Neck Squamous Cell Carcinoma
ACH-000501	4.77189	LS123	Colorectal Adenocarcinoma	Bowel	Colorectal Adenocarcinoma
ACH-000502	4.45483	TCCPAN2	Pancreatic Adenocarcinoma	Pancreas	Pancreatic Adenocarcinoma
ACH-000503	4.60999	BICR16	Head and Neck Squamous Cell Carcinoma	Head and Neck	Head and Neck Squamous Cell Carcinoma
ACH-000504	4.00899	SNB75	Diffuse Glioma	CNS/Brain	Diffuse Glioma
ACH-000505	5.24184	RKN	Leiomyosarcoma	Soft Tissue	Leiomyosarcoma
ACH-000506	5.43896	NCIH146	Lung Neuroendocrine Tumor	Lung	Lung Neuroendocrine Tumor
ACH-000507	4.39438	KE39	Esophagogastric Adenocarcinoma	Esophagus/Stomach	Esophagogastric Adenocarcinoma
ACH-000508	5.72274	CORL88	Lung Neuroendocrine Tumor	Lung	Lung Neuroendocrine Tumor
ACH-000509	5.94158	HUT78	Mature T and NK Neoplasms	Lymphoid	Mature T and NK Neoplasms
ACH-000510	5.36422	NCIH1299	Non-Small Cell Lung Cancer	Lung	Non-Small Cell Lung Cancer
ACH-000511	5.28651	CALU1	Non-Small Cell Lung Cancer	Lung	Non-Small Cell Lung Cancer
ACH-000512	5.07253	INA6	Mature B-Cell Neoplasms	Lymphoid	Mature B-Cell Neoplasms
ACH-000513	4.25248	SNU1272	Renal Cell Carcinoma	Kidney	Renal Cell Carcinoma
ACH-000514	4.50589	NCIH1092	Lung Neuroendocrine Tumor	Lung	Lung Neuroendocrine Tumor
ACH-000515	5.62819	HCC33	Lung Neuroendocrine Tumor	Lung	Lung Neuroendocrine Tumor
ACH-000516	5.90063	CAL78	Chondrosarcoma	Bone	Chondrosarcoma
ACH-000517	4.32193	SNU410	Pancreatic Adenocarcinoma	Pancreas	Pancreatic Adenocarcinoma
ACH-000518	5.67864	CAL33	Head and Neck Squamous Cell Carcinoma	Head and Neck	Head and Neck Squamous Cell Carcinoma
ACH-000519	6.32103	PEER	T-Lymphoblastic Leukemia/Lymphoma	Lymphoid	T-Lymphoblastic Leukemia/Lymphoma
ACH-000520	4.25701	59M	Ovarian Epithelial Tumor	Ovary/Fallopian Tube	Ovarian Epithelial Tumor
ACH-000521	4.53169	NCIH2030	Non-Small Cell Lung Cancer	Lung	Non-Small Cell Lung Cancer
ACH-000522	5.04439	UMUC3	Bladder Urothelial Carcinoma	Bladder/Urinary Tract	Bladder Urothelial Carcinoma
ACH-000523	5.50748	NCIH1184	Lung Neuroendocrine Tumor	Lung	Lung Neuroendocrine Tumor
ACH-000524	4.71864	KURAMOCHI	Ovarian Epithelial Tumor	Ovary/Fallopian Tube	Ovarian Epithelial Tumor
ACH-000525	4.82477	NCIH2171	Lung Neuroendocrine Tumor	Lung	Lung Neuroendocrine Tumor
ACH-000526	4.22882	HS821T	Non-Cancerous	Fibroblast	Non-Cancerous
ACH-000527	5.26866	OVISE	Ovarian Epithelial Tumor	Ovary/Fallopian Tube	Ovarian Epithelial Tumor
ACH-000528	4.44559	ABC1	Non-Small Cell Lung Cancer	Lung	Non-Small Cell Lung Cancer
ACH-000529	4.03034	T173	Non-Cancerous	Fibroblast	Non-Cancerous
ACH-000530	5.04264	DMS114	SMARCA4-deficient undifferentiated tumor	Lung	SMARCA4-deficient undifferentiated tumor
ACH-000531	3.60407	RS5	Non-Cancerous	Fibroblast	Non-Cancerous
ACH-000532	4.9241	SNU61	Colorectal Adenocarcinoma	Bowel	Colorectal Adenocarcinoma
ACH-000533	4.76235	NCIH2004RT	Rhabdoid Cancer	Kidney	Rhabdoid Cancer
ACH-000534	4.25927	WSUDLCL2	Mature B-Cell Neoplasms	Lymphoid	Mature B-Cell Neoplasms
ACH-000535	4.49633	BXPC3	Pancreatic Adenocarcinoma	Pancreas	Pancreatic Adenocarcinoma
ACH-000536	5.38509	BT20	Invasive Breast Carcinoma	Breast	Invasive Breast Carcinoma
ACH-000537	3.31904	SNU761	Hepatocellular Carcinoma	Liver	Hepatocellular Carcinoma
ACH-000538	5.05094	HUTU80	Small Bowel Cancer	Bowel	Small Bowel Cancer
ACH-000539	3.46858	HS618T	Non-Cancerous	Fibroblast	Non-Cancerous
ACH-000540	4.00988	HS606T	Non-Cancerous	Fibroblast	Non-Cancerous
ACH-000541	5.34376	KMS34	Mature B-Cell Neoplasms	Lymphoid	Mature B-Cell Neoplasms
ACH-000542	5.30195	HEYA8	Ovarian Epithelial Tumor	Ovary/Fallopian Tube	Ovarian Epithelial Tumor
ACH-000543	4.29425	SNU489	Diffuse Glioma	CNS/Brain	Diffuse Glioma
ACH-000544	5.16189	OE21	Esophageal Squamous Cell Carcinoma	Esophagus/Stomach	Esophageal Squamous Cell Carcinoma
ACH-000545	5.22497	VMCUB1	Bladder Urothelial Carcinoma	Bladder/Urinary Tract	Bladder Urothelial Carcinoma
ACH-000546	5.16148	HSC4	Head and Neck Squamous Cell Carcinoma	Head and Neck	Head and Neck Squamous Cell Carcinoma
ACH-000547	5.26454	HT1197	Bladder Urothelial Carcinoma	Bladder/Urinary Tract	Bladder Urothelial Carcinoma
ACH-000548	5.44128	BHY	Head and Neck Squamous Cell Carcinoma	Head and Neck	Head and Neck Squamous Cell Carcinoma
ACH-000549	5.27277	SNU1076	Head and Neck Squamous Cell Carcinoma	Head and Neck	Head and Neck Squamous Cell Carcinoma
ACH-000550	3.10266	IGR39	Melanoma	Skin	Melanoma
ACH-000551	4.98868	K562	Myeloproliferative Neoplasms	Myeloid	Myeloproliferative Neoplasms
ACH-000552	5.27389	HT29	Colorectal Adenocarcinoma	Bowel	Colorectal Adenocarcinoma
ACH-000553	5.21878	SQ1	Non-Small Cell Lung Cancer	Lung	Non-Small Cell Lung Cancer
ACH-000554	5.04177	UACC893	Invasive Breast Carcinoma	Breast	Invasive Breast Carcinoma
ACH-000555	3.75168	A498	Renal Cell Carcinoma	Kidney	Renal Cell Carcinoma
ACH-000556	5.72383	SIHA	Cervical Squamous Cell Carcinoma	Cervix	Cervical Squamous Cell Carcinoma
ACH-000557	5.6907	AML193	Acute Myeloid Leukemia	Myeloid	Acute Myeloid Leukemia
ACH-000558	4.42895	A172	Diffuse Glioma	CNS/Brain	Diffuse Glioma
ACH-000559	5.62819	NCIH1836	Lung Neuroendocrine Tumor	Lung	Lung Neuroendocrine Tumor
ACH-000560	5.12681	ECC10	Esophagogastric Adenocarcinoma	Esophagus/Stomach	Esophagogastric Adenocarcinoma
ACH-000561	5.54628	TDOTT	Esophageal Squamous Cell Carcinoma	Esophagus/Stomach	Esophageal Squamous Cell Carcinoma
ACH-000562	4.52982	HCC78	Non-Small Cell Lung Cancer	Lung	Non-Small Cell Lung Cancer
ACH-000563	5.29646	EBC1	Non-Small Cell Lung Cancer	Lung	Non-Small Cell Lung Cancer
ACH-000564	5.25588	KHM1B	Mature B-Cell Neoplasms	Lymphoid	Mature B-Cell Neoplasms
ACH-000565	4.67243	RCM1	Colorectal Adenocarcinoma	Bowel	Colorectal Adenocarcinoma
ACH-000566	5.64847	SW1710	Bladder Urothelial Carcinoma	Bladder/Urinary Tract	Bladder Urothelial Carcinoma
ACH-000567	5.70598	ST486	Mature B-Cell Neoplasms	Lymphoid	Mature B-Cell Neoplasms
ACH-000568	5.43095	UACC812	Invasive Breast Carcinoma	Breast	Invasive Breast Carcinoma
ACH-000569	4.26003	ISTMES1	Pleural Mesothelioma	Pleura	Pleural Mesothelioma
ACH-000570	4.49313	YKG1	Diffuse Glioma	CNS/Brain	Diffuse Glioma
ACH-000571	4.40735	T98G	Diffuse Glioma	CNS/Brain	Diffuse Glioma
ACH-000572	4.82375	G361	Melanoma	Skin	Melanoma
ACH-000573	3.9991	MDAMB436	Invasive Breast Carcinoma	Breast	Invasive Breast Carcinoma
ACH-000574	5.17592	FUOV1	Ovarian Epithelial Tumor	Ovary/Fallopian Tube	Ovarian Epithelial Tumor
ACH-000575	3.43429	HCC364	Non-Small Cell Lung Cancer	Lung	Non-Small Cell Lung Cancer
ACH-000576	4.14812	KMS27	Mature B-Cell Neoplasms	Lymphoid	Mature B-Cell Neoplasms
ACH-000577	3.40327	JHH2	Hepatocellular Carcinoma	Liver	Hepatocellular Carcinoma
ACH-000578	4.72356	HCC1171	Non-Small Cell Lung Cancer	Lung	Non-Small Cell Lung Cancer
ACH-000579	4.55213	UACC257	Melanoma	Skin	Melanoma
ACH-000580	4.48929	C32	Melanoma	Skin	Melanoma
ACH-000581	5.40429	SNU16	Esophagogastric Adenocarcinoma	Esophagus/Stomach	Esophagogastric Adenocarcinoma
ACH-000582	4.22033	COLO741	Melanoma	Skin	Melanoma
ACH-000583	5.11145	MC116	Non-Hodgkin Lymphoma	Lymphoid	Non-Hodgkin Lymphoma
ACH-000584	5.35226	JHOS4	Ovarian Epithelial Tumor	Ovary/Fallopian Tube	Ovarian Epithelial Tumor
ACH-000585	5.78005	EPLC272H	Non-Small Cell Lung Cancer	Lung	Non-Small Cell Lung Cancer
ACH-000586	5.44261	NCIH1876	Lung Neuroendocrine Tumor	Lung	Lung Neuroendocrine Tumor
ACH-000587	4.3799	NCIH1975	Non-Small Cell Lung Cancer	Lung	Non-Small Cell Lung Cancer
ACH-000588	4.09001	KMS26	Mature B-Cell Neoplasms	Lymphoid	Mature B-Cell Neoplasms
ACH-000589	4.90304	NCIH1437	Non-Small Cell Lung Cancer	Lung	Non-Small Cell Lung Cancer
ACH-000590	3.87578	NCIH2073	Non-Small Cell Lung Cancer	Lung	Non-Small Cell Lung Cancer
ACH-000591	4.56499	LN235	Diffuse Glioma	CNS/Brain	Diffuse Glioma
ACH-000592	5.08576	TM31	Diffuse Glioma	CNS/Brain	Diffuse Glioma
ACH-000593	4.47184	BC3C	Bladder Urothelial Carcinoma	Bladder/Urinary Tract	Bladder Urothelial Carcinoma
ACH-000594	4.48091	DMS153	Lung Neuroendocrine Tumor	Lung	Lung Neuroendocrine Tumor
ACH-000595	4.29646	LN229	Diffuse Glioma	CNS/Brain	Diffuse Glioma
ACH-000596	4.64155	LCLC97TM1	Non-Small Cell Lung Cancer	Lung	Non-Small Cell Lung Cancer
ACH-000597	4.51602	TTC709	Rhabdoid Cancer	Soft Tissue	Rhabdoid Cancer
ACH-000598	4.8515	KMS21BM	Mature B-Cell Neoplasms	Lymphoid	Mature B-Cell Neoplasms
ACH-000599	4.83491	PATU8902	Pancreatic Adenocarcinoma	Pancreas	Pancreatic Adenocarcinoma
ACH-000600	4.0054	SLR26	Renal Cell Carcinoma	Kidney	Renal Cell Carcinoma
ACH-000601	5.29131	MIAPACA2	Pancreatic Adenocarcinoma	Pancreas	Pancreatic Adenocarcinoma
ACH-000602	5.27873	M07E	Acute Myeloid Leukemia	Myeloid	Acute Myeloid Leukemia
ACH-000603	3.49825	BEN	Non-Small Cell Lung Cancer	Lung	Non-Small Cell Lung Cancer
ACH-000604	3.70929	KYO1	Myeloproliferative Neoplasms	Myeloid	Myeloproliferative Neoplasms
ACH-000605	5.01302	TE6	Esophageal Squamous Cell Carcinoma	Esophagus/Stomach	Esophageal Squamous Cell Carcinoma
ACH-000606	5.99887	PECAPJ34CLONEC12	Head and Neck Squamous Cell Carcinoma	Head and Neck	Head and Neck Squamous Cell Carcinoma
ACH-000607	4.69321	KYM1	Rhabdomyosarcoma	Soft Tissue	Rhabdomyosarcoma
ACH-000608	6.00675	COV644	Ovarian Epithelial Tumor	Ovary/Fallopian Tube	Ovarian Epithelial Tumor
ACH-000609	4.86691	SF126	Diffuse Glioma	CNS/Brain	Diffuse Glioma
ACH-000610	4.49378	NCIH2227	Lung Neuroendocrine Tumor	Lung	Lung Neuroendocrine Tumor
ACH-000611	4.98504	SUDHL6	Mature B-Cell Neoplasms	Lymphoid	Mature B-Cell Neoplasms
ACH-000612	5.62585	HUT102	Mature T and NK Neoplasms	Lymphoid	Mature T and NK Neoplasms
ACH-000613	5.12846	HOS	Osteosarcoma	Bone	Osteosarcoma
ACH-000614	4.21723	RVH421	Melanoma	Skin	Melanoma
ACH-000615	3.852	SKMEL28	Melanoma	Skin	Melanoma
ACH-000616	4.72683	HS746T	Esophagogastric Adenocarcinoma	Esophagus/Stomach	Esophagogastric Adenocarcinoma
ACH-000617	4.59096	OVCAR4	Ovarian Epithelial Tumor	Ovary/Fallopian Tube	Ovarian Epithelial Tumor
ACH-000618	4.88996	SNU1041	Head and Neck Squamous Cell Carcinoma	Head and Neck	Head and Neck Squamous Cell Carcinoma
ACH-000619	4.84348	PECAPJ15	Head and Neck Squamous Cell Carcinoma	Head and Neck	Head and Neck Squamous Cell Carcinoma
ACH-000620	4.85748	JHH1	Hepatocellular Carcinoma	Liver	Hepatocellular Carcinoma
ACH-000621	6.24489	MDAMB157	Invasive Breast Carcinoma	Breast	Invasive Breast Carcinoma
ACH-000622	4.32265	KNS42	Diffuse Glioma	CNS/Brain	Diffuse Glioma
ACH-000623	3.99729	SNU201	Diffuse Glioma	CNS/Brain	Diffuse Glioma
ACH-000624	4.72574	HCC1806	Breast Ductal Carcinoma In Situ	Breast	Breast Ductal Carcinoma In Situ
ACH-000625	4.82579	HEP3B217	Hepatocellular Carcinoma	Liver	Hepatocellular Carcinoma
ACH-000626	4.48736	U266B1	Mature B-Cell Neoplasms	Lymphoid	Mature B-Cell Neoplasms
ACH-000627	5.31397	LCLC103H	Non-Small Cell Lung Cancer	Lung	Non-Small Cell Lung Cancer
ACH-000628	5.90521	NCIH596	Non-Small Cell Lung Cancer	Lung	Non-Small Cell Lung Cancer
ACH-000629	4.71094	IOMMLEE	Meningothelial Tumor	CNS/Brain	Meningothelial Tumor
ACH-000630	6.24755	YD8	Head and Neck Squamous Cell Carcinoma	Head and Neck	Head and Neck Squamous Cell Carcinoma
ACH-000631	4.48091	KS1	Diffuse Glioma	CNS/Brain	Diffuse Glioma
ACH-000632	4.4957	HS944T	Melanoma	Skin	Melanoma
ACH-000633	4.38681	FU97	Esophagogastric Adenocarcinoma	Esophagus/Stomach	Esophagogastric Adenocarcinoma
ACH-000634	4.23113	LN340	Diffuse Glioma	CNS/Brain	Diffuse Glioma
ACH-000635	5.34412	SNU119	Ovarian Epithelial Tumor	Ovary/Fallopian Tube	Ovarian Epithelial Tumor
ACH-000636	6.15805	RPMI8402	T-Lymphoblastic Leukemia/Lymphoma	Lymphoid	T-Lymphoblastic Leukemia/Lymphoma
ACH-000637	5.49346	KYSE520	Esophageal Squamous Cell Carcinoma	Esophagus/Stomach	Esophageal Squamous Cell Carcinoma
ACH-000638	4.57713	NCIH441	Non-Small Cell Lung Cancer	Lung	Non-Small Cell Lung Cancer
ACH-000639	5.57259	NCIH211	Lung Neuroendocrine Tumor	Lung	Lung Neuroendocrine Tumor
ACH-000640	3.29278	SKMEL31	Melanoma	Skin	Melanoma
ACH-000641	4.44294	CMK	Acute Myeloid Leukemia	Myeloid	Acute Myeloid Leukemia
ACH-000642	5.2211	HMEL	Non-Cancerous	Breast	Non-Cancerous
ACH-000643	6.35014	HDQP1	Invasive Breast Carcinoma	Breast	Invasive Breast Carcinoma
ACH-000644	4.15381	COLO829	Melanoma	Skin	Melanoma
ACH-000645	4.66448	JL1	Pleural Mesothelioma	Pleura	Pleural Mesothelioma
ACH-000646	3.45681	OVMANA	Ovarian Epithelial Tumor	Ovary/Fallopian Tube	Ovarian Epithelial Tumor
ACH-000647	6.28466	TE1	Esophageal Squamous Cell Carcinoma	Esophagus/Stomach	Esophageal Squamous Cell Carcinoma
ACH-000648	4.09677	NCIH28	Pleural Mesothelioma	Pleura	Pleural Mesothelioma
ACH-000649	4.86493	786O	Renal Cell Carcinoma	Kidney	Renal Cell Carcinoma
ACH-000650	3.95327	IGR37	Melanoma	Skin	Melanoma
ACH-000651	5.37434	SW620	Colorectal Adenocarcinoma	Bowel	Colorectal Adenocarcinoma
ACH-000652	4.10936	SUIT2	Pancreatic Adenocarcinoma	Pancreas	Pancreatic Adenocarcinoma
ACH-000653	6.12039	JJN3	Mature B-Cell Neoplasms	Lymphoid	Mature B-Cell Neoplasms
ACH-000654	5.31759	RAJI	Mature B-Cell Neoplasms	Lymphoid	Mature B-Cell Neoplasms
ACH-000655	5.17991	SF268	Diffuse Glioma	CNS/Brain	Diffuse Glioma
ACH-000656	4.94064	SUDHL8	Mature B-Cell Neoplasms	Lymphoid	Mature B-Cell Neoplasms
ACH-000657	4.9782	A2780	Ovarian Epithelial Tumor	Ovary/Fallopian Tube	Ovarian Epithelial Tumor
ACH-000659	6.25153	SCLC21H	Lung Neuroendocrine Tumor	Lung	Lung Neuroendocrine Tumor
ACH-000660	5.36807	SUDHL5	Mature B-Cell Neoplasms	Lymphoid	Mature B-Cell Neoplasms
ACH-000661	4.19613	WM1799	Melanoma	Skin	Melanoma
ACH-000662	5.28392	CORL23	Non-Small Cell Lung Cancer	Lung	Non-Small Cell Lung Cancer
ACH-000663	4.6865	OVTOKO	Ovarian Epithelial Tumor	Ovary/Fallopian Tube	Ovarian Epithelial Tumor
ACH-000664	6.81622	SUDHL1	Mature T and NK Neoplasms	Lymphoid	Mature T and NK Neoplasms
ACH-000665	4.72356	SKMES1	Non-Small Cell Lung Cancer	Lung	Non-Small Cell Lung Cancer
ACH-000666	5.07425	NCIH1355	Non-Small Cell Lung Cancer	Lung	Non-Small Cell Lung Cancer
ACH-000667	5.2724	HCC44	Non-Small Cell Lung Cancer	Lung	Non-Small Cell Lung Cancer
ACH-000668	5.49474	HCC70	Invasive Breast Carcinoma	Breast	Invasive Breast Carcinoma
ACH-000669	4.98322	SW900	Non-Small Cell Lung Cancer	Lung	Non-Small Cell Lung Cancer
ACH-000670	4.53356	SBC5	Lung Neuroendocrine Tumor	Lung	Lung Neuroendocrine Tumor
ACH-000671	4.71918	HUH6	Hepatoblastoma	Liver	Hepatoblastoma
ACH-000672	4.50335	IALM	Non-Small Cell Lung Cancer	Lung	Non-Small Cell Lung Cancer
ACH-000673	5.33235	LN443	Diffuse Glioma	CNS/Brain	Diffuse Glioma
ACH-000674	4.926	NUGC4	Esophagogastric Adenocarcinoma	Esophagus/Stomach	Esophagogastric Adenocarcinoma
ACH-000675	4.765	NCIH1734	Non-Small Cell Lung Cancer	Lung	Non-Small Cell Lung Cancer
ACH-000676	4.13914	LN464	Diffuse Glioma	CNS/Brain	Diffuse Glioma
ACH-000677	4.90111	SW1573	Non-Small Cell Lung Cancer	Lung	Non-Small Cell Lung Cancer
ACH-000678	5.93734	MKN7	Esophagogastric Adenocarcinoma	Esophagus/Stomach	Esophagogastric Adenocarcinoma
ACH-000679	6.46434	OE19	Esophageal Squamous Cell Carcinoma	Esophagus/Stomach	Esophageal Squamous Cell Carcinoma
ACH-000680	4.38819	SW948	Colorectal Adenocarcinoma	Bowel	Colorectal Adenocarcinoma
ACH-000681	4.39917	A549	Non-Small Cell Lung Cancer	Lung	Non-Small Cell Lung Cancer
ACH-000682	5.50779	SNU1066	Head and Neck Squamous Cell Carcinoma	Head and Neck	Head and Neck Squamous Cell Carcinoma
ACH-000683	4.54535	SNU503	Colorectal Adenocarcinoma	Bowel	Colorectal Adenocarcinoma
ACH-000684	3.84097	KMRC1	Renal Cell Carcinoma	Kidney	Renal Cell Carcinoma
ACH-000685	5.5157	L33	Adenosquamous Carcinoma of the Pancreas	Pancreas	Adenosquamous Carcinoma of the Pancreas
ACH-000686	4.53419	SNU878	Hepatocellular Carcinoma	Liver	Hepatocellular Carcinoma
ACH-000687	5.56438	CI1	Non-Hodgkin Lymphoma	Lymphoid	Non-Hodgkin Lymphoma
ACH-000688	4.63343	OV7	Ovarian Epithelial Tumor	Ovary/Fallopian Tube	Ovarian Epithelial Tumor
ACH-000689	4.33414	RH18	Rhabdomyosarcoma	Soft Tissue	Rhabdomyosarcoma
ACH-000690	5.52763	HCC2814	Non-Small Cell Lung Cancer	Lung	Non-Small Cell Lung Cancer
ACH-000691	4.5435	HCC2157	Invasive Breast Carcinoma	Breast	Invasive Breast Carcinoma
ACH-000692	4.0045	SNU899	Head and Neck Squamous Cell Carcinoma	Head and Neck	Head and Neck Squamous Cell Carcinoma
ACH-000693	5.65764	KYSE180	Esophageal Squamous Cell Carcinoma	Esophagus/Stomach	Esophageal Squamous Cell Carcinoma
ACH-000694	5.50684	TE9	Esophageal Squamous Cell Carcinoma	Esophagus/Stomach	Esophageal Squamous Cell Carcinoma
ACH-000695	5.14812	CORL47	Lung Neuroendocrine Tumor	Lung	Lung Neuroendocrine Tumor
ACH-000696	5.25361	OVCAR8	Ovarian Epithelial Tumor	Ovary/Fallopian Tube	Ovarian Epithelial Tumor
ACH-000697	4.84197	A3KAW	Mature B-Cell Neoplasms	Lymphoid	Mature B-Cell Neoplasms
ACH-000698	6.0054	DMS53	Lung Neuroendocrine Tumor	Lung	Lung Neuroendocrine Tumor
ACH-000699	5.4138	HCC1395	Invasive Breast Carcinoma	Breast	Invasive Breast Carcinoma
ACH-000700	4.5656	NCIH2882	Non-Small Cell Lung Cancer	Lung	Non-Small Cell Lung Cancer
ACH-000701	4.56682	RMUGS	Ovarian Epithelial Tumor	Ovary/Fallopian Tube	Ovarian Epithelial Tumor
ACH-000702	5.10224	L1236	Hodgkin Lymphoma	Lymphoid	Hodgkin Lymphoma
ACH-000703	5.20477	DMS79	Lung Neuroendocrine Tumor	Lung	Lung Neuroendocrine Tumor
ACH-000704	4.02148	OAW42	Ovarian Epithelial Tumor	Ovary/Fallopian Tube	Ovarian Epithelial Tumor
ACH-000705	4.8505	LC1F	Non-Small Cell Lung Cancer	Lung	Non-Small Cell Lung Cancer
ACH-000706	4.31832	EKVX	Non-Small Cell Lung Cancer	Lung	Non-Small Cell Lung Cancer
ACH-000707	5.22342	P3HR1	Mature B-Cell Neoplasms	Lymphoid	Mature B-Cell Neoplasms
ACH-000708	3.91648	SNU283	Colorectal Adenocarcinoma	Bowel	Colorectal Adenocarcinoma
ACH-000709	4.48671	KMRC2	Renal Cell Carcinoma	Kidney	Renal Cell Carcinoma
ACH-000710	3.71699	NCIH854	Colorectal Adenocarcinoma	Bowel	Colorectal Adenocarcinoma
ACH-000711	4.63517	JIMT1	Invasive Breast Carcinoma	Breast	Invasive Breast Carcinoma
ACH-000712	5.56346	HCC1833	Non-Small Cell Lung Cancer	Lung	Non-Small Cell Lung Cancer
ACH-000713	5.55612	CAOV3	Ovarian Epithelial Tumor	Ovary/Fallopian Tube	Ovarian Epithelial Tumor
ACH-000714	5.14853	KMS11	Mature B-Cell Neoplasms	Lymphoid	Mature B-Cell Neoplasms
ACH-000715	5.47606	SNU1214	Head and Neck Squamous Cell Carcinoma	Head and Neck	Head and Neck Squamous Cell Carcinoma
ACH-000716	4.46336	TT2609C02	Well-Differentiated Thyroid Cancer	Thyroid	Well-Differentiated Thyroid Cancer
ACH-000717	6.56423	COLO680N	Esophageal Squamous Cell Carcinoma	Esophagus/Stomach	Esophageal Squamous Cell Carcinoma
ACH-000718	4.0063	NCIH2291	Non-Small Cell Lung Cancer	Lung	Non-Small Cell Lung Cancer
ACH-000719	5.15623	RMGI	Ovarian Epithelial Tumor	Ovary/Fallopian Tube	Ovarian Epithelial Tumor
ACH-000720	4.89579	TCCSUP	Bladder Urothelial Carcinoma	Bladder/Urinary Tract	Bladder Urothelial Carcinoma
ACH-000721	5.86691	HMC18	Invasive Breast Carcinoma	Breast	Invasive Breast Carcinoma
ACH-000722	4.42828	SNUC1	Colorectal Adenocarcinoma	Bowel	Colorectal Adenocarcinoma
ACH-000723	5.83112	YD10B	Head and Neck Squamous Cell Carcinoma	Head and Neck	Head and Neck Squamous Cell Carcinoma
ACH-000724	4.86493	HT1376	Bladder Urothelial Carcinoma	Bladder/Urinary Tract	Bladder Urothelial Carcinoma
ACH-000725	4.05745	HCC202	Breast Ductal Carcinoma In Situ	Breast	Breast Ductal Carcinoma In Situ
ACH-000726	5.25663	TE14	Esophageal Squamous Cell Carcinoma	Esophagus/Stomach	Esophageal Squamous Cell Carcinoma
ACH-000728	5.89821	KASUMI2	B-Lymphoblastic Leukemia/Lymphoma	Lymphoid	B-Lymphoblastic Leukemia/Lymphoma
ACH-000729	4.30816	NCIH1963	Lung Neuroendocrine Tumor	Lung	Lung Neuroendocrine Tumor
ACH-000730	4.0054	SKMEL5	Melanoma	Skin	Melanoma
ACH-000731	4.01703	HCC2279	Non-Small Cell Lung Cancer	Lung	Non-Small Cell Lung Cancer
ACH-000732	5.27016	PECAPJ41CLONED2	Head and Neck Squamous Cell Carcinoma	Head and Neck	Head and Neck Squamous Cell Carcinoma
ACH-000733	4.80064	NCIH1838	Non-Small Cell Lung Cancer	Lung	Non-Small Cell Lung Cancer
ACH-000734	4.393	JHH5	Hepatocellular Carcinoma	Liver	Hepatocellular Carcinoma
ACH-000735	5.22689	PECAPJ49	Head and Neck Squamous Cell Carcinoma	Head and Neck	Head and Neck Squamous Cell Carcinoma
ACH-000736	4.01614	SNU601	Esophagogastric Adenocarcinoma	Esophagus/Stomach	Esophagogastric Adenocarcinoma
ACH-000737	4.16108	NCIH1385	Non-Small Cell Lung Cancer	Lung	Non-Small Cell Lung Cancer
ACH-000738	5.42861	GB1	Diffuse Glioma	CNS/Brain	Diffuse Glioma
ACH-000739	4.36036	HEPG2	Hepatoblastoma	Liver	Hepatoblastoma
ACH-000740	5.44659	A253	Head and Neck Squamous Cell Carcinoma	Head and Neck	Head and Neck Squamous Cell Carcinoma
ACH-000741	5.19495	UBLC1	Bladder Urothelial Carcinoma	Bladder/Urinary Tract	Bladder Urothelial Carcinoma
ACH-000742	3.78136	DM3	Non-Cancerous	Fibroblast	Non-Cancerous
ACH-000743	4.20398	CORL95	Lung Neuroendocrine Tumor	Lung	Lung Neuroendocrine Tumor
ACH-000744	4.09677	NCIH1623	Non-Small Cell Lung Cancer	Lung	Non-Small Cell Lung Cancer
ACH-000745	4.83592	MOLP8	Mature B-Cell Neoplasms	Lymphoid	Mature B-Cell Neoplasms
ACH-000746	5.51412	GSS	Esophagogastric Adenocarcinoma	Esophagus/Stomach	Esophagogastric Adenocarcinoma
ACH-000747	5.49665	NCIH1703	Non-Small Cell Lung Cancer	Lung	Non-Small Cell Lung Cancer
ACH-000748	5.15906	SJSA1	Osteosarcoma	Bone	Osteosarcoma
ACH-000749	5.13996	DMS273	Lung Neuroendocrine Tumor	Lung	Lung Neuroendocrine Tumor
ACH-000750	4.86641	LOXIMVI	Melanoma	Skin	Melanoma
ACH-000751	5.46107	OCIM1	Acute Myeloid Leukemia	Myeloid	Acute Myeloid Leukemia
ACH-000752	4.40531	NCIH196	SMARCA4-deficient undifferentiated tumor	Lung	SMARCA4-deficient undifferentiated tumor
ACH-000753	6.25191	JMSU1	Bladder Urothelial Carcinoma	Bladder/Urinary Tract	Bladder Urothelial Carcinoma
ACH-000754	4.49697	L428	Hodgkin Lymphoma	Lymphoid	Hodgkin Lymphoma
ACH-000755	4.3147	HCC2218	Breast Ductal Carcinoma In Situ	Breast	Breast Ductal Carcinoma In Situ
ACH-000756	4.96855	GI1	Diffuse Glioma	CNS/Brain	Diffuse Glioma
ACH-000757	5.24298	A427	Non-Small Cell Lung Cancer	Lung	Non-Small Cell Lung Cancer
ACH-000758	5.26866	MKN74	Esophagogastric Adenocarcinoma	Esophagus/Stomach	Esophagogastric Adenocarcinoma
ACH-000759	3.19535	MDAMB175VII	Invasive Breast Carcinoma	Breast	Invasive Breast Carcinoma
ACH-000760	5.2854	LNZ308	Diffuse Glioma	CNS/Brain	Diffuse Glioma
ACH-000761	4.28392	NUGC2	Esophagogastric Adenocarcinoma	Esophagus/Stomach	Esophagogastric Adenocarcinoma
ACH-000762	5.05398	YD38	Head and Neck Squamous Cell Carcinoma	Head and Neck	Head and Neck Squamous Cell Carcinoma
ACH-000763	5.3512	MM1S	Mature B-Cell Neoplasms	Lymphoid	Mature B-Cell Neoplasms
ACH-000764	4.5656	SH10TC	Esophagogastric Adenocarcinoma	Esophagus/Stomach	Esophagogastric Adenocarcinoma
ACH-000765	5.20398	WM983B	Melanoma	Skin	Melanoma
ACH-000766	5.02901	NCIH1648	Non-Small Cell Lung Cancer	Lung	Non-Small Cell Lung Cancer
ACH-000767	4.80374	NCIH526	Lung Neuroendocrine Tumor	Lung	Lung Neuroendocrine Tumor
ACH-000768	4.87971	MDAMB231	Invasive Breast Carcinoma	Breast	Invasive Breast Carcinoma
ACH-000769	3.63343	LK2	Non-Small Cell Lung Cancer	Lung	Non-Small Cell Lung Cancer
ACH-000770	5.68846	P31FUJ	Acute Myeloid Leukemia	Myeloid	Acute Myeloid Leukemia
ACH-000771	4.21101	BICR56	Head and Neck Squamous Cell Carcinoma	Head and Neck	Head and Neck Squamous Cell Carcinoma
ACH-000772	4.81198	TE441T	CIC-DUX4 Sarcoma	Soft Tissue	CIC-DUX4 Sarcoma
ACH-000773	6.34394	KIJK	Mature T and NK Neoplasms	Lymphoid	Mature T and NK Neoplasms
ACH-000774	5.06134	RERFLCAD2	Non-Small Cell Lung Cancer	Lung	Non-Small Cell Lung Cancer
ACH-000775	4.99141	NCIH727	Lung Neuroendocrine Tumor	Lung	Lung Neuroendocrine Tumor
ACH-000776	4.40939	ONS76	Embryonal Tumor	CNS/Brain	Embryonal Tumor
ACH-000777	5.88753	KYSE30	Esophageal Squamous Cell Carcinoma	Esophagus/Stomach	Esophageal Squamous Cell Carcinoma
ACH-000778	5.9939	HSC3	Head and Neck Squamous Cell Carcinoma	Head and Neck	Head and Neck Squamous Cell Carcinoma
ACH-000779	5.23189	PC9	Non-Small Cell Lung Cancer	Lung	Non-Small Cell Lung Cancer
ACH-000780	4.9528	NCIH1105	Lung Neuroendocrine Tumor	Lung	Lung Neuroendocrine Tumor
ACH-000781	4.848	NCIH2023	Non-Small Cell Lung Cancer	Lung	Non-Small Cell Lung Cancer
ACH-000782	5.44857	SEM	B-Lymphoblastic Leukemia/Lymphoma	Lymphoid	B-Lymphoblastic Leukemia/Lymphoma
ACH-000783	4.04352	CAMA1	Invasive Breast Carcinoma	Breast	Invasive Breast Carcinoma
ACH-000784	4.80323	KYSE70	Esophageal Squamous Cell Carcinoma	Esophagus/Stomach	Esophageal Squamous Cell Carcinoma
ACH-000785	6.0847	NCIH2126	Non-Small Cell Lung Cancer	Lung	Non-Small Cell Lung Cancer
ACH-000786	5.58526	DAUDI	Mature B-Cell Neoplasms	Lymphoid	Mature B-Cell Neoplasms
ACH-000787	5.05137	LXF289	Non-Small Cell Lung Cancer	Lung	Non-Small Cell Lung Cancer
ACH-000788	4.79338	A2058	Melanoma	Skin	Melanoma
ACH-000789	3.76235	NCIH810	Non-Small Cell Lung Cancer	Lung	Non-Small Cell Lung Cancer
ACH-000790	4.40395	SHP77	Lung Neuroendocrine Tumor	Lung	Lung Neuroendocrine Tumor
ACH-000791	5.29976	RERFLCAD1	Non-Small Cell Lung Cancer	Lung	Non-Small Cell Lung Cancer
ACH-000792	4.32409	BFTC909	Renal Cell Carcinoma	Kidney	Renal Cell Carcinoma
ACH-000793	4.83441	KATOIII	Esophagogastric Adenocarcinoma	Esophagus/Stomach	Esophagogastric Adenocarcinoma
ACH-000794	4.59991	BICR22	Head and Neck Squamous Cell Carcinoma	Head and Neck	Head and Neck Squamous Cell Carcinoma
ACH-000796	6.26472	MCAS	Ovarian Epithelial Tumor	Ovary/Fallopian Tube	Ovarian Epithelial Tumor
ACH-000797	3.60288	HLFA	Non-Cancerous	Fibroblast	Non-Cancerous
ACH-000798	4.1152	CL40	Colorectal Adenocarcinoma	Bowel	Colorectal Adenocarcinoma
ACH-000799	4.01614	HS695T	Melanoma	Skin	Melanoma
ACH-000800	4.24489	NCIH446	Lung Neuroendocrine Tumor	Lung	Lung Neuroendocrine Tumor
ACH-000801	3.23113	HS936T	Melanoma	Skin	Melanoma
ACH-000802	6.08831	BFTC905	Bladder Urothelial Carcinoma	Bladder/Urinary Tract	Bladder Urothelial Carcinoma
ACH-000803	5.84298	COLO668	Lung Neuroendocrine Tumor	Lung	Lung Neuroendocrine Tumor
ACH-000804	3.41819	NB1	Neuroblastoma	Peripheral Nervous System	Neuroblastoma
ACH-000805	4.27501	COLO679	Melanoma	Skin	Melanoma
ACH-000806	5.31252	L540	Hodgkin Lymphoma	Lymphoid	Hodgkin Lymphoma
ACH-000807	4.0917	SNU738	Diffuse Glioma	CNS/Brain	Diffuse Glioma
ACH-000808	5.24336	HUH28	Intraductal Papillary Neoplasm of the Bile Duct	Biliary Tract	Intraductal Papillary Neoplasm of the Bile Duct
ACH-000809	5.61206	KYSE410	Esophageal Squamous Cell Carcinoma	Esophagus/Stomach	Esophageal Squamous Cell Carcinoma
ACH-000810	4.38059	SKMEL30	Melanoma	Skin	Melanoma
ACH-000811	5.32553	SKOV3	Ovarian Epithelial Tumor	Ovary/Fallopian Tube	Ovarian Epithelial Tumor
ACH-000812	4.2032	COLO783	Melanoma	Skin	Melanoma
ACH-000813	5.42828	T3M10	Non-Small Cell Lung Cancer	Lung	Non-Small Cell Lung Cancer
ACH-000814	4.54164	HS939T	Melanoma	Skin	Melanoma
ACH-000815	4.8748	KMH2	Hodgkin Lymphoma	Lymphoid	Hodgkin Lymphoma
ACH-000816	5.10601	NCIH524	Lung Neuroendocrine Tumor	Lung	Lung Neuroendocrine Tumor
ACH-000817	5.15583	RPMI8226	Mature B-Cell Neoplasms	Lymphoid	Mature B-Cell Neoplasms
ACH-000818	3.45154	BT483	Invasive Breast Carcinoma	Breast	Invasive Breast Carcinoma
ACH-000819	5.73688	LN18	Diffuse Glioma	CNS/Brain	Diffuse Glioma
ACH-000820	4.72247	SW403	Colorectal Adenocarcinoma	Bowel	Colorectal Adenocarcinoma
ACH-000821	4.59156	EJM	Mature B-Cell Neoplasms	Lymphoid	Mature B-Cell Neoplasms
ACH-000822	2.90111	SKMEL24	Melanoma	Skin	Melanoma
ACH-000823	4.89579	KYSE140	Esophageal Squamous Cell Carcinoma	Esophagus/Stomach	Esophageal Squamous Cell Carcinoma
ACH-000824	4.49633	KYSE510	Esophageal Squamous Cell Carcinoma	Esophagus/Stomach	Esophageal Squamous Cell Carcinoma
ACH-000825	4.41752	HOP92	Non-Small Cell Lung Cancer	Lung	Non-Small Cell Lung Cancer
ACH-000826	4.00988	CAL12T	Non-Small Cell Lung Cancer	Lung	Non-Small Cell Lung Cancer
ACH-000827	4.59753	WM793	Melanoma	Skin	Melanoma
ACH-000828	3.62644	ZR7530	Invasive Breast Carcinoma	Breast	Invasive Breast Carcinoma
ACH-000829	5.38785	HUNS1	Mature B-Cell Neoplasms	Lymphoid	Mature B-Cell Neoplasms
ACH-000830	5.08449	NCIH1436	Lung Neuroendocrine Tumor	Lung	Lung Neuroendocrine Tumor
ACH-000831	4.51475	HEC50B	Endometrial Carcinoma	Uterus	Endometrial Carcinoma
ACH-000832	5.74739	CAL27	Head and Neck Squamous Cell Carcinoma	Head and Neck	Head and Neck Squamous Cell Carcinoma
ACH-000833	3.77716	RH30	Rhabdomyosarcoma	Soft Tissue	Rhabdomyosarcoma
ACH-000834	4.06523	UMUC1	Bladder Urothelial Carcinoma	Bladder/Urinary Tract	Bladder Urothelial Carcinoma
ACH-000835	4.60348	GCT	Undifferentiated Pleomorphic Sarcoma/Malignant Fibrous Histiocytoma/High-Grade Spindle Cell Sarcoma	Soft Tissue	Undifferentiated Pleomorphic Sarcoma/Malignant Fibrous Histiocytoma/High-Grade Spindle Cell Sarcoma
ACH-000836	7.1103	YD15	Head and Neck Squamous Cell Carcinoma	Head and Neck	Head and Neck Squamous Cell Carcinoma
ACH-000837	5.02192	NCIH322	Non-Small Cell Lung Cancer	Lung	Non-Small Cell Lung Cancer
ACH-000838	4.65935	AMO1	Mature B-Cell Neoplasms	Lymphoid	Mature B-Cell Neoplasms
ACH-000839	4.90977	SCABER	Bladder Squamous Cell Carcinoma	Bladder/Urinary Tract	Bladder Squamous Cell Carcinoma
ACH-000840	6.18903	HCC366	Non-Small Cell Lung Cancer	Lung	Non-Small Cell Lung Cancer
ACH-000841	4.90593	NCIH2087	Non-Small Cell Lung Cancer	Lung	Non-Small Cell Lung Cancer
ACH-000842	5.44923	SW480	Colorectal Adenocarcinoma	Bowel	Colorectal Adenocarcinoma
ACH-000843	5.64443	HARA	Non-Small Cell Lung Cancer	Lung	Non-Small Cell Lung Cancer
ACH-000844	5.374	DMS454	Lung Neuroendocrine Tumor	Lung	Lung Neuroendocrine Tumor
ACH-000845	4.65019	NCIH1373	Non-Small Cell Lung Cancer	Lung	Non-Small Cell Lung Cancer
ACH-000846	5.20398	FADU	Head and Neck Squamous Cell Carcinoma	Head and Neck	Head and Neck Squamous Cell Carcinoma
ACH-000847	4.58616	HGC27	Esophagogastric Adenocarcinoma	Esophagus/Stomach	Esophagogastric Adenocarcinoma
ACH-000848	4.70266	JHH7	Hepatocellular Carcinoma	Liver	Hepatocellular Carcinoma
ACH-000849	6.51854	MDAMB468	Invasive Breast Carcinoma	Breast	Invasive Breast Carcinoma
ACH-000850	4.02148	HS698T	Non-Cancerous	Fibroblast	Non-Cancerous
ACH-000851	3.75809	MORCPR	Non-Small Cell Lung Cancer	Lung	Non-Small Cell Lung Cancer
ACH-000852	4.0027	NCIH1435	Non-Small Cell Lung Cancer	Lung	Non-Small Cell Lung Cancer
ACH-000853	5.64645	NCIH661	Non-Small Cell Lung Cancer	Lung	Non-Small Cell Lung Cancer
ACH-000854	5.24603	OCIMY5	Mature B-Cell Neoplasms	Lymphoid	Mature B-Cell Neoplasms
ACH-000855	5.45055	KYSE150	Esophageal Squamous Cell Carcinoma	Esophagus/Stomach	Esophageal Squamous Cell Carcinoma
ACH-000856	5.20006	CAL51	Invasive Breast Carcinoma	Breast	Invasive Breast Carcinoma
ACH-000857	5.04571	CAL851	Invasive Breast Carcinoma	Breast	Invasive Breast Carcinoma
ACH-000858	4.5373	KNS62	Non-Small Cell Lung Cancer	Lung	Non-Small Cell Lung Cancer
ACH-000859	5.43429	HCC1954	Breast Ductal Carcinoma In Situ	Breast	Breast Ductal Carcinoma In Situ
ACH-000860	5.5245	NCIH358	Non-Small Cell Lung Cancer	Lung	Non-Small Cell Lung Cancer
ACH-000861	6.38853	HOP62	Non-Small Cell Lung Cancer	Lung	Non-Small Cell Lung Cancer
ACH-000862	6.57107	KMBC2	Bladder Urothelial Carcinoma	Bladder/Urinary Tract	Bladder Urothelial Carcinoma
ACH-000863	3.73118	DBTRG05MG	Diffuse Glioma	CNS/Brain	Diffuse Glioma
ACH-000864	4.8679	COLO684	Endometrial Carcinoma	Uterus	Endometrial Carcinoma
ACH-000865	5.32876	KYSE450	Esophageal Squamous Cell Carcinoma	Esophagus/Stomach	Esophageal Squamous Cell Carcinoma
ACH-000866	5.06953	NCIH1048	Lung Neuroendocrine Tumor	Lung	Lung Neuroendocrine Tumor
ACH-000867	4.74739	CHAGOK1	Non-Small Cell Lung Cancer	Lung	Non-Small Cell Lung Cancer
ACH-000868	4.62527	HCC1195	Non-Small Cell Lung Cancer	Lung	Non-Small Cell Lung Cancer
ACH-000869	4.26754	NCIH1568	Non-Small Cell Lung Cancer	Lung	Non-Small Cell Lung Cancer
ACH-000870	4.30086	NCIH1930	Lung Neuroendocrine Tumor	Lung	Lung Neuroendocrine Tumor
ACH-000871	5.18468	NCIH510	Lung Neuroendocrine Tumor	Lung	Lung Neuroendocrine Tumor
ACH-000872	4.94392	HCC515	Non-Small Cell Lung Cancer	Lung	Non-Small Cell Lung Cancer
ACH-000873	5.2521	KYSE270	Esophageal Squamous Cell Carcinoma	Esophagus/Stomach	Esophageal Squamous Cell Carcinoma
ACH-000874	4.53107	RS411	B-Lymphoblastic Leukemia/Lymphoma	Lymphoid	B-Lymphoblastic Leukemia/Lymphoma
ACH-000875	5.1534	NCIH2347	Non-Small Cell Lung Cancer	Lung	Non-Small Cell Lung Cancer
ACH-000876	4.06609	MDAMB415	Invasive Breast Carcinoma	Breast	Invasive Breast Carcinoma
ACH-000877	6.26641	EB1	Mature B-Cell Neoplasms	Lymphoid	Mature B-Cell Neoplasms
ACH-000878	4.2555	HCC15	Non-Small Cell Lung Cancer	Lung	Non-Small Cell Lung Cancer
ACH-000879	5.01078	MFE296	Endometrial Carcinoma	Uterus	Endometrial Carcinoma
ACH-000880	5.15259	AGS	Esophagogastric Adenocarcinoma	Esophagus/Stomach	Esophagogastric Adenocarcinoma
ACH-000881	4.26604	MELJUSO	Melanoma	Skin	Melanoma
ACH-000882	3.90207	IGR1	Melanoma	Skin	Melanoma
ACH-000883	4.62819	SW1783	Diffuse Glioma	CNS/Brain	Diffuse Glioma
ACH-000884	4.96578	MDAMB435S	Melanoma	Skin	Melanoma
ACH-000885	4.51033	TOV21G	Ovarian Epithelial Tumor	Ovary/Fallopian Tube	Ovarian Epithelial Tumor
ACH-000886	5.56834	NCIH2009	Non-Small Cell Lung Cancer	Lung	Non-Small Cell Lung Cancer
ACH-000887	4.15704	SF172	Diffuse Glioma	CNS/Brain	Diffuse Glioma
ACH-000888	4.08746	NCIH1793	Non-Small Cell Lung Cancer	Lung	Non-Small Cell Lung Cancer
ACH-000889	6.30086	KMM1	Mature B-Cell Neoplasms	Lymphoid	Mature B-Cell Neoplasms
ACH-000890	4.67186	SW1271	SMARCA4-deficient undifferentiated tumor	Lung	SMARCA4-deficient undifferentiated tumor
ACH-000891	5.52763	HCC1438	Non-Small Cell Lung Cancer	Lung	Non-Small Cell Lung Cancer
ACH-000892	4.16591	NCIH1563	Non-Small Cell Lung Cancer	Lung	Non-Small Cell Lung Cancer
ACH-000893	4.75596	NCIH1651	Non-Small Cell Lung Cancer	Lung	Non-Small Cell Lung Cancer
ACH-000894	4.8515	NCIH1869	Non-Small Cell Lung Cancer	Lung	Non-Small Cell Lung Cancer
ACH-000895	5.12433	CL34	Colorectal Adenocarcinoma	Bowel	Colorectal Adenocarcinoma
ACH-000896	5.30268	647V	Bladder Urothelial Carcinoma	Bladder/Urinary Tract	Bladder Urothelial Carcinoma
ACH-000897	4.78398	FTC238	Well-Differentiated Thyroid Cancer	Thyroid	Well-Differentiated Thyroid Cancer
ACH-000898	5.05918	SNU719	Esophagogastric Adenocarcinoma	Esophagus/Stomach	Esophagogastric Adenocarcinoma
ACH-000899	4.96347	WM88	Melanoma	Skin	Melanoma
ACH-000900	5.91073	NCIH23	Non-Small Cell Lung Cancer	Lung	Non-Small Cell Lung Cancer
ACH-000901	5.93074	HCC1359	Non-Small Cell Lung Cancer	Lung	Non-Small Cell Lung Cancer
ACH-000902	4.75168	CAL148	Invasive Breast Carcinoma	Breast	Invasive Breast Carcinoma
ACH-000903	4.56499	FTC133	Well-Differentiated Thyroid Cancer	Thyroid	Well-Differentiated Thyroid Cancer
ACH-000904	5.4165	NCIH2106	Non-Small Cell Lung Cancer	Lung	Non-Small Cell Lung Cancer
ACH-000905	5.17832	5637	Bladder Urothelial Carcinoma	Bladder/Urinary Tract	Bladder Urothelial Carcinoma
ACH-000906	4.88118	ES2	Ovarian Epithelial Tumor	Ovary/Fallopian Tube	Ovarian Epithelial Tumor
ACH-000907	3.05311	SNU349	Renal Cell Carcinoma	Kidney	Renal Cell Carcinoma
ACH-000908	4.28983	SNU520	Esophagogastric Adenocarcinoma	Esophagus/Stomach	Esophagogastric Adenocarcinoma
ACH-000909	4.46597	JHUEM2	Endometrial Carcinoma	Uterus	Endometrial Carcinoma
ACH-000910	4.67016	MDAMB453	Invasive Breast Carcinoma	Breast	Invasive Breast Carcinoma
ACH-000911	5.07253	NUGC3	Esophagogastric Adenocarcinoma	Esophagus/Stomach	Esophagogastric Adenocarcinoma
ACH-000912	5.8716	NCIH2286	Lung Neuroendocrine Tumor	Lung	Lung Neuroendocrine Tumor
ACH-000913	5.51065	ESS1	Uterine Sarcoma/Mesenchymal	Uterus	Uterine Sarcoma/Mesenchymal
ACH-000914	5.42761	HT	Mature B-Cell Neoplasms	Lymphoid	Mature B-Cell Neoplasms
ACH-000915	4.81916	IPC298	Melanoma	Skin	Melanoma
ACH-000916	5.57561	NCIH1573	Non-Small Cell Lung Cancer	Lung	Non-Small Cell Lung Cancer
ACH-000917	5.66818	TE4	Esophageal Squamous Cell Carcinoma	Esophagus/Stomach	Esophageal Squamous Cell Carcinoma
ACH-000918	5.54535	MOLT16	T-Lymphoblastic Leukemia/Lymphoma	Lymphoid	T-Lymphoblastic Leukemia/Lymphoma
ACH-000919	4.74739	IM95	Esophagogastric Adenocarcinoma	Esophagus/Stomach	Esophagogastric Adenocarcinoma
ACH-000920	5.49633	CMLT1	Myeloproliferative Neoplasms	Myeloid	Myeloproliferative Neoplasms
ACH-000921	5.81429	NCIH157DM	Non-Small Cell Lung Cancer	Lung	Non-Small Cell Lung Cancer
ACH-000922	5.36352	RCHACV	B-Lymphoblastic Leukemia/Lymphoma	Lymphoid	B-Lymphoblastic Leukemia/Lymphoma
ACH-000923	4.60644	BCP1	Mature B-Cell Neoplasms	Lymphoid	Mature B-Cell Neoplasms
ACH-000924	5.35297	NCIH2172	Non-Small Cell Lung Cancer	Lung	Non-Small Cell Lung Cancer
ACH-000925	4.8953	DV90	Non-Small Cell Lung Cancer	Lung	Non-Small Cell Lung Cancer
ACH-000926	4.40122	HT55	Colorectal Adenocarcinoma	Bowel	Colorectal Adenocarcinoma
ACH-000927	5.31034	BT474	Invasive Breast Carcinoma	Breast	Invasive Breast Carcinoma
ACH-000928	4.76394	JHUEM1	Endometrial Carcinoma	Uterus	Endometrial Carcinoma
ACH-000929	5.27389	NCIH2110	Non-Small Cell Lung Cancer	Lung	Non-Small Cell Lung Cancer
ACH-000930	5.12763	HCC1569	Invasive Breast Carcinoma	Breast	Invasive Breast Carcinoma
ACH-000931	4.41346	HMCB	Melanoma	Skin	Melanoma
ACH-000932	4.35473	SNU1	Esophagogastric Adenocarcinoma	Esophagus/Stomach	Esophagogastric Adenocarcinoma
ACH-000933	4.51728	SNU324	Pancreatic Adenocarcinoma	Pancreas	Pancreatic Adenocarcinoma
ACH-000934	4.64616	MDAMB361	Invasive Breast Carcinoma	Breast	Invasive Breast Carcinoma
ACH-000935	4.13175	MDST8	Colorectal Adenocarcinoma	Bowel	Colorectal Adenocarcinoma
ACH-000936	4.97407	EFO27	Ovarian Epithelial Tumor	Ovary/Fallopian Tube	Ovarian Epithelial Tumor
ACH-000937	6.16993	PF382	T-Lymphoblastic Leukemia/Lymphoma	Lymphoid	T-Lymphoblastic Leukemia/Lymphoma
ACH-000938	4.94345	NALM6	B-Lymphoblastic Leukemia/Lymphoma	Lymphoid	B-Lymphoblastic Leukemia/Lymphoma
ACH-000939	5.01926	SKUT1	Uterine Sarcoma/Mesenchymal	Uterus	Uterine Sarcoma/Mesenchymal
ACH-000940	2.86394	AN3CA	Endometrial Carcinoma	Uterus	Endometrial Carcinoma
ACH-000941	4.79494	HEC1B	Endometrial Carcinoma	Uterus	Endometrial Carcinoma
ACH-000942	5.85025	HPBALL	T-Lymphoblastic Leukemia/Lymphoma	Lymphoid	T-Lymphoblastic Leukemia/Lymphoma
ACH-000943	4.74255	RKO	Colorectal Adenocarcinoma	Bowel	Colorectal Adenocarcinoma
ACH-000944	5.70764	NAMALWA	Mature B-Cell Neoplasms	Lymphoid	Mature B-Cell Neoplasms
ACH-000945	4.29793	NCIH650	Non-Small Cell Lung Cancer	Lung	Non-Small Cell Lung Cancer
ACH-000946	5.05355	HEC265	Endometrial Carcinoma	Uterus	Endometrial Carcinoma
ACH-000947	4.2854	OVK18	Ovarian Epithelial Tumor	Ovary/Fallopian Tube	Ovarian Epithelial Tumor
ACH-000948	5.26641	2313287	Esophagogastric Adenocarcinoma	Esophagus/Stomach	Esophagogastric Adenocarcinoma
ACH-000949	5.37365	TGBC11TKB	Esophagogastric Adenocarcinoma	Esophagus/Stomach	Esophagogastric Adenocarcinoma
ACH-000950	4.96162	LOVO	Colorectal Adenocarcinoma	Bowel	Colorectal Adenocarcinoma
ACH-000951	4.80323	NCIH2342	Non-Small Cell Lung Cancer	Lung	Non-Small Cell Lung Cancer
ACH-000952	4.65992	MDAPCA2B	Prostate Adenocarcinoma	Prostate	Prostate Adenocarcinoma
ACH-000953	5.19259	SUPT1	T-Lymphoblastic Leukemia/Lymphoma	Lymphoid	T-Lymphoblastic Leukemia/Lymphoma
ACH-000954	4.93923	HEC1A	Endometrial Carcinoma	Uterus	Endometrial Carcinoma
ACH-000955	4.56133	SNU407	Colorectal Adenocarcinoma	Bowel	Colorectal Adenocarcinoma
ACH-000956	4.55275	22RV1	Prostate Adenocarcinoma	Prostate	Prostate Adenocarcinoma
ACH-000957	4.88606	LS180	Colorectal Adenocarcinoma	Bowel	Colorectal Adenocarcinoma
ACH-000958	5.63401	SW48	Colorectal Adenocarcinoma	Bowel	Colorectal Adenocarcinoma
ACH-000959	5.50906	SNUC4	Colorectal Adenocarcinoma	Bowel	Colorectal Adenocarcinoma
ACH-000960	4.96947	REH	B-Lymphoblastic Leukemia/Lymphoma	Lymphoid	B-Lymphoblastic Leukemia/Lymphoma
ACH-000961	4.70598	ISHIKAWAHERAKLIO02ER	Endometrial Carcinoma	Uterus	Endometrial Carcinoma
ACH-000962	4.43829	OC314	Ovarian Epithelial Tumor	Ovary/Fallopian Tube	Ovarian Epithelial Tumor
ACH-000963	5.7271	CCK81	Colorectal Adenocarcinoma	Bowel	Colorectal Adenocarcinoma
ACH-000964	6.34483	MOLT3	Mature T and NK Neoplasms	Lymphoid	Mature T and NK Neoplasms
ACH-000965	4.84298	RL952	Endometrial Carcinoma	Uterus	Endometrial Carcinoma
ACH-000966	4.56316	IGROV1	Ovarian Epithelial Tumor	Ovary/Fallopian Tube	Ovarian Epithelial Tumor
ACH-000967	4.93782	SNUC2A	Colorectal Adenocarcinoma	Bowel	Colorectal Adenocarcinoma
ACH-000968	4.08236	COLO792	Melanoma	Skin	Melanoma
ACH-000969	4.39506	KM12	Colorectal Adenocarcinoma	Bowel	Colorectal Adenocarcinoma
ACH-000970	5.48639	SNUC5	Colorectal Adenocarcinoma	Bowel	Colorectal Adenocarcinoma
ACH-000971	5.63894	HCT116	Colorectal Adenocarcinoma	Bowel	Colorectal Adenocarcinoma
ACH-000972	5.02015	HEC151	Endometrial Carcinoma	Uterus	Endometrial Carcinoma
ACH-000973	5.29902	639V	Urethral Cancer	Bladder/Urinary Tract	Urethral Cancer
ACH-000974	4.77768	SNGM	Endometrial Carcinoma	Uterus	Endometrial Carcinoma
ACH-000975	4.90497	HCC2450	Non-Small Cell Lung Cancer	Lung	Non-Small Cell Lung Cancer
ACH-000976	5.2384	HUCCT1	Intraductal Papillary Neoplasm of the Bile Duct	Biliary Tract	Intraductal Papillary Neoplasm of the Bile Duct
ACH-000977	4.72738	LNCAPCLONEFGC	Prostate Adenocarcinoma	Prostate	Prostate Adenocarcinoma
ACH-000978	4.13504	EN	Endometrial Carcinoma	Uterus	Endometrial Carcinoma
ACH-000979	4.26604	DU145	Prostate Adenocarcinoma	Prostate	Prostate Adenocarcinoma
ACH-000980	4.97865	NCIH1155	Non-Small Cell Lung Cancer	Lung	Non-Small Cell Lung Cancer
ACH-000981	6.06005	DND41	T-Lymphoblastic Leukemia/Lymphoma	Lymphoid	T-Lymphoblastic Leukemia/Lymphoma
ACH-000982	5.4591	GP2D	Colorectal Adenocarcinoma	Bowel	Colorectal Adenocarcinoma
ACH-000983	4.84649	KCL22	Myeloproliferative Neoplasms	Myeloid	Myeloproliferative Neoplasms
ACH-000984	5.23573	HEC6	Endometrial Carcinoma	Uterus	Endometrial Carcinoma
ACH-000985	5.36282	LS411N	Colorectal Adenocarcinoma	Bowel	Colorectal Adenocarcinoma
ACH-000986	4.67129	HT115	Colorectal Adenocarcinoma	Bowel	Colorectal Adenocarcinoma
ACH-000987	4.65019	MEWO	Melanoma	Skin	Melanoma
ACH-000988	4.42089	MFE319	Endometrial Carcinoma	Uterus	Endometrial Carcinoma
ACH-000989	4.79442	SNU175	Colorectal Adenocarcinoma	Bowel	Colorectal Adenocarcinoma
ACH-000990	4.23036	HEC108	Endometrial Carcinoma	Uterus	Endometrial Carcinoma
ACH-000991	5.83466	SNU81	Colorectal Adenocarcinoma	Bowel	Colorectal Adenocarcinoma
ACH-000993	4.01167	JHUEM7	Endometrial Carcinoma	Uterus	Endometrial Carcinoma
ACH-000994	5.71094	HEC59	Endometrial Carcinoma	Uterus	Endometrial Carcinoma
ACH-000995	5.93946	JURKAT	T-Lymphoblastic Leukemia/Lymphoma	Lymphoid	T-Lymphoblastic Leukemia/Lymphoma
ACH-000996	5.2075	HEC251	Endometrial Carcinoma	Uterus	Endometrial Carcinoma
ACH-000997	6.08916	HCT15	Colorectal Adenocarcinoma	Bowel	Colorectal Adenocarcinoma
ACH-000998	4.94767	CW2	Colorectal Adenocarcinoma	Bowel	Colorectal Adenocarcinoma
ACH-000999	4.24031	SNU1040	Colorectal Adenocarcinoma	Bowel	Colorectal Adenocarcinoma
ACH-001001	5.23458	143B	Osteosarcoma	Bone	Osteosarcoma
ACH-001016	5.35368	BECKER	Diffuse Glioma	CNS/Brain	Diffuse Glioma
ACH-001019	5.06048	BROLI	Merkel Cell Carcinoma	Skin	Merkel Cell Carcinoma
ACH-001020	4.78816	BT16	Embryonal Tumor	CNS/Brain	Embryonal Tumor
ACH-001022	5.07852	CBAGPN	Ewing Sarcoma	Bone	Ewing Sarcoma
ACH-001028	4.56194	CHLA06ATRT	Embryonal Tumor	CNS/Brain	Embryonal Tumor
ACH-001029	5.06996	CHLA10	Ewing Sarcoma	Bone	Ewing Sarcoma
ACH-001030	4.63981	CHLA218	Ewing Sarcoma	Bone	Ewing Sarcoma
ACH-001031	5.26153	CHLA266	Embryonal Tumor	CNS/Brain	Embryonal Tumor
ACH-001032	4.23343	CHLA32	Ewing Sarcoma	Bone	Ewing Sarcoma
ACH-001033	4.47832	CHLA57	Embryonal Tumor	CNS/Brain	Embryonal Tumor
ACH-001034	4.49185	CHLA9	Ewing Sarcoma	Bone	Ewing Sarcoma
ACH-001035	4.20789	CHLA99	Ewing Sarcoma	Bone	Ewing Sarcoma
ACH-001036	4.27202	CMK115	Acute Myeloid Leukemia	Myeloid	Acute Myeloid Leukemia
ACH-001038	4.32481	COGE352	Ewing Sarcoma	Bone	Ewing Sarcoma
ACH-001041	5.19731	CHL1DM	Melanoma	Skin	Melanoma
ACH-001046	4.66959	CORL26	Lung Neuroendocrine Tumor	Lung	Lung Neuroendocrine Tumor
ACH-001048	4.89288	COV504	Ovarian Epithelial Tumor	Ovary/Fallopian Tube	Ovarian Epithelial Tumor
ACH-001050	4.76182	CW9019	Rhabdomyosarcoma	Soft Tissue	Rhabdomyosarcoma
ACH-001053	4.36947	D425	Embryonal Tumor	CNS/Brain	Embryonal Tumor
ACH-001054	4.44493	D458	Embryonal Tumor	CNS/Brain	Embryonal Tumor
ACH-001057	5.66107	DERL2	Mature T and NK Neoplasms	Lymphoid	Mature T and NK Neoplasms
ACH-001059	4.84549	DL	Rhabdoid Cancer	Soft Tissue	Rhabdoid Cancer
ACH-001060	4.97957	DL40	Mature T and NK Neoplasms	Lymphoid	Mature T and NK Neoplasms
ACH-001061	5.39883	DLD1	Colorectal Adenocarcinoma	Bowel	Colorectal Adenocarcinoma
ACH-001064	6.67257	EB2	Mature B-Cell Neoplasms	Lymphoid	Mature B-Cell Neoplasms
ACH-001067	4.80064	F5	Meningothelial Tumor	CNS/Brain	Meningothelial Tumor
ACH-001068	5.38336	FEPD	Mature T and NK Neoplasms	Lymphoid	Mature T and NK Neoplasms
ACH-001075	4.75596	NCIH292	Non-Small Cell Lung Cancer	Lung	Non-Small Cell Lung Cancer
ACH-001086	4.13258	HELA	Cervical Adenocarcinoma	Cervix	Cervical Adenocarcinoma
ACH-001096	4.75916	JR	Rhabdomyosarcoma	Soft Tissue	Rhabdomyosarcoma
ACH-001097	3.52607	KARPAS384	Mature T and NK Neoplasms	Lymphoid	Mature T and NK Neoplasms
ACH-001098	5.28762	KCIMOH1	Pancreatic Adenocarcinoma	Pancreas	Pancreatic Adenocarcinoma
ACH-001099	4.34199	KD	Rhabdoid Cancer	Soft Tissue	Rhabdoid Cancer
ACH-001100	3.93357	KHYG1	T-Lymphoblastic Leukemia/Lymphoma	Lymphoid	T-Lymphoblastic Leukemia/Lymphoma
ACH-001106	4.34625	KOPN8	B-Lymphoblastic Leukemia/Lymphoma	Lymphoid	B-Lymphoblastic Leukemia/Lymphoma
ACH-001109	3.98459	KPMRTRY	Rhabdoid Cancer	Kidney	Rhabdoid Cancer
ACH-001111	5.43596	L82	Mature T and NK Neoplasms	Lymphoid	Mature T and NK Neoplasms
ACH-001113	5.28799	LC1SQSF	Non-Small Cell Lung Cancer	Lung	Non-Small Cell Lung Cancer
ACH-001119	5.48768	MAC2A	Mature T and NK Neoplasms	Lymphoid	Mature T and NK Neoplasms
ACH-001128	3.87774	MON	Rhabdoid Cancer	Soft Tissue	Rhabdoid Cancer
ACH-001129	6.6314	MONOMAC1	Acute Myeloid Leukemia	Myeloid	Acute Myeloid Leukemia
ACH-001132	4.7703	MTA	T-Lymphoblastic Leukemia/Lymphoma	Lymphoid	T-Lymphoblastic Leukemia/Lymphoma
ACH-001134	4.46009	MYLA	T-Lymphoblastic Leukemia/Lymphoma	Lymphoid	T-Lymphoblastic Leukemia/Lymphoma
ACH-001142	4.47768	NHAHTDD	Non-Cancerous	CNS/Brain	Non-Cancerous
ACH-001145	4.95093	OC316	Ovarian Epithelial Tumor	Ovary/Fallopian Tube	Ovarian Epithelial Tumor
ACH-001147	4.17393	OCILY12	Mature T and NK Neoplasms	Lymphoid	Mature T and NK Neoplasms
ACH-001148	6.5809	OCILY132	Mature B-Cell Neoplasms	Lymphoid	Mature B-Cell Neoplasms
ACH-001150	4.01614	OUMS27	Chondrosarcoma	Bone	Chondrosarcoma
ACH-001151	5.48929	OVCAR5	Ovarian Epithelial Tumor	Ovary/Fallopian Tube	Ovarian Epithelial Tumor
ACH-001163	5.24793	CCLFPEDS0001T	Renal Cell Carcinoma	Kidney	Renal Cell Carcinoma
ACH-001164	4.08831	CCLFPEDS0003T	Undifferentiated Pleomorphic Sarcoma/Malignant Fibrous Histiocytoma/High-Grade Spindle Cell Sarcoma	Soft Tissue	Undifferentiated Pleomorphic Sarcoma/Malignant Fibrous Histiocytoma/High-Grade Spindle Cell Sarcoma
ACH-001172	5.07253	U251MGDM	Diffuse Glioma	CNS/Brain	Diffuse Glioma
ACH-001183	5.17951	RT11284	Bladder Urothelial Carcinoma	Bladder/Urinary Tract	Bladder Urothelial Carcinoma
ACH-001184	4.31615	SCMCRM2	Rhabdomyosarcoma	Soft Tissue	Rhabdomyosarcoma
ACH-001188	3.86295	SHSY5Y	Neuroblastoma	Peripheral Nervous System	Neuroblastoma
ACH-001190	4.87529	SKMEL2	Melanoma	Skin	Melanoma
ACH-001192	5.05615	SKNEP1	Ewing Sarcoma	Bone	Ewing Sarcoma
ACH-001193	3.69822	SKPNDW	Ewing Sarcoma	Bone	Ewing Sarcoma
ACH-001194	4.17233	SKRC31	Renal Cell Carcinoma	Kidney	Renal Cell Carcinoma
ACH-001196	4.80219	SMSCTR	Rhabdomyosarcoma	Soft Tissue	Rhabdomyosarcoma
ACH-001197	4.8166	SMZ1	Non-Hodgkin Lymphoma	Lymphoid	Non-Hodgkin Lymphoma
ACH-001200	4.59634	STM9101	Rhabdoid Cancer	Kidney	Rhabdoid Cancer
ACH-001201	4.97728	SUMB002	Embryonal Tumor	CNS/Brain	Embryonal Tumor
ACH-001207	4.19613	TIG3TD	Non-Cancerous	Fibroblast	Non-Cancerous
ACH-001209	5.21296	TOM1	B-Lymphoblastic Leukemia/Lymphoma	Lymphoid	B-Lymphoblastic Leukemia/Lymphoma
ACH-001210	4.69042	TTC1240	Rhabdoid Cancer	Kidney	Rhabdoid Cancer
ACH-001211	4.4614	TTC549	Rhabdoid Cancer	Soft Tissue	Rhabdoid Cancer
ACH-001227	5.49953	UPCISCC090	Head and Neck Squamous Cell Carcinoma	Head and Neck	Head and Neck Squamous Cell Carcinoma
ACH-001228	5.80349	UPCISCC152	Head and Neck Squamous Cell Carcinoma	Head and Neck	Head and Neck Squamous Cell Carcinoma
ACH-001229	5.62117	UPCISCC154	Head and Neck Squamous Cell Carcinoma	Head and Neck	Head and Neck Squamous Cell Carcinoma
ACH-001232	4.5509	UW228	Embryonal Tumor	CNS/Brain	Embryonal Tumor
ACH-001239	4.46532	WM2664	Melanoma	Skin	Melanoma
ACH-001270	4.59991	127399	Synovial Sarcoma	Soft Tissue	Synovial Sarcoma
ACH-001274	4.46728	SW982	Synovial Sarcoma	Soft Tissue	Synovial Sarcoma
ACH-001275	4.70874	OSA1777	Osteosarcoma	Bone	Osteosarcoma
ACH-001277	5.27389	YAMATO	Synovial Sarcoma	Soft Tissue	Synovial Sarcoma
ACH-001278	4.80323	BIN67	Ovarian Epithelial Tumor	Ovary/Fallopian Tube	Ovarian Epithelial Tumor
ACH-001279	5.14608	SCCOHT1	Ovarian Epithelial Tumor	Ovary/Fallopian Tube	Ovarian Epithelial Tumor
ACH-001280	4.38474	SCS214	Synovial Sarcoma	Soft Tissue	Synovial Sarcoma
ACH-001283	3.43829	TC106	Ewing Sarcoma	Bone	Ewing Sarcoma
ACH-001289	4.28096	COGAR359	Embryonal Tumor	CNS/Brain	Embryonal Tumor
ACH-001295	5.73633	Y79	Retinoblastoma	Eye	Retinoblastoma
ACH-001300	3.75168	CHLA15	Neuroblastoma	Peripheral Nervous System	Neuroblastoma
ACH-001301	4.30159	COGN278	Neuroblastoma	Peripheral Nervous System	Neuroblastoma
ACH-001302	3.82985	COGN305	Neuroblastoma	Peripheral Nervous System	Neuroblastoma
ACH-001303	3.36317	NB1643	Neuroblastoma	Peripheral Nervous System	Neuroblastoma
ACH-001306	4.6565	8305C	Anaplastic Thyroid Cancer	Thyroid	Anaplastic Thyroid Cancer
ACH-001307	4.39438	8505C	Anaplastic Thyroid Cancer	Thyroid	Anaplastic Thyroid Cancer
ACH-001310	4.96255	HA1E	Non-Cancerous	Kidney	Non-Cancerous
ACH-001318	5.06307	PLCPRF5	Hepatocellular Carcinoma	Liver	Hepatocellular Carcinoma
ACH-001321	4.8125	TT	Medullary Thyroid Cancer	Thyroid	Medullary Thyroid Cancer
ACH-001322	5.0781	CME1	Synovial Sarcoma	Soft Tissue	Synovial Sarcoma
ACH-001328	5.25814	A431	Cutaneous Squamous Cell Carcinoma	Skin	Cutaneous Squamous Cell Carcinoma
ACH-001329	4.65764	ANGMCSS	Diffuse Glioma	CNS/Brain	Diffuse Glioma
ACH-001332	5.21568	BICR78	Head and Neck Squamous Cell Carcinoma	Head and Neck	Head and Neck Squamous Cell Carcinoma
ACH-001333	5.34376	C33A	Cervical Squamous Cell Carcinoma	Cervix	Cervical Squamous Cell Carcinoma
ACH-001334	5.31578	C4I	Cervical Squamous Cell Carcinoma	Cervix	Cervical Squamous Cell Carcinoma
ACH-001335	5.35156	C4II	Cervical Squamous Cell Carcinoma	Cervix	Cervical Squamous Cell Carcinoma
ACH-001336	5.44559	CASKI	Cervical Squamous Cell Carcinoma	Cervix	Cervical Squamous Cell Carcinoma
ACH-001338	5.0237	CHP134	Neuroblastoma	Peripheral Nervous System	Neuroblastoma
ACH-001339	4.72301	COLO794	Melanoma	Skin	Melanoma
ACH-001340	5.04177	COV413A	Ovarian Epithelial Tumor	Ovary/Fallopian Tube	Ovarian Epithelial Tumor
ACH-001341	5.10811	DOTC24510	Mixed Cervical Carcinoma	Cervix	Mixed Cervical Carcinoma
ACH-001344	3.71918	GIMEN	Neuroblastoma	Peripheral Nervous System	Neuroblastoma
ACH-001345	5.30961	GP5D	Colorectal Adenocarcinoma	Bowel	Colorectal Adenocarcinoma
ACH-001346	5.32661	H103	Head and Neck Squamous Cell Carcinoma	Head and Neck	Head and Neck Squamous Cell Carcinoma
ACH-001347	5.59544	H157	Head and Neck Squamous Cell Carcinoma	Head and Neck	Head and Neck Squamous Cell Carcinoma
ACH-001350	5.6946	HTCC3	Anaplastic Thyroid Cancer	Thyroid	Anaplastic Thyroid Cancer
ACH-001353	5.92742	JOPACA1	Pancreatic Adenocarcinoma	Pancreas	Pancreatic Adenocarcinoma
ACH-001354	4.0321	LAN2	Neuroblastoma	Peripheral Nervous System	Neuroblastoma
ACH-001356	4.99095	MB1	Anaplastic Thyroid Cancer	Thyroid	Anaplastic Thyroid Cancer
ACH-001360	5.58436	MS751	Cervical Squamous Cell Carcinoma	Cervix	Cervical Squamous Cell Carcinoma
ACH-001366	3.99548	NGP	Neuroblastoma	Peripheral Nervous System	Neuroblastoma
ACH-001367	4.33414	NMB	Neuroblastoma	Peripheral Nervous System	Neuroblastoma
ACH-001368	3.48285	OACM51	Esophagogastric Adenocarcinoma	Esophagus/Stomach	Esophagogastric Adenocarcinoma
ACH-001369	5.1631	OCIC5X	Ovarian Epithelial Tumor	Ovary/Fallopian Tube	Ovarian Epithelial Tumor
ACH-001370	4.8475	OCIP5X	Ovarian Epithelial Tumor	Ovary/Fallopian Tube	Ovarian Epithelial Tumor
ACH-001373	4.91025	OV17R	Ovarian Epithelial Tumor	Ovary/Fallopian Tube	Ovarian Epithelial Tumor
ACH-001374	5.40803	PA1	Ovarian Germ Cell Tumor	Ovary/Fallopian Tube	Ovarian Germ Cell Tumor
ACH-001375	5.12433	PACADD119	Pancreatic Adenocarcinoma	Pancreas	Pancreatic Adenocarcinoma
ACH-001376	4.44626	PACADD135	Pancreatic Adenocarcinoma	Pancreas	Pancreatic Adenocarcinoma
ACH-001377	4.92315	PACADD137	Pancreatic Adenocarcinoma	Pancreas	Pancreatic Adenocarcinoma
ACH-001378	5.14771	PACADD159	Pancreatic Adenocarcinoma	Pancreas	Pancreatic Adenocarcinoma
ACH-001379	4.65191	PACADD161	Pancreatic Adenocarcinoma	Pancreas	Pancreatic Adenocarcinoma
ACH-001380	5.53232	PACADD165	Pancreatic Adenocarcinoma	Pancreas	Pancreatic Adenocarcinoma
ACH-001382	4.24336	PACADD188	Pancreatic Adenocarcinoma	Pancreas	Pancreatic Adenocarcinoma
ACH-001384	4.42089	RO82W1	Well-Differentiated Thyroid Cancer	Thyroid	Well-Differentiated Thyroid Cancer
ACH-001385	4.54905	RPMI2650	Head and Neck Carcinoma, Other	Head and Neck	Head and Neck Carcinoma, Other
ACH-001386	5.23343	SCLC22H	Lung Neuroendocrine Tumor	Lung	Lung Neuroendocrine Tumor
ACH-001388	2.9486	SUM102PT	Invasive Breast Carcinoma	Breast	Invasive Breast Carcinoma
ACH-001389	6.88801	SUM1315MO2	Invasive Breast Carcinoma	Breast	Invasive Breast Carcinoma
ACH-001390	5.47021	SUM149PT	Invasive Breast Carcinoma	Breast	Invasive Breast Carcinoma
ACH-001391	5.15015	SUM159PT	Invasive Breast Carcinoma	Breast	Invasive Breast Carcinoma
ACH-001392	3.38681	SUM185PE	Invasive Breast Carcinoma	Breast	Invasive Breast Carcinoma
ACH-001393	3.53356	SUM190PT	Invasive Breast Carcinoma	Breast	Invasive Breast Carcinoma
ACH-001394	5.66789	SUM229PE	Invasive Breast Carcinoma	Breast	Invasive Breast Carcinoma
ACH-001395	2.9542	SUM44PE	Invasive Breast Carcinoma	Breast	Invasive Breast Carcinoma
ACH-001396	3.78031	SUM52PE	Invasive Breast Carcinoma	Breast	Invasive Breast Carcinoma
ACH-001398	4.94673	SW156	Renal Cell Carcinoma	Kidney	Renal Cell Carcinoma
ACH-001399	4.56438	SW626	Colorectal Adenocarcinoma	Bowel	Colorectal Adenocarcinoma
ACH-001400	3.11103	SW954	Squamous Cell Carcinoma of the Vulva/Vagina	Vulva/Vagina	Squamous Cell Carcinoma of the Vulva/Vagina
ACH-001401	4.52795	SW13	Adrenocortical Carcinoma	Adrenal Gland	Adrenocortical Carcinoma
ACH-001402	5.27426	SW756	Cervical Squamous Cell Carcinoma	Cervix	Cervical Squamous Cell Carcinoma
ACH-001403	4.20398	TO14	Ovarian Epithelial Tumor	Ovary/Fallopian Tube	Ovarian Epithelial Tumor
ACH-001407	6.5656	UMUC13	Bladder Urothelial Carcinoma	Bladder/Urinary Tract	Bladder Urothelial Carcinoma
ACH-001408	4.6011	UMUC14	Urethral Cancer	Bladder/Urinary Tract	Urethral Cancer
ACH-001409	4.62352	UMUC16	Bladder Urothelial Carcinoma	Bladder/Urinary Tract	Bladder Urothelial Carcinoma
ACH-001410	5.99774	UMUC4	Bladder Urothelial Carcinoma	Bladder/Urinary Tract	Bladder Urothelial Carcinoma
ACH-001411	4.55766	UMUC5	Bladder Squamous Cell Carcinoma	Bladder/Urinary Tract	Bladder Squamous Cell Carcinoma
ACH-001412	6.15502	UMUC10	Bladder Urothelial Carcinoma	Bladder/Urinary Tract	Bladder Urothelial Carcinoma
ACH-001413	5.64587	UMUC11	Bladder Urothelial Carcinoma	Bladder/Urinary Tract	Bladder Urothelial Carcinoma
ACH-001414	4.81198	UMUC6	Bladder Urothelial Carcinoma	Bladder/Urinary Tract	Bladder Urothelial Carcinoma
ACH-001415	4.80323	UMUC7	Bladder Urothelial Carcinoma	Bladder/Urinary Tract	Bladder Urothelial Carcinoma
ACH-001416	4.63981	UMUC9	Bladder Urothelial Carcinoma	Bladder/Urinary Tract	Bladder Urothelial Carcinoma
ACH-001418	4.48736	UWB1289	Ovarian Epithelial Tumor	Ovary/Fallopian Tube	Ovarian Epithelial Tumor
ACH-001419	4.31904	VP229	Invasive Breast Carcinoma	Breast	Invasive Breast Carcinoma
ACH-001421	5.21878	WERIRB1	Retinoblastoma	Eye	Retinoblastoma
ACH-001422	5.49217	WPE1NA22	Non-Cancerous	Prostate	Non-Cancerous
ACH-001423	3.96717	CCLFPEDS0002T	Wilms' Tumor	Kidney	Wilms' Tumor
ACH-001427	5.13258	CCLFPEDS0007T	Ewing Sarcoma	Bone	Ewing Sarcoma
ACH-001428	3.90111	CCLFPEDS0010T	Ewing Sarcoma	Bone	Ewing Sarcoma
ACH-001430	4.75542	TC138	Ewing Sarcoma	Bone	Ewing Sarcoma
ACH-001431	3.54473	TC205	Ewing Sarcoma	Bone	Ewing Sarcoma
ACH-001433	4.03474	CCLFPEDS0008T	Epithelioid Sarcoma	Soft Tissue	Epithelioid Sarcoma
ACH-001435	3.92505	1156QE8	Non-Seminomatous Germ Cell Tumor	Testis	Non-Seminomatous Germ Cell Tumor
ACH-001437	5.41075	1618K	Non-Seminomatous Germ Cell Tumor	Testis	Non-Seminomatous Germ Cell Tumor
ACH-001438	4.76713	1777NRPMET	Non-Seminomatous Germ Cell Tumor	Testis	Non-Seminomatous Germ Cell Tumor
ACH-001440	5.50367	833KE	Non-Seminomatous Germ Cell Tumor	Testis	Non-Seminomatous Germ Cell Tumor
ACH-001441	3.92505	921	Ocular Melanoma	Eye	Ocular Melanoma
ACH-001442	5.17991	A388	Cutaneous Squamous Cell Carcinoma	Skin	Cutaneous Squamous Cell Carcinoma
ACH-001443	4.81044	ASH3	Anaplastic Thyroid Cancer	Thyroid	Anaplastic Thyroid Cancer
ACH-001445	4.43496	BICR3	Head and Neck Squamous Cell Carcinoma	Head and Neck	Head and Neck Squamous Cell Carcinoma
ACH-001447	4.56803	BJAB	Mature B-Cell Neoplasms	Lymphoid	Mature B-Cell Neoplasms
ACH-001449	5.25814	BL2	Mature B-Cell Neoplasms	Lymphoid	Mature B-Cell Neoplasms
ACH-001450	5.29976	BLUE1	Mature B-Cell Neoplasms	Lymphoid	Mature B-Cell Neoplasms
ACH-001451	5.07168	BOKU	Cervical Squamous Cell Carcinoma	Cervix	Cervical Squamous Cell Carcinoma
ACH-001453	5.68706	BPH1	Non-Cancerous	Prostate	Non-Cancerous
ACH-001454	4.93876	C10	Colorectal Adenocarcinoma	Bowel	Colorectal Adenocarcinoma
ACH-001456	3.3978	C125PM	Colorectal Adenocarcinoma	Bowel	Colorectal Adenocarcinoma
ACH-001458	4.67976	C75	Colorectal Adenocarcinoma	Bowel	Colorectal Adenocarcinoma
ACH-001459	3.83895	C80	Colorectal Adenocarcinoma	Bowel	Colorectal Adenocarcinoma
ACH-001460	4.61471	C84	Colorectal Adenocarcinoma	Bowel	Colorectal Adenocarcinoma
ACH-001461	3.74201	C99	Colorectal Adenocarcinoma	Bowel	Colorectal Adenocarcinoma
ACH-001465	3.75916	CHLA136	Neuroblastoma	Peripheral Nervous System	Neuroblastoma
ACH-001481	2.89336	CHLA90	Neuroblastoma	Peripheral Nervous System	Neuroblastoma
ACH-001484	5.60496	CI	Mature B-Cell Neoplasms	Lymphoid	Mature B-Cell Neoplasms
ACH-001485	5.65105	CII	B-Lymphoblastic Leukemia/Lymphoma	Lymphoid	B-Lymphoblastic Leukemia/Lymphoma
ACH-001489	4.75328	CORL32	Non-Small Cell Lung Cancer	Lung	Non-Small Cell Lung Cancer
ACH-001492	5.91672	DOGKIT	Mature B-Cell Neoplasms	Lymphoid	Mature B-Cell Neoplasms
ACH-001493	5.30634	DOGUM	Mature B-Cell Neoplasms	Lymphoid	Mature B-Cell Neoplasms
ACH-001494	6.08491	EGI1	Intraductal Papillary Neoplasm of the Bile Duct	Biliary Tract	Intraductal Papillary Neoplasm of the Bile Duct
ACH-001495	4.50398	EMTOKA	Endometrial Carcinoma	Uterus	Endometrial Carcinoma
ACH-001496	5.72846	ESO26	Esophagogastric Adenocarcinoma	Esophagus/Stomach	Esophagogastric Adenocarcinoma
ACH-001497	5.13422	ESO51	Esophagogastric Adenocarcinoma	Esophagus/Stomach	Esophagogastric Adenocarcinoma
ACH-001498	5.21839	FARAGE	Mature B-Cell Neoplasms	Lymphoid	Mature B-Cell Neoplasms
ACH-001500	4.95977	FLO1	Esophagogastric Adenocarcinoma	Esophagus/Stomach	Esophagogastric Adenocarcinoma
ACH-001502	4.63865	GCT27	Non-Seminomatous Germ Cell Tumor	Testis	Non-Seminomatous Germ Cell Tumor
ACH-001503	5.18982	GUMBUS	Mature B-Cell Neoplasms	Lymphoid	Mature B-Cell Neoplasms
ACH-001508	5.44062	H314	Head and Neck Squamous Cell Carcinoma	Head and Neck	Head and Neck Squamous Cell Carcinoma
ACH-001509	6.18706	H357	Head and Neck Squamous Cell Carcinoma	Head and Neck	Head and Neck Squamous Cell Carcinoma
ACH-001510	4.27575	H376	Head and Neck Squamous Cell Carcinoma	Head and Neck	Head and Neck Squamous Cell Carcinoma
ACH-001511	4.43229	H413	Head and Neck Squamous Cell Carcinoma	Head and Neck	Head and Neck Squamous Cell Carcinoma
ACH-001513	3.97911	HCA1	Cervical Adenocarcinoma	Cervix	Cervical Adenocarcinoma
ACH-001515	5.49506	HCS2	Cervical Squamous Cell Carcinoma	Cervix	Cervical Squamous Cell Carcinoma
ACH-001516	3.50843	HCSC1	Cervical Adenocarcinoma	Cervix	Cervical Adenocarcinoma
ACH-001517	6.06264	HEC1	Endometrial Carcinoma	Uterus	Endometrial Carcinoma
ACH-001518	5.29756	HEC116	Endometrial Carcinoma	Uterus	Endometrial Carcinoma
ACH-001519	4.49313	HEMCSS	Chondrosarcoma	Bone	Chondrosarcoma
ACH-001520	4.83441	HG3	B-Lymphoblastic Leukemia/Lymphoma	Lymphoid	B-Lymphoblastic Leukemia/Lymphoma
ACH-001521	5.36457	HKA1	Cutaneous Squamous Cell Carcinoma	Skin	Cutaneous Squamous Cell Carcinoma
ACH-001522	4.57289	HMY1	Melanoma	Skin	Melanoma
ACH-001523	4.86443	HSC1	Cutaneous Squamous Cell Carcinoma	Skin	Cutaneous Squamous Cell Carcinoma
ACH-001524	4.79961	HSC5	Cutaneous Squamous Cell Carcinoma	Skin	Cutaneous Squamous Cell Carcinoma
ACH-001525	5.40259	HT3	Cervical Adenocarcinoma	Cervix	Cervical Adenocarcinoma
ACH-001526	3.88557	HUO9	Osteosarcoma	Bone	Osteosarcoma
ACH-001528	5.78188	IHH4	Well-Differentiated Thyroid Cancer	Thyroid	Well-Differentiated Thyroid Cancer
ACH-001529	5.05137	JAR	Gestational Trophoblastic Disease	Uterus	Gestational Trophoblastic Disease
ACH-001530	3.87086	JEG3	Gestational Trophoblastic Disease	Uterus	Gestational Trophoblastic Disease
ACH-001532	5.57924	JMURTK2	Rhabdoid Cancer	Kidney	Rhabdoid Cancer
ACH-001533	6.62512	KARPAS1718	Mature B-Cell Neoplasms	Lymphoid	Mature B-Cell Neoplasms
ACH-001536	4.54226	KKU100	Intraductal Papillary Neoplasm of the Bile Duct	Biliary Tract	Intraductal Papillary Neoplasm of the Bile Duct
ACH-001537	4.51412	KKU055	Intraductal Papillary Neoplasm of the Bile Duct	Biliary Tract	Intraductal Papillary Neoplasm of the Bile Duct
ACH-001538	5.20046	KKU213	Intraductal Papillary Neoplasm of the Bile Duct	Biliary Tract	Intraductal Papillary Neoplasm of the Bile Duct
ACH-001539	5.04658	KML1	Mature B-Cell Neoplasms	Lymphoid	Mature B-Cell Neoplasms
ACH-001540	4.42156	KMLS1	Liposarcoma	Soft Tissue	Liposarcoma
ACH-001541	5.66135	KMS28PE	Mature B-Cell Neoplasms	Lymphoid	Mature B-Cell Neoplasms
ACH-001542	4.14975	KON	Head and Neck Squamous Cell Carcinoma	Head and Neck	Head and Neck Squamous Cell Carcinoma
ACH-001543	4.25701	KOSC2	Head and Neck Squamous Cell Carcinoma	Head and Neck	Head and Neck Squamous Cell Carcinoma
ACH-001547	5.21839	LO68	Pleural Mesothelioma	Pleura	Pleural Mesothelioma
ACH-001548	4.75756	LS	Neuroblastoma	Peripheral Nervous System	Neuroblastoma
ACH-001549	3.93074	LU135	Lung Neuroendocrine Tumor	Lung	Lung Neuroendocrine Tumor
ACH-001550	4.83592	MCC13	Merkel Cell Carcinoma	Skin	Merkel Cell Carcinoma
ACH-001551	4.35614	MCC142	Merkel Cell Carcinoma	Skin	Merkel Cell Carcinoma
ACH-001552	4.80993	MCC26	Merkel Cell Carcinoma	Skin	Merkel Cell Carcinoma
ACH-001554	4.39506	MEL202	Ocular Melanoma	Eye	Ocular Melanoma
ACH-001555	5.00495	MERO14	Pleural Mesothelioma	Pleura	Pleural Mesothelioma
ACH-001556	5.63285	MERO25	Pleural Mesothelioma	Pleura	Pleural Mesothelioma
ACH-001557	4.33628	MERO41	Pleural Mesothelioma	Pleura	Pleural Mesothelioma
ACH-001558	4.88118	MERO48A	Pleural Mesothelioma	Pleura	Pleural Mesothelioma
ACH-001559	5.07682	MERO82	Pleural Mesothelioma	Pleura	Pleural Mesothelioma
ACH-001560	5.35332	MERO83	Pleural Mesothelioma	Pleura	Pleural Mesothelioma
ACH-001561	5.46826	MERO84	Pleural Mesothelioma	Pleura	Pleural Mesothelioma
ACH-001562	6.00473	MERO95	Pleural Mesothelioma	Pleura	Pleural Mesothelioma
ACH-001563	4.12019	MM127	Melanoma	Skin	Melanoma
ACH-001566	4.25248	MM370	Melanoma	Skin	Melanoma
ACH-001567	4.19377	MM383	Melanoma	Skin	Melanoma
ACH-001568	3.66221	MM386	Melanoma	Skin	Melanoma
ACH-001569	4.46923	MM415	Melanoma	Skin	Melanoma
ACH-001570	3.83188	MM426	Melanoma	Skin	Melanoma
ACH-001571	5.23074	MO	Mature B-Cell Neoplasms	Lymphoid	Mature B-Cell Neoplasms
ACH-001573	4.99955	MOLM1	Myeloproliferative Neoplasms	Myeloid	Myeloproliferative Neoplasms
ACH-001574	4.8339	MOLM14	Acute Myeloid Leukemia	Myeloid	Acute Myeloid Leukemia
ACH-001577	5.42425	MUTZ8	Acute Myeloid Leukemia	Myeloid	Acute Myeloid Leukemia
ACH-001578	5.56712	NCCIT	Non-Seminomatous Germ Cell Tumor	Testis	Non-Seminomatous Germ Cell Tumor
ACH-001591	5.1639	NCIH1417	Lung Neuroendocrine Tumor	Lung	Lung Neuroendocrine Tumor
ACH-001598	4.06695	NCIH295R	Adrenocortical Carcinoma	Adrenal Gland	Adrenocortical Carcinoma
ACH-001603	3.774	NH12	Neuroblastoma	Peripheral Nervous System	Neuroblastoma
ACH-001605	4.80529	NO10	Diffuse Glioma	CNS/Brain	Diffuse Glioma
ACH-001607	4.8748	NOZ	Intracholecystic Papillary Neoplasm	Biliary Tract	Intracholecystic Papillary Neoplasm
ACH-001608	4.87332	NP2	Diffuse Glioma	CNS/Brain	Diffuse Glioma
ACH-001609	4.0365	NP3	Diffuse Glioma	CNS/Brain	Diffuse Glioma
ACH-001610	4.69933	NP5	Diffuse Glioma	CNS/Brain	Diffuse Glioma
ACH-001611	6.05593	NP8	Diffuse Glioma	CNS/Brain	Diffuse Glioma
ACH-001613	4.89579	OCIAML4	Acute Myeloid Leukemia	Myeloid	Acute Myeloid Leukemia
ACH-001616	6.03694	OCILY18	Mature B-Cell Neoplasms	Lymphoid	Mature B-Cell Neoplasms
ACH-001617	5.94345	OCILY7	Mature B-Cell Neoplasms	Lymphoid	Mature B-Cell Neoplasms
ACH-001618	4.92267	OCIM2	Acute Myeloid Leukemia	Myeloid	Acute Myeloid Leukemia
ACH-001619	4.70487	OCUG1	Intracholecystic Papillary Neoplasm	Biliary Tract	Intracholecystic Papillary Neoplasm
ACH-001622	3.74524	ONDA7	Diffuse Glioma	CNS/Brain	Diffuse Glioma
ACH-001623	4.20006	ONDA8	Diffuse Glioma	CNS/Brain	Diffuse Glioma
ACH-001624	4.75862	ONDA9	Diffuse Glioma	CNS/Brain	Diffuse Glioma
ACH-001625	6.12102	OSC19	Head and Neck Squamous Cell Carcinoma	Head and Neck	Head and Neck Squamous Cell Carcinoma
ACH-001626	4.88996	OSC20	Head and Neck Squamous Cell Carcinoma	Head and Neck	Head and Neck Squamous Cell Carcinoma
ACH-001627	5.41481	P4E6	Non-Cancerous	Prostate	Non-Cancerous
ACH-001628	5.70901	PEA1	Ovarian Epithelial Tumor	Ovary/Fallopian Tube	Ovarian Epithelial Tumor
ACH-001630	5.08321	PEO1	Ovarian Epithelial Tumor	Ovary/Fallopian Tube	Ovarian Epithelial Tumor
ACH-001632	4.78764	PEO4	Ovarian Epithelial Tumor	Ovary/Fallopian Tube	Ovarian Epithelial Tumor
ACH-001634	4.39985	PGA1	Mature B-Cell Neoplasms	Lymphoid	Mature B-Cell Neoplasms
ACH-001636	5.01123	RAMOS	Mature B-Cell Neoplasms	Lymphoid	Mature B-Cell Neoplasms
ACH-001638	4.91265	RCK8	Mature B-Cell Neoplasms	Lymphoid	Mature B-Cell Neoplasms
ACH-001641	4.4957	SAT	Head and Neck Squamous Cell Carcinoma	Head and Neck	Head and Neck Squamous Cell Carcinoma
ACH-001642	7.18001	SCC3	Non-Hodgkin Lymphoma	Lymphoid	Non-Hodgkin Lymphoma
ACH-001645	5.17513	SEKI	Melanoma	Skin	Melanoma
ACH-001647	4.93357	SHI1	Acute Myeloid Leukemia	Myeloid	Acute Myeloid Leukemia
ACH-001648	5.24945	SHMAC4	Non-Cancerous	Prostate	Non-Cancerous
ACH-001649	4.90207	SHMAC5	Non-Cancerous	Prostate	Non-Cancerous
ACH-001650	5.66505	SISO	Cervical Adenocarcinoma	Cervix	Cervical Adenocarcinoma
ACH-001651	4.86443	SKGI	Cervical Squamous Cell Carcinoma	Cervix	Cervical Squamous Cell Carcinoma
ACH-001652	5.44493	SKGII	Cervical Squamous Cell Carcinoma	Cervix	Cervical Squamous Cell Carcinoma
ACH-001653	5.65964	SKGT2	Esophagogastric Adenocarcinoma	Esophagus/Stomach	Esophagogastric Adenocarcinoma
ACH-001654	4.56986	SKGT4	Esophagogastric Adenocarcinoma	Esophagus/Stomach	Esophagogastric Adenocarcinoma
ACH-001655	4.11686	SKN	Uterine Sarcoma/Mesenchymal	Uterus	Uterine Sarcoma/Mesenchymal
ACH-001656	5.54874	SKNO1	Acute Myeloid Leukemia	Myeloid	Acute Myeloid Leukemia
ACH-001662	3.92979	SNU2372	Invasive Breast Carcinoma	Breast	Invasive Breast Carcinoma
ACH-001664	5.11312	SNU638	Esophagogastric Adenocarcinoma	Esophagus/Stomach	Esophagogastric Adenocarcinoma
ACH-001667	3.68032	SUCCS1	Clear Cell Sarcoma	Soft Tissue	Clear Cell Sarcoma
ACH-001668	4.89724	SUSA	Non-Seminomatous Germ Cell Tumor	Testis	Non-Seminomatous Germ Cell Tumor
ACH-001669	5.72574	TANOUE	B-Lymphoblastic Leukemia/Lymphoma	Lymphoid	B-Lymphoblastic Leukemia/Lymphoma
ACH-001670	4.64559	TASK1	Embryonal Tumor	CNS/Brain	Embryonal Tumor
ACH-001671	6.1979	TERA1	Non-Seminomatous Germ Cell Tumor	Testis	Non-Seminomatous Germ Cell Tumor
ACH-001672	4.68762	TERA2	Non-Seminomatous Germ Cell Tumor	Testis	Non-Seminomatous Germ Cell Tumor
ACH-001673	4.46858	TFK1	Intraductal Papillary Neoplasm of the Bile Duct	Biliary Tract	Intraductal Papillary Neoplasm of the Bile Duct
ACH-001674	4.48671	TGW	Neuroblastoma	Peripheral Nervous System	Neuroblastoma
ACH-001676	4.72192	TY82	Head and Neck Carcinoma, Other	Head and Neck	Head and Neck Carcinoma, Other
ACH-001677	6.51159	U2904	Mature B-Cell Neoplasms	Lymphoid	Mature B-Cell Neoplasms
ACH-001678	5.26491	U2940	Mature B-Cell Neoplasms	Lymphoid	Mature B-Cell Neoplasms
ACH-001679	5.13175	U2973	Mature B-Cell Neoplasms	Lymphoid	Mature B-Cell Neoplasms
ACH-001680	5.5656	U698M	B-Lymphoblastic Leukemia/Lymphoma	Lymphoid	B-Lymphoblastic Leukemia/Lymphoma
ACH-001683	4.50716	UACC3133	Invasive Breast Carcinoma	Breast	Invasive Breast Carcinoma
ACH-001684	5.2426	UCSDAML1	Acute Myeloid Leukemia	Myeloid	Acute Myeloid Leukemia
ACH-001685	4.21412	UHO1	Hodgkin Lymphoma	Lymphoid	Hodgkin Lymphoma
ACH-001686	3.94767	ULA	Mature B-Cell Neoplasms	Lymphoid	Mature B-Cell Neoplasms
ACH-001687	3.7845	UMRC3	Renal Cell Carcinoma	Kidney	Renal Cell Carcinoma
ACH-001688	4.31034	UMRC7	Renal Cell Carcinoma	Kidney	Renal Cell Carcinoma
ACH-001690	4.31904	UPCISCC026	Head and Neck Squamous Cell Carcinoma	Head and Neck	Head and Neck Squamous Cell Carcinoma
ACH-001691	5.21878	UPCISCC029A	Head and Neck Squamous Cell Carcinoma	Head and Neck	Head and Neck Squamous Cell Carcinoma
ACH-001692	6.24089	UPCISCC040	Head and Neck Squamous Cell Carcinoma	Head and Neck	Head and Neck Squamous Cell Carcinoma
ACH-001693	4.5552	UPCISCC072	Head and Neck Squamous Cell Carcinoma	Head and Neck	Head and Neck Squamous Cell Carcinoma
ACH-001694	6.30287	UPCISCC074	Head and Neck Squamous Cell Carcinoma	Head and Neck	Head and Neck Squamous Cell Carcinoma
ACH-001695	5.24375	UPCISCC099	Head and Neck Squamous Cell Carcinoma	Head and Neck	Head and Neck Squamous Cell Carcinoma
ACH-001696	4.74792	UPCISCC111	Head and Neck Squamous Cell Carcinoma	Head and Neck	Head and Neck Squamous Cell Carcinoma
ACH-001697	4.87381	UPCISCC114	Head and Neck Squamous Cell Carcinoma	Head and Neck	Head and Neck Squamous Cell Carcinoma
ACH-001698	3.78241	UPCISCC116	Head and Neck Squamous Cell Carcinoma	Head and Neck	Head and Neck Squamous Cell Carcinoma
ACH-001699	5.0063	UPCISCC131	Head and Neck Squamous Cell Carcinoma	Head and Neck	Head and Neck Squamous Cell Carcinoma
ACH-001700	5.45681	UPCISCC172	Head and Neck Squamous Cell Carcinoma	Head and Neck	Head and Neck Squamous Cell Carcinoma
ACH-001701	4.30816	UPCISCC200	Head and Neck Squamous Cell Carcinoma	Head and Neck	Head and Neck Squamous Cell Carcinoma
ACH-001702	3.77821	VAESBJ	Epithelioid Sarcoma	Soft Tissue	Epithelioid Sarcoma
ACH-001703	4.65076	VAL	Mature B-Cell Neoplasms	Lymphoid	Mature B-Cell Neoplasms
ACH-001704	4.23343	VMRCMELG	Melanoma	Skin	Melanoma
ACH-001705	5.12143	VP267	Invasive Breast Carcinoma	Breast	Invasive Breast Carcinoma
ACH-001707	5.45746	WAOSEL	Mature B-Cell Neoplasms	Lymphoid	Mature B-Cell Neoplasms
ACH-001708	5.40905	WSUFSCCL	Mature B-Cell Neoplasms	Lymphoid	Mature B-Cell Neoplasms
ACH-001709	4.72574	WSUNHL	Mature B-Cell Neoplasms	Lymphoid	Mature B-Cell Neoplasms
ACH-001711	4.42559	PFSK1	Embryonal Tumor	CNS/Brain	Embryonal Tumor
ACH-001712	3.73769	HS860T	Osteosarcoma	Bone	Osteosarcoma
ACH-001715	4.99322	CAL72	Osteosarcoma	Bone	Osteosarcoma
ACH-001716	4.54288	GOTO	Neuroblastoma	Peripheral Nervous System	Neuroblastoma
ACH-001719	5.83238	OCIC4P	Ovarian Epithelial Tumor	Ovary/Fallopian Tube	Ovarian Epithelial Tumor
ACH-001735	5.23955	SEMK2	B-Lymphoblastic Leukemia/Lymphoma	Lymphoid	B-Lymphoblastic Leukemia/Lymphoma
ACH-001736	5.53325	HB1119	B-Lymphoblastic Leukemia/Lymphoma	Lymphoid	B-Lymphoblastic Leukemia/Lymphoma
ACH-001737	5.47119	CTV1DM	Mature T and NK Neoplasms	Lymphoid	Mature T and NK Neoplasms
ACH-001740	5.09381	RH28	Rhabdomyosarcoma	Soft Tissue	Rhabdomyosarcoma
ACH-001743	4.86245	RC2	Rhabdomyosarcoma	Soft Tissue	Rhabdomyosarcoma
ACH-001745	4.1334	RHJT	Rhabdomyosarcoma	Soft Tissue	Rhabdomyosarcoma
ACH-001750	3.43162	TTC442	Rhabdomyosarcoma	Soft Tissue	Rhabdomyosarcoma
ACH-001751	4.23879	RH36	Rhabdomyosarcoma	Soft Tissue	Rhabdomyosarcoma
ACH-001765	4.12184	RH4	Rhabdomyosarcoma	Soft Tissue	Rhabdomyosarcoma
ACH-001786	5.07895	SNU1544	Colorectal Adenocarcinoma	Bowel	Colorectal Adenocarcinoma
ACH-001791	3.80941	LPS6	Liposarcoma	Soft Tissue	Liposarcoma
ACH-001793	4.02591	LPS27	Liposarcoma	Soft Tissue	Liposarcoma
ACH-001794	4.24031	93T449	Liposarcoma	Soft Tissue	Liposarcoma
ACH-001795	4.16832	94T778	Liposarcoma	Soft Tissue	Liposarcoma
ACH-001796	4.01881	95T1000	Liposarcoma	Soft Tissue	Liposarcoma
ACH-001799	3.99367	LPS141	Liposarcoma	Soft Tissue	Liposarcoma
ACH-001802	4.87676	LPS853	Liposarcoma	Soft Tissue	Liposarcoma
ACH-001804	4.41414	LPS510	Liposarcoma	Soft Tissue	Liposarcoma
ACH-001807	4.77189	LPS067	Liposarcoma	Soft Tissue	Liposarcoma
ACH-001813	2.87774	C242	Osteosarcoma	Bone	Osteosarcoma
ACH-001814	4.77505	OS252	Osteosarcoma	Bone	Osteosarcoma
ACH-001817	3.57168	C393	Osteosarcoma	Bone	Osteosarcoma
ACH-001818	3.73552	C396	Osteosarcoma	Bone	Osteosarcoma
ACH-001819	4.337	MFM223	Invasive Breast Carcinoma	Breast	Invasive Breast Carcinoma
ACH-001820	5.08789	COLO824	Breast Neoplasm, NOS	Breast	Breast Neoplasm, NOS
ACH-001828	4.40395	HCC1739BL	Non-Cancerous	Lymphoid	Non-Cancerous
ACH-001834	5.69627	ICC10	Intraductal Papillary Neoplasm of the Bile Duct	Biliary Tract	Intraductal Papillary Neoplasm of the Bile Duct
ACH-001835	6.24869	ICC106	Intraductal Papillary Neoplasm of the Bile Duct	Biliary Tract	Intraductal Papillary Neoplasm of the Bile Duct
ACH-001836	5.65964	ICC108	Intraductal Papillary Neoplasm of the Bile Duct	Biliary Tract	Intraductal Papillary Neoplasm of the Bile Duct
ACH-001838	4.80116	ICC12	Intraductal Papillary Neoplasm of the Bile Duct	Biliary Tract	Intraductal Papillary Neoplasm of the Bile Duct
ACH-001839	5.25361	ICC137	Intraductal Papillary Neoplasm of the Bile Duct	Biliary Tract	Intraductal Papillary Neoplasm of the Bile Duct
ACH-001841	5.0635	ICC15	Intraductal Papillary Neoplasm of the Bile Duct	Biliary Tract	Intraductal Papillary Neoplasm of the Bile Duct
ACH-001842	6.02724	ICC2	Intraductal Papillary Neoplasm of the Bile Duct	Biliary Tract	Intraductal Papillary Neoplasm of the Bile Duct
ACH-001843	3.98914	ICC3	Intraductal Papillary Neoplasm of the Bile Duct	Biliary Tract	Intraductal Papillary Neoplasm of the Bile Duct
ACH-001844	4.58436	ICC4	Intraductal Papillary Neoplasm of the Bile Duct	Biliary Tract	Intraductal Papillary Neoplasm of the Bile Duct
ACH-001845	4.25701	ICC5	Intraductal Papillary Neoplasm of the Bile Duct	Biliary Tract	Intraductal Papillary Neoplasm of the Bile Duct
ACH-001846	5.20359	ICC6	Intraductal Papillary Neoplasm of the Bile Duct	Biliary Tract	Intraductal Papillary Neoplasm of the Bile Duct
ACH-001847	4.85649	ICC7	Intraductal Papillary Neoplasm of the Bile Duct	Biliary Tract	Intraductal Papillary Neoplasm of the Bile Duct
ACH-001848	4.42358	ICC8	Intraductal Papillary Neoplasm of the Bile Duct	Biliary Tract	Intraductal Papillary Neoplasm of the Bile Duct
ACH-001849	4.13832	ICC9	Intraductal Papillary Neoplasm of the Bile Duct	Biliary Tract	Intraductal Papillary Neoplasm of the Bile Duct
ACH-001850	4.44824	G415	Intracholecystic Papillary Neoplasm	Biliary Tract	Intracholecystic Papillary Neoplasm
ACH-001852	4.93452	HKGZCC	Intraductal Papillary Neoplasm of the Bile Duct	Biliary Tract	Intraductal Papillary Neoplasm of the Bile Duct
ACH-001853	5.08958	KMCH1	Hepatocellular Carcinoma plus Intrahepatic Cholangiocarcinoma	Liver	Hepatocellular Carcinoma plus Intrahepatic Cholangiocarcinoma
ACH-001854	5.23917	MMNK1	Non-Cancerous	Biliary Tract	Non-Cancerous
ACH-001855	4.01881	OZ	Intraductal Papillary Neoplasm of the Bile Duct	Biliary Tract	Intraductal Papillary Neoplasm of the Bile Duct
ACH-001856	4.0009	RBE	Intraductal Papillary Neoplasm of the Bile Duct	Biliary Tract	Intraductal Papillary Neoplasm of the Bile Duct
ACH-001857	4.07211	SG231	Intraductal Papillary Neoplasm of the Bile Duct	Biliary Tract	Intraductal Papillary Neoplasm of the Bile Duct
ACH-001858	4.63633	SSP25	Intraductal Papillary Neoplasm of the Bile Duct	Biliary Tract	Intraductal Papillary Neoplasm of the Bile Duct
ACH-001861	5.8089	TGBC1TKB	Intracholecystic Papillary Neoplasm	Biliary Tract	Intracholecystic Papillary Neoplasm
ACH-001862	4.57894	TGBC52TKB	Ampullary Carcinoma	Ampulla of Vater	Ampullary Carcinoma
ACH-001863	3.9514	TKKK	Intraductal Papillary Neoplasm of the Bile Duct	Biliary Tract	Intraductal Papillary Neoplasm of the Bile Duct
ACH-001864	4.82833	YSCCC	Intraductal Papillary Neoplasm of the Bile Duct	Biliary Tract	Intraductal Papillary Neoplasm of the Bile Duct
ACH-001949	3.42626	MAMEL46	Melanoma	Skin	Melanoma
ACH-001953	3.62059	MAMEL27	Melanoma	Skin	Melanoma
ACH-001959	3.67243	CCLP1	Intraductal Papillary Neoplasm of the Bile Duct	Biliary Tract	Intraductal Papillary Neoplasm of the Bile Duct
ACH-001960	6.01011	CCSW1	Intraductal Papillary Neoplasm of the Bile Duct	Biliary Tract	Intraductal Papillary Neoplasm of the Bile Duct
ACH-001961	4.31179	GB2	Intracholecystic Papillary Neoplasm	Biliary Tract	Intracholecystic Papillary Neoplasm
ACH-001970	4.90111	MM253	Melanoma	Skin	Melanoma
ACH-001971	4.06437	MM466	Melanoma	Skin	Melanoma
ACH-001972	4.48993	MM473	Melanoma	Skin	Melanoma
ACH-001973	4.44559	MM485	Melanoma	Skin	Melanoma
ACH-001974	3.80735	MM537	Melanoma	Skin	Melanoma
ACH-001975	4.5404	MM576	Melanoma	Skin	Melanoma
ACH-001976	4.63052	MM603	Melanoma	Skin	Melanoma
ACH-001977	4.23649	NO36	Pleural Mesothelioma	Pleura	Pleural Mesothelioma
ACH-001978	3.69488	NZM1	Melanoma	Skin	Melanoma
ACH-001979	3.63923	NZM11	Melanoma	Skin	Melanoma
ACH-001980	4.13175	NZM12	Melanoma	Skin	Melanoma
ACH-001981	3.62994	NZM2	Melanoma	Skin	Melanoma
ACH-001982	4.33199	NZM3	Melanoma	Skin	Melanoma
ACH-001983	4.53605	NZM30	Melanoma	Skin	Melanoma
ACH-001984	4.14323	NZM4	Melanoma	Skin	Melanoma
ACH-001985	4.4957	NZM40	Melanoma	Skin	Melanoma
ACH-001986	4.31687	NZM42	Melanoma	Skin	Melanoma
ACH-001987	4.25172	NZM43	Melanoma	Skin	Melanoma
ACH-001988	4.02503	NZM5	Melanoma	Skin	Melanoma
ACH-001989	4.31687	NZM6	Melanoma	Skin	Melanoma
ACH-001990	5.02104	NZM7	Melanoma	Skin	Melanoma
ACH-001991	5.2791	NZOV9	Ovarian Epithelial Tumor	Ovary/Fallopian Tube	Ovarian Epithelial Tumor
ACH-001992	4.68818	ONE58	Pleural Mesothelioma	Pleura	Pleural Mesothelioma
ACH-001993	6.10559	NALM16	B-Lymphoblastic Leukemia/Lymphoma	Lymphoid	B-Lymphoblastic Leukemia/Lymphoma
ACH-001994	5.15664	ICC16	Intraductal Papillary Neoplasm of the Bile Duct	Biliary Tract	Intraductal Papillary Neoplasm of the Bile Duct
ACH-001996	4.23879	ICC18	Intraductal Papillary Neoplasm of the Bile Duct	Biliary Tract	Intraductal Papillary Neoplasm of the Bile Duct
ACH-001997	5.24982	ECC2	Intraductal Papillary Neoplasm of the Bile Duct	Biliary Tract	Intraductal Papillary Neoplasm of the Bile Duct
ACH-001999	5.18745	9505BIK	Pancreatic Adenocarcinoma	Pancreas	Pancreatic Adenocarcinoma
ACH-002001	4.83238	A375SKINCJ1	Melanoma	Skin	Melanoma
ACH-002002	4.50144	A375SKINCJ2	Melanoma	Skin	Melanoma
ACH-002003	4.60822	A375SKINCJ3	Melanoma	Skin	Melanoma
ACH-002004	4.50462	UACC62SKINCJ1	Melanoma	Skin	Melanoma
ACH-002005	4.52857	SKMEL19	Melanoma	Skin	Melanoma
ACH-002010	4.14975	MP41	Ocular Melanoma	Eye	Ocular Melanoma
ACH-002011	5.21568	MP46	Ocular Melanoma	Eye	Ocular Melanoma
ACH-002013	4.39369	MM28	Ocular Melanoma	Eye	Ocular Melanoma
ACH-002014	4.49378	MEL270	Ocular Melanoma	Eye	Ocular Melanoma
ACH-002015	3.90785	MEL285	Ocular Melanoma	Eye	Ocular Melanoma
ACH-002016	3.93829	MEL290	Ocular Melanoma	Eye	Ocular Melanoma
ACH-002017	3.97728	OMM1	Ocular Melanoma	Eye	Ocular Melanoma
ACH-002018	4.0045	OMM25	Ocular Melanoma	Eye	Ocular Melanoma
ACH-002019	5.25399	HOKUG	Glassy Cell Carcinoma of the Cervix	Cervix	Glassy Cell Carcinoma of the Cervix
ACH-002020	5.46728	SKGIIIA	Cervical Squamous Cell Carcinoma	Cervix	Cervical Squamous Cell Carcinoma
ACH-002021	4.48929	T3M3	Gestational Trophoblastic Disease	Uterus	Gestational Trophoblastic Disease
ACH-002023	3.47508	TGBC18TKB	Ampullary Carcinoma	Ampulla of Vater	Ampullary Carcinoma
ACH-002024	4.56925	ECC4	Colorectal Adenocarcinoma	Bowel	Colorectal Adenocarcinoma
ACH-002025	4.36387	TT1TKB	Colorectal Adenocarcinoma	Bowel	Colorectal Adenocarcinoma
ACH-002026	4.45022	HHUA	Endometrial Carcinoma	Uterus	Endometrial Carcinoma
ACH-002027	4.15543	HOUAI	Endometrial Carcinoma	Uterus	Endometrial Carcinoma
ACH-002029	4.61648	SAS	Head and Neck Squamous Cell Carcinoma	Head and Neck	Head and Neck Squamous Cell Carcinoma
ACH-002033	4.99729	HMMME	Pleural Mesothelioma	Pleura	Pleural Mesothelioma
ACH-002034	4.77768	T3M11	Non-Small Cell Lung Cancer	Lung	Non-Small Cell Lung Cancer
ACH-002035	5.87234	LCAM1	Non-Small Cell Lung Cancer	Lung	Non-Small Cell Lung Cancer
ACH-002038	6.53201	HSKTC	Ovarian Cancer, Other	Ovary/Fallopian Tube	Ovarian Cancer, Other
ACH-002039	6.11145	PK8	Pancreatic Adenocarcinoma	Pancreas	Pancreatic Adenocarcinoma
ACH-002040	2.98368	HMVII	Mucosal Melanoma of the Vulva/Vagina	Vulva/Vagina	Mucosal Melanoma of the Vulva/Vagina
ACH-002041	5.34979	HOTHC	Anaplastic Thyroid Cancer	Thyroid	Anaplastic Thyroid Cancer
ACH-002042	5.26341	T3M5	Head and Neck Squamous Cell Carcinoma	Head and Neck	Head and Neck Squamous Cell Carcinoma
ACH-002043	3.7148	CA922	Head and Neck Squamous Cell Carcinoma	Head and Neck	Head and Neck Squamous Cell Carcinoma
ACH-002044	6.24831	HSQ89	Head and Neck Squamous Cell Carcinoma	Head and Neck	Head and Neck Squamous Cell Carcinoma
ACH-002045	5.24603	HO1U1	Head and Neck Squamous Cell Carcinoma	Head and Neck	Head and Neck Squamous Cell Carcinoma
ACH-002046	4.34625	HTMMT	Endometrial Carcinoma	Uterus	Endometrial Carcinoma
ACH-002047	4.44029	HIRSBM	Endometrial Carcinoma	Uterus	Endometrial Carcinoma
ACH-002048	4.39849	RMSYM	Rhabdomyosarcoma	Soft Tissue	Rhabdomyosarcoma
ACH-002050	3.90977	HTST	Extra Gonadal Germ Cell Tumor	Other	Extra Gonadal Germ Cell Tumor
ACH-002051	4.35755	LU134A	Lung Neuroendocrine Tumor	Lung	Lung Neuroendocrine Tumor
ACH-002052	6.02348	LU139	Lung Neuroendocrine Tumor	Lung	Lung Neuroendocrine Tumor
ACH-002055	4.32625	TL1	Mature B-Cell Neoplasms	Lymphoid	Mature B-Cell Neoplasms
ACH-002059	5.52982	P30OHK	B-Lymphoblastic Leukemia/Lymphoma	Lymphoid	B-Lymphoblastic Leukemia/Lymphoma
ACH-002060	4.73769	MY	Acute Leukemias of Ambiguous Lineage	Myeloid	Acute Leukemias of Ambiguous Lineage
ACH-002061	5.32445	P2URK562	Myeloproliferative Neoplasms	Myeloid	Myeloproliferative Neoplasms
ACH-002062	5.21645	SLVL	Mature B-Cell Neoplasms	Lymphoid	Mature B-Cell Neoplasms
ACH-002065	4.42492	HSPSS	Nerve Sheath Tumor	Peripheral Nervous System	Nerve Sheath Tumor
ACH-002066	6.03958	HSSCH2	Nerve Sheath Tumor	Peripheral Nervous System	Nerve Sheath Tumor
ACH-002067	4.48027	NOS1	Osteosarcoma	Bone	Osteosarcoma
ACH-002069	3.72901	HSOS1	Osteosarcoma	Bone	Osteosarcoma
ACH-002070	4.60348	HKBMM	Meningothelial Tumor	CNS/Brain	Meningothelial Tumor
ACH-002074	4.70543	LU143	Lung Neuroendocrine Tumor	Lung	Lung Neuroendocrine Tumor
ACH-002075	5.60199	LU138	Lung Neuroendocrine Tumor	Lung	Lung Neuroendocrine Tumor
ACH-002077	5.07895	LU165	Lung Neuroendocrine Tumor	Lung	Lung Neuroendocrine Tumor
ACH-002080	3.32337	TN2	Neuroblastoma	Peripheral Nervous System	Neuroblastoma
ACH-002084	4.58256	MMAC	Melanoma	Skin	Melanoma
ACH-002170	6.72928	NCIH1688	Lung Neuroendocrine Tumor	Lung	Lung Neuroendocrine Tumor
ACH-002214	5.3875	BC1	Mature B-Cell Neoplasms	Lymphoid	Mature B-Cell Neoplasms
ACH-002215	5.3565	BC3	Mature B-Cell Neoplasms	Lymphoid	Mature B-Cell Neoplasms
ACH-002283	4.2891	NB5	Neuroblastoma	Peripheral Nervous System	Neuroblastoma
ACH-002290	5.55704	NKM1	Acute Myeloid Leukemia	Myeloid	Acute Myeloid Leukemia
ACH-002291	5.23917	NTERA2CLD1	Non-Seminomatous Germ Cell Tumor	Testis	Non-Seminomatous Germ Cell Tumor
ACH-002399	4.58976	21NT	Invasive Breast Carcinoma	Breast	Invasive Breast Carcinoma
ACH-002401	4.68818	21MT2	Invasive Breast Carcinoma	Breast	Invasive Breast Carcinoma
ACH-002403	4.10685	CCLFMELM0001T	Melanoma	Skin	Melanoma
ACH-002404	4.76341	CCLFMELM0002T	Melanoma	Skin	Melanoma
ACH-002405	3.66789	CCLFMELM0003T	Melanoma	Skin	Melanoma
ACH-002409	4.02591	CCLFNEURO0006T	Diffuse Glioma	CNS/Brain	Diffuse Glioma
ACH-002419	4.54659	CCLFOVPA0001T	Endometrial Carcinoma	Uterus	Endometrial Carcinoma
ACH-002431	4.02237	CCLFPEDS0014T1	Neuroblastoma	Peripheral Nervous System	Neuroblastoma
ACH-002433	4.41819	CCLFPEDS0019T	Osteosarcoma	Bone	Osteosarcoma
ACH-002435	4.03562	CCLFPEDS0022T	Wilms' Tumor	Kidney	Wilms' Tumor
ACH-002438	4.37921	CCLFPEDS0026T	Wilms' Tumor	Kidney	Wilms' Tumor
ACH-002440	4.47249	CCLFTHYR0008T	Well-Differentiated Thyroid Cancer	Thyroid	Well-Differentiated Thyroid Cancer
ACH-002446	3.47249	CCLFUPGI0005T	Esophagogastric Adenocarcinoma	Esophagus/Stomach	Esophagogastric Adenocarcinoma
ACH-002458	3.79286	HT144SKINFV1	Melanoma	Skin	Melanoma
ACH-002459	3.72356	HT144SKINFV3	Melanoma	Skin	Melanoma
ACH-002460	3.67356	HT144SKINFV2	Melanoma	Skin	Melanoma
ACH-002461	3.7148	RVH421SKINFV1	Melanoma	Skin	Melanoma
ACH-002462	4.36457	RPE1SS48	Non-Cancerous	Eye	Non-Cancerous
ACH-002463	3.57046	RPE1SS77	Non-Cancerous	Eye	Non-Cancerous
ACH-002464	4.12598	RPE1SS6	Non-Cancerous	Eye	Non-Cancerous
ACH-002465	4.20163	RPE1SS119	Non-Cancerous	Eye	Non-Cancerous
ACH-002466	4.20633	RPE1SS111	Non-Cancerous	Eye	Non-Cancerous
ACH-002467	3.71039	RPE1SS51	Non-Cancerous	Eye	Non-Cancerous
ACH-002470	4.33842	OS186	Osteosarcoma	Bone	Osteosarcoma
ACH-002471	4.9905	OS052	Osteosarcoma	Bone	Osteosarcoma
ACH-002475	4.52293	HAP1	Myeloproliferative Neoplasms	Myeloid	Myeloproliferative Neoplasms
ACH-002478	4.92362	BC2	Mature B-Cell Neoplasms	Lymphoid	Mature B-Cell Neoplasms
ACH-002485	5.28577	MAVER1	Mature B-Cell Neoplasms	Lymphoid	Mature B-Cell Neoplasms
ACH-002486	4.71864	MESOV	Ovarian Epithelial Tumor	Ovary/Fallopian Tube	Ovarian Epithelial Tumor
ACH-002490	5.3512	NCIH1882	Lung Neuroendocrine Tumor	Lung	Lung Neuroendocrine Tumor
ACH-002497	6.31596	NCIH920	Non-Small Cell Lung Cancer	Lung	Non-Small Cell Lung Cancer
ACH-002499	6.06587	UACC3199	Invasive Breast Carcinoma	Breast	Invasive Breast Carcinoma
ACH-002500	6.01167	Z138	Mature B-Cell Neoplasms	Lymphoid	Mature B-Cell Neoplasms
ACH-002501	5.80297	RMZ	Rhabdomyosarcoma	Soft Tissue	Rhabdomyosarcoma
ACH-002508	4.38681	WM3211	Melanoma	Skin	Melanoma
ACH-002509	4.06609	WM4235	Melanoma	Skin	Melanoma
ACH-002510	3.83895	M040416	Melanoma	Skin	Melanoma
ACH-002511	4.92742	M140325	Melanoma	Skin	Melanoma
ACH-002512	3.20633	MM160113	Melanoma	Skin	Melanoma
ACH-002522	5.90665	SNU2292	Non-Small Cell Lung Cancer	Lung	Non-Small Cell Lung Cancer
ACH-002523	3.38681	SNU739	Hepatocellular Carcinoma	Liver	Hepatocellular Carcinoma
ACH-002524	4.26754	SNU251	Ovarian Epithelial Tumor	Ovary/Fallopian Tube	Ovarian Epithelial Tumor
ACH-002526	3.85	SNU1327	Non-Small Cell Lung Cancer	Lung	Non-Small Cell Lung Cancer
ACH-002528	3.89045	SNU267	Renal Cell Carcinoma	Kidney	Renal Cell Carcinoma
ACH-002531	4.66732	SNU2535	Non-Small Cell Lung Cancer	Lung	Non-Small Cell Lung Cancer
ACH-002532	3.60644	SNU1411	Colorectal Adenocarcinoma	Bowel	Colorectal Adenocarcinoma
ACH-002533	4.22574	SNU482	Renal Cell Carcinoma	Kidney	Renal Cell Carcinoma
ACH-002535	6.34287	SNU254	Colorectal Adenocarcinoma	Bowel	Colorectal Adenocarcinoma
ACH-002538	5.59783	SNU1235	Colorectal Adenocarcinoma	Bowel	Colorectal Adenocarcinoma
ACH-002539	4.97728	SNU1460	Colorectal Adenocarcinoma	Bowel	Colorectal Adenocarcinoma
ACH-002543	4.89288	SNU1406	Colorectal Adenocarcinoma	Bowel	Colorectal Adenocarcinoma
ACH-002544	5.2902	SNU1750	Esophagogastric Adenocarcinoma	Esophagus/Stomach	Esophagogastric Adenocarcinoma
ACH-002643	5.55152	GRANTA452	B-Lymphoblastic Leukemia/Lymphoma	Lymphoid	B-Lymphoblastic Leukemia/Lymphoma
ACH-002647	4.56194	CCC5	Intraductal Papillary Neoplasm of the Bile Duct	Biliary Tract	Intraductal Papillary Neoplasm of the Bile Duct
ACH-002648	4.43429	CX03	Endometrial Carcinoma	Uterus	Endometrial Carcinoma
ACH-002650	5.43563	ETCC016	Non-Small Cell Lung Cancer	Lung	Non-Small Cell Lung Cancer
ACH-002651	5.70819	FKH1	Acute Myeloid Leukemia	Myeloid	Acute Myeloid Leukemia
ACH-002653	4.88313	JIH5	Acute Leukemias of Ambiguous Lineage	Myeloid	Acute Leukemias of Ambiguous Lineage
ACH-002654	5.23036	JVE015	Colorectal Adenocarcinoma	Bowel	Colorectal Adenocarcinoma
ACH-002659	5.05311	JVE127	Colorectal Adenocarcinoma	Bowel	Colorectal Adenocarcinoma
ACH-002660	4.53978	JVE187	Colorectal Adenocarcinoma	Bowel	Colorectal Adenocarcinoma
ACH-002662	4.27053	JVE207	Colorectal Adenocarcinoma	Bowel	Colorectal Adenocarcinoma
ACH-002664	6.01257	JVE253	Colorectal Adenocarcinoma	Bowel	Colorectal Adenocarcinoma
ACH-002665	5.45681	JVE367	Gastrointestinal Neuroendocrine Tumors	Bowel	Gastrointestinal Neuroendocrine Tumors
ACH-002667	3.774	JVE528	Colorectal Adenocarcinoma	Bowel	Colorectal Adenocarcinoma
ACH-002668	4.47768	KASUMI3	Acute Myeloid Leukemia	Myeloid	Acute Myeloid Leukemia
ACH-002669	4.72738	KP363T	Colorectal Adenocarcinoma	Bowel	Colorectal Adenocarcinoma
ACH-002672	4.78398	MAPACHS77	Pancreatic Adenocarcinoma	Pancreas	Pancreatic Adenocarcinoma
ACH-002675	5.7498	SH2	Acute Myeloid Leukemia	Myeloid	Acute Myeloid Leukemia
ACH-002676	5.22497	TK6	Myeloproliferative Neoplasms	Myeloid	Myeloproliferative Neoplasms
ACH-002677	5.64674	U2946	Mature B-Cell Neoplasms	Lymphoid	Mature B-Cell Neoplasms
ACH-002678	6.49522	WILL1	Mature B-Cell Neoplasms	Lymphoid	Mature B-Cell Neoplasms
ACH-002680	4.90641	170MGBA	Diffuse Glioma	CNS/Brain	Diffuse Glioma
ACH-002681	4.15299	538MGBA	Diffuse Glioma	CNS/Brain	Diffuse Glioma
ACH-002687	3.63575	WM3772F	Ocular Melanoma	Eye	Ocular Melanoma
ACH-002688	5.77056	OS457	Osteosarcoma	Bone	Osteosarcoma
ACH-002689	3.76447	OS525	Osteosarcoma	Bone	Osteosarcoma
ACH-002690	5.27389	OS526	Osteosarcoma	Bone	Osteosarcoma
ACH-002693	4.35755	S462	Nerve Sheath Tumor	Peripheral Nervous System	Nerve Sheath Tumor
ACH-002695	4.0027	STS26T	Nerve Sheath Tumor	Peripheral Nervous System	Nerve Sheath Tumor
ACH-002703	5.41075	OANC1	Esophagogastric Adenocarcinoma	Esophagus/Stomach	Esophagogastric Adenocarcinoma
ACH-002705	6.16692	IS076P	Esophagogastric Adenocarcinoma	Esophagus/Stomach	Esophagogastric Adenocarcinoma
ACH-002706	5.9528	IS076A	Esophagogastric Adenocarcinoma	Esophagus/Stomach	Esophagogastric Adenocarcinoma
ACH-002710	4.88996	MPNST724	Nerve Sheath Tumor	Peripheral Nervous System	Nerve Sheath Tumor
ACH-002711	4.42089	UMHACC2A	Salivary Carcinoma	Head and Neck	Salivary Carcinoma
ACH-002716	5.16269	MO91	Acute Myeloid Leukemia	Myeloid	Acute Myeloid Leukemia
ACH-002778	5.15502	NCCOS1X2C1	Osteosarcoma	Bone	Osteosarcoma
ACH-002780	4.14812	NCCES1C1	Ewing Sarcoma	Bone	Ewing Sarcoma
ACH-002781	4.22882	NCCDCS1C1	Chondrosarcoma	Bone	Chondrosarcoma
ACH-002782	5.07767	NCCUPS1C1	Undifferentiated Pleomorphic Sarcoma/Malignant Fibrous Histiocytoma/High-Grade Spindle Cell Sarcoma	Soft Tissue	Undifferentiated Pleomorphic Sarcoma/Malignant Fibrous Histiocytoma/High-Grade Spindle Cell Sarcoma
ACH-002784	4.63923	NCCUPS2C1	Undifferentiated Pleomorphic Sarcoma/Malignant Fibrous Histiocytoma/High-Grade Spindle Cell Sarcoma	Soft Tissue	Undifferentiated Pleomorphic Sarcoma/Malignant Fibrous Histiocytoma/High-Grade Spindle Cell Sarcoma
ACH-002785	4.78816	NCCLMS1C1	Leiomyosarcoma	Soft Tissue	Leiomyosarcoma
ACH-002787	4.27053	NCCPRMS1C1	Rhabdomyosarcoma	Soft Tissue	Rhabdomyosarcoma
ACH-002790	4.52795	NCCSS2C1	Synovial Sarcoma	Soft Tissue	Synovial Sarcoma
ACH-002792	4.83491	NCCCCS1BC1	Clear Cell Sarcoma	Soft Tissue	Clear Cell Sarcoma
ACH-002794	2.852	NCCMFS1C1	Myxofibrosarcoma	Soft Tissue	Myxofibrosarcoma
ACH-002795	4.14078	NCCCDS1X1C1	CIC-DUX4 Sarcoma	Soft Tissue	CIC-DUX4 Sarcoma
ACH-002796	4.29352	NCCCDS1X3C1	CIC-DUX4 Sarcoma	Soft Tissue	CIC-DUX4 Sarcoma
ACH-002798	4.07211	NCCDFSP2C1	Dermatofibrosarcoma Protuberans	Skin	Dermatofibrosarcoma Protuberans
ACH-002799	4.4489	NCCMPNST1C1	Nerve Sheath Tumor	Peripheral Nervous System	Nerve Sheath Tumor
ACH-002800	4.52356	NCCMPNST2C1	Nerve Sheath Tumor	Peripheral Nervous System	Nerve Sheath Tumor
ACH-002801	4.38474	NCCMPNST3C1	Nerve Sheath Tumor	Peripheral Nervous System	Nerve Sheath Tumor
ACH-002802	3.9855	NCCMPNST3X2C1	Nerve Sheath Tumor	Peripheral Nervous System	Nerve Sheath Tumor
ACH-002806	4.64155	TB096	Diffuse Glioma	CNS/Brain	Diffuse Glioma
ACH-002834	4.24565	OS384	Osteosarcoma	Bone	Osteosarcoma
ACH-002843	3.99095	CCLFRARE0020T	Desmoid/Aggressive Fibromatosis	Soft Tissue	Desmoid/Aggressive Fibromatosis
ACH-002844	4.19061	CCLFRARE0025T	Desmoid/Aggressive Fibromatosis	Soft Tissue	Desmoid/Aggressive Fibromatosis
ACH-002846	4.2149	YUSEEPM163517	Melanoma	Skin	Melanoma
ACH-002847	4.28762	YUHOIN	Melanoma	Skin	Melanoma
ACH-002886	5.49985	VACO432	Colorectal Adenocarcinoma	Bowel	Colorectal Adenocarcinoma
ACH-002921	4.16993	BCK4	Invasive Breast Carcinoma	Breast	Invasive Breast Carcinoma
ACH-002922	3.13093	SKNMM	Neuroblastoma	Peripheral Nervous System	Neuroblastoma
ACH-002924	4.64904	UPMM2	Ocular Melanoma	Eye	Ocular Melanoma
ACH-002925	3.51223	UPMM3	Ocular Melanoma	Eye	Ocular Melanoma
ACH-002926	4.27798	UPMD1	Ocular Melanoma	Eye	Ocular Melanoma
ACH-002927	4.44361	UPMD2	Ocular Melanoma	Eye	Ocular Melanoma
ACH-002928	4.66846	MM100511	Melanoma	Skin	Melanoma
ACH-002932	4.63459	CCLFNEURO0001T	Colorectal Adenocarcinoma	Bowel	Colorectal Adenocarcinoma
ACH-002936	4.7339	CCLFPEDS0043T	Rhabdomyosarcoma	Soft Tissue	Rhabdomyosarcoma
ACH-002937	4.13093	CCLFPEDS0020T	Wilms' Tumor	Kidney	Wilms' Tumor
ACH-002942	4.47573	CCLFRARE0004T	Leiomyosarcoma	Soft Tissue	Leiomyosarcoma
ACH-002946	5.48993	UKE1	Acute Myeloid Leukemia	Myeloid	Acute Myeloid Leukemia
ACH-002994	4.27426	WSUAML	Acute Myeloid Leukemia	Myeloid	Acute Myeloid Leukemia
ACH-002996	5.14241	CI34601	Non-Small Cell Lung Cancer	Lung	Non-Small Cell Lung Cancer
ACH-003012	3.99458	A549CRAFKD	Non-Small Cell Lung Cancer	Lung	Non-Small Cell Lung Cancer
ACH-003061	5.25663	NCIH774	Lung Neuroendocrine Tumor	Lung	Lung Neuroendocrine Tumor
ACH-003071	5.07553	NCIH748	Lung Neuroendocrine Tumor	Lung	Lung Neuroendocrine Tumor
ACH-003099	4.02414	UCSFOT1109	Head and Neck Squamous Cell Carcinoma	Head and Neck	Head and Neck Squamous Cell Carcinoma
ACH-003100	5.21762	EJ1	Mature B-Cell Neoplasms	Lymphoid	Mature B-Cell Neoplasms
ACH-003101	4.45483	Z119	B-Lymphoblastic Leukemia/Lymphoma	Lymphoid	B-Lymphoblastic Leukemia/Lymphoma
ACH-003103	4.74416	Z181	B-Lymphoblastic Leukemia/Lymphoma	Lymphoid	B-Lymphoblastic Leukemia/Lymphoma
ACH-003105	3.64039	VMM917	Melanoma	Skin	Melanoma
ACH-003106	5.26153	RC	Mature B-Cell Neoplasms	Lymphoid	Mature B-Cell Neoplasms
ACH-003107	4.749	JMP1	Mature B-Cell Neoplasms	Lymphoid	Mature B-Cell Neoplasms
ACH-003108	4.67864	HF	Mature B-Cell Neoplasms	Lymphoid	Mature B-Cell Neoplasms
ACH-003111	3.71039	HS856T	Undifferentiated Pleomorphic Sarcoma/Malignant Fibrous Histiocytoma/High-Grade Spindle Cell Sarcoma	Soft Tissue	Undifferentiated Pleomorphic Sarcoma/Malignant Fibrous Histiocytoma/High-Grade Spindle Cell Sarcoma
ACH-003119	3.89724	NCIH1450	Lung Neuroendocrine Tumor	Lung	Lung Neuroendocrine Tumor
ACH-003120	3.33056	NCIH1607	Lung Neuroendocrine Tumor	Lung	Lung Neuroendocrine Tumor
ACH-003121	4.55582	NCIH2679	Lung Neuroendocrine Tumor	Lung	Lung Neuroendocrine Tumor
ACH-003125	3.90689	ASPSKY	Alveolar Soft Part Sarcoma	Soft Tissue	Alveolar Soft Part Sarcoma
ACH-003132	5.11228	ABMT0009	Non-Cancerous	Unknown	Non-Cancerous
ACH-003133	5.25285	ABMT0021	Non-Cancerous	Unknown	Non-Cancerous
ACH-003134	4.23879	ABMT0168	Non-Cancerous	Unknown	Non-Cancerous
ACH-003135	4.8953	ABMT0280	Non-Cancerous	CNS/Brain	Non-Cancerous
ACH-003136	5.23879	ABMT0023	Non-Cancerous	Unknown	Non-Cancerous
ACH-003137	4.99095	ABMT0281	Non-Cancerous	CNS/Brain	Non-Cancerous
ACH-003138	4.68313	ABMT0292	Non-Cancerous	CNS/Brain	Non-Cancerous
ACH-003139	4.36527	ABMT0457	Non-Cancerous	Muscle	Non-Cancerous
ACH-003141	5.03166	ABMT0557	Non-Cancerous	Muscle	Non-Cancerous
ACH-003142	5.13873	ABMT0558	Non-Cancerous	Muscle	Non-Cancerous
ACH-003143	4.78869	ABMT0616	Non-Cancerous	Kidney	Non-Cancerous
ACH-003145	4.39163	ABMT0725	Non-Cancerous	Embryonal	Non-Cancerous
ACH-003148	5.06609	ABMT0781	Non-Cancerous	CNS/Brain	Non-Cancerous
ACH-003149	4.1334	ABMT0782	Non-Cancerous	Muscle	Non-Cancerous
ACH-003150	4.92172	ABMT0783	Non-Cancerous	CNS/Brain	Non-Cancerous
ACH-003152	4.61235	ABMT0796	Non-Cancerous	Lung	Non-Cancerous
ACH-003153	4.89724	ABMT0794	Non-Cancerous	Lung	Non-Cancerous
ACH-003154	5.47638	ABMT0795	Non-Cancerous	Lung	Non-Cancerous
ACH-003155	5.35156	ABMT0789	Non-Cancerous	Liver	Non-Cancerous
ACH-003156	5.35156	ABMT0797	Non-Cancerous	Lung	Non-Cancerous
ACH-003157	4.86641	ABMT0822	Non-Cancerous	Lung	Non-Cancerous
ACH-003158	4.59753	ABMT9220	Non-Cancerous	Muscle	Non-Cancerous
ACH-003159	4.849	ABMT9233	Non-Cancerous	Hair	Non-Cancerous
ACH-003160	5.02059	ABMT9249	Non-Cancerous	Hair	Non-Cancerous
ACH-003161	4.69822	ABMT9430	Non-Cancerous	Pancreas	Non-Cancerous
ACH-003177	4.08321	NRHUPS1	Undifferentiated Pleomorphic Sarcoma/Malignant Fibrous Histiocytoma/High-Grade Spindle Cell Sarcoma	Soft Tissue	Undifferentiated Pleomorphic Sarcoma/Malignant Fibrous Histiocytoma/High-Grade Spindle Cell Sarcoma
ACH-003180	5.03298	NRHUPS2	Undifferentiated Pleomorphic Sarcoma/Malignant Fibrous Histiocytoma/High-Grade Spindle Cell Sarcoma	Soft Tissue	Undifferentiated Pleomorphic Sarcoma/Malignant Fibrous Histiocytoma/High-Grade Spindle Cell Sarcoma
ACH-003181	4.42021	NRHLMS1	Leiomyosarcoma	Soft Tissue	Leiomyosarcoma
ACH-003183	4.87627	NRHMFS3	Myxofibrosarcoma	Soft Tissue	Myxofibrosarcoma
ACH-003184	4.0798	NRHLMS2	Leiomyosarcoma	Soft Tissue	Leiomyosarcoma
ACH-003191	4.97774	NRHGCT2	Giant Cell Tumor of Bone	Bone	Giant Cell Tumor of Bone
ACH-003265	4.3427	CCLFRARE0010T	Leiomyosarcoma	Soft Tissue	Leiomyosarcoma
ACH-003266	5.72356	CCLFRARE0021T	Leiomyosarcoma	Soft Tissue	Leiomyosarcoma
ACH-003267	4.96162	CCLFRARE0009T	Leiomyosarcoma	Soft Tissue	Leiomyosarcoma
ACH-003268	4.34554	CCLFRARE0022T	Leiomyosarcoma	Soft Tissue	Leiomyosarcoma
ACH-003269	4.07553	CCLFRARE0019T	Leiomyosarcoma	Soft Tissue	Leiomyosarcoma
ACH-003273	5.59664	CHRF28811	Acute Myeloid Leukemia	Myeloid	Acute Myeloid Leukemia
ACH-003308	4.86443	THLE3	Non-Cancerous	Unknown	Non-Cancerous
ACH-003426	3.90593	CCLFNEURO0046T	Esophagogastric Adenocarcinoma	Esophagus/Stomach	Esophagogastric Adenocarcinoma
ACH-003433	5.41515	CCLFPANC0019T	Pancreatic Adenocarcinoma	Pancreas	Pancreatic Adenocarcinoma
ACH-003437	4.76447	CCLFUPGI0078T	Esophagogastric Adenocarcinoma	Esophagus/Stomach	Esophagogastric Adenocarcinoma
ACH-003438	4.91552	CCLFNEURO0005T	Diffuse Glioma	CNS/Brain	Diffuse Glioma
ACH-003451	4.34412	CCLFPEDS0048T	Wilms' Tumor	Kidney	Wilms' Tumor
ACH-003455	3.89239	CCLFMELM0004T	Melanoma	Skin	Melanoma
ACH-003456	4.45352	CCLFMELM0006T	Melanoma	Skin	Melanoma
ACH-003457	3.43162	CCLFMELM0038T	Melanoma	Skin	Melanoma
ACH-003458	3.67694	CCLFMELM0010T	Melanoma	Skin	Melanoma
ACH-003459	4.44095	CCLFMELM0011T	Melanoma	Skin	Melanoma
ACH-003460	6.21762	CCLFHEME0001T	Mature B-Cell Neoplasms	Lymphoid	Mature B-Cell Neoplasms
ACH-003463	5.62322	CCLFHEME0004T	Mature T and NK Neoplasms	Lymphoid	Mature T and NK Neoplasms
ACH-003464	3.63343	CCLFNPDX0008T	Liposarcoma	Soft Tissue	Liposarcoma
ACH-003465	4.75007	CCLFHNSC0004T	Head and Neck Squamous Cell Carcinoma	Head and Neck	Head and Neck Squamous Cell Carcinoma
ACH-003468	4.97682	CCLFTHYR0003T	Anaplastic Thyroid Cancer	Thyroid	Anaplastic Thyroid Cancer
ACH-003469	4.26228	CCLFTHYR0004T	Anaplastic Thyroid Cancer	Thyroid	Anaplastic Thyroid Cancer
ACH-003470	4.09085	CCLFTHYR0005T	Anaplastic Thyroid Cancer	Thyroid	Anaplastic Thyroid Cancer
ACH-003471	3.51728	CCLFTHYR0006T	Well-Differentiated Thyroid Cancer	Thyroid	Well-Differentiated Thyroid Cancer
ACH-003472	3.33485	CCLFTHYR0009T	Medullary Thyroid Cancer	Thyroid	Medullary Thyroid Cancer
ACH-003473	4.21956	CCLFPEDS0013T	Rhabdomyosarcoma	Soft Tissue	Rhabdomyosarcoma
ACH-003474	4.25852	CCLFHNSC0001T	Head and Neck Squamous Cell Carcinoma	Head and Neck	Head and Neck Squamous Cell Carcinoma
ACH-003475	5.95373	CCLFHNSC0003T	Head and Neck Squamous Cell Carcinoma	Head and Neck	Head and Neck Squamous Cell Carcinoma
ACH-003476	4.23113	CCLFHNSC0002T	Head and Neck Squamous Cell Carcinoma	Head and Neck	Head and Neck Squamous Cell Carcinoma
