# Supplementary material for: PTPN2 Inhibition Disrupts Mitochondrial Renewal and Blocks TFRC‐Mediated Mitophagy to Exert Anti‐Tumor Activities in ALK‐Positive Anaplastic Large Cell Lymphoma
Source: Adv Sci (Weinh). 2025 Jul 30;12(31):e14282. doi: 10.1002/advs.202414282 (PMC12376625; doi:10.1002/advs.202414282)
Supplement: Supplementary file 2 — Supporting Data [file ADVS-12-e14282-s001.zip › 3_Gene effects of ALK+ALCL cell lines from Depmap.xlsx]

## Sheet: SUDHL1_ACH-000664
gene	gene_effect	z_score	mean	stddev
PTPN2	-1.4997	-8.49465	-0.0179021	0.174439
STAT3	-1.60204	-7.51922	-0.219548	0.183861
CWF19L1	-1.45933	-6.62048	-0.21348	0.188181
FOSL2	-1.13374	-5.38556	-0.138255	0.184843
SCAF4	-1.38384	-5.34341	-0.184852	0.224386
UROS	-1.31318	-5.10486	-0.129212	0.231928
ROCK2	-1.04451	-5.08155	0.0563079	0.21663
CSTB	-0.590683	-5.02761	0.0380009	0.125046
TIMM17A	-1.66181	-4.95371	-0.241532	0.286709
VPS45	-1.57368	-4.95214	-0.329189	0.251304
GFM1	-1.62522	-4.35331	-0.416048	0.27776
RASA2	-0.70018	-4.16596	0.0332651	0.176057
IKZF1	-0.733608	-4.16162	-0.0460704	0.165209
STAG1	-1.18544	-4.13018	-0.149276	0.250876
NMNAT1	-1.98279	-4.1177	-0.292861	0.410406
OXSM	-1.3705	-4.01447	-0.243029	0.280852
ATIC	-1.72799	-4.00079	-0.350598	0.344278
UQCRB	-1.38159	-3.98552	-0.387905	0.249323
PFKFB3	-0.360585	-3.98296	0.0782318	0.110174
FOXRED1	-1.07323	-3.96922	-0.103118	0.244409
PSMF1	-1.08893	-3.95289	-0.168344	0.23289
LIPT1	-1.17417	-3.94409	-0.145406	0.260837
RNASEH2C	-1.25279	-3.94184	-0.141973	0.281801
COA6	-1.40901	-3.88004	-0.301945	0.285323
SLC20A1	-1.27875	-3.8765	-0.334226	0.243654
CARS2	-1.35205	-3.86356	-0.219142	0.293229
CYP21A2	-0.514331	-3.79883	-0.0667778	0.117814
MECR	-0.837832	-3.79321	-0.217214	0.163613
FZD2	-0.498004	-3.78284	-0.0730935	0.112326
NSUN4	-1.17305	-3.6808	-0.394645	0.211478
ETS2	-0.424511	-3.65596	0.0893389	0.140551
CDK10	-0.597549	-3.63374	-0.0929234	0.138872
BCL2A1	-0.492224	-3.59044	-0.0241913	0.130355
GCLC	-0.75532	-3.55977	-0.0672206	0.193299
KDM8	-1.42511	-3.54435	-0.510631	0.258009
MRPL43	-1.77199	-3.54239	-0.577752	0.337127
LIPT2	-0.764891	-3.52082	-0.125217	0.181684
PFAS	-1.66407	-3.50369	-0.412647	0.357173
ATP1B3	-1.48108	-3.44498	-0.315213	0.338425
MTCH2	-0.928416	-3.40729	-0.168159	0.223127
GCSH	-1.04559	-3.40349	-0.340085	0.207289
DCPS	-1.06705	-3.40177	-0.0800773	0.290134
NDUFS7	-0.952858	-3.35147	-0.25926	0.206953
HSD17B10	-1.59905	-3.33961	-0.42054	0.352889
PACSIN2	-0.311575	-3.31556	0.097686	0.123437
AGER	-0.243261	-3.27373	0.0652148	0.0942276
PTP4A2	-0.886353	-3.25864	-0.286976	0.183935
DARS2	-1.17146	-3.25861	-0.30798	0.264983
NDUFA8	-1.47101	-3.22959	-0.43905	0.319534
SDHA	-1.20396	-3.21262	-0.224088	0.305008
COA7	-1.39325	-3.20539	-0.424859	0.302115
MRPL16	-1.29156	-3.19452	-0.444417	0.265187
KCTD5	-1.1071	-3.1659	-0.0813052	0.324015
N6AMT1	-1.33787	-3.14799	-0.423712	0.290393
CPOX	-0.943091	-3.12324	-0.262768	0.217826
EGFL8	-0.23823	-3.10078	0.136187	0.120749
KRTAP4-2	-1.67732	-3.09423	-0.848046	0.268005
EARS2	-1.44459	-3.09053	-0.318309	0.364429
PPOX	-0.564422	-3.08212	-0.165333	0.129485
SDHB	-1.73921	-3.07052	-0.459362	0.416819
MRPS16	-1.34939	-3.06265	-0.495485	0.278811
GIP	-0.472329	-3.04548	-0.127378	0.113267
KRT24	-0.349085	-3.03234	-0.00982824	0.11188
NDUFS5	-1.49218	-3.02627	-0.588643	0.298565
NDUFS1	-1.35362	-3.00989	-0.447281	0.301119
SAMD9	-0.228311	-2.99511	0.0662838	0.0983588
SVIL	-0.312623	-2.97376	-0.00640638	0.102973
MRPL20	-1.18803	-2.97331	-0.286261	0.303289
TAF13	-1.0746	-2.9711	-0.491307	0.196321
GNG8	-0.382097	-2.96648	-0.0672001	0.106152
UMPS	-1.7735	-2.94696	-0.390251	0.469381
ECT2	-1.96223	-2.94333	-0.983638	0.332479
PITRM1	-1.0444	-2.93901	-0.269284	0.263733
NCBP1	-2.19475	-2.93495	-1.42398	0.262618
YJU2B	-1.38535	-2.91055	-0.573845	0.278815
RNASEH2A	-0.987138	-2.90747	-0.232582	0.259523
H2BC11	-2.55019	-2.9027	-1.64847	0.310648
COQ4	-1.49056	-2.88323	-0.591337	0.311879
PPCS	-0.875695	-2.87942	-0.281155	0.206479
KRTAP4-8	-0.773332	-2.87725	-0.311463	0.160524
KIF18B	-1.43669	-2.87232	-0.476269	0.33437
KNTC1	-0.977052	-2.86955	-0.195028	0.272525
CDC40	-1.6821	-2.84782	-0.943388	0.259394
TGFBRAP1	-0.802213	-2.83966	-0.280798	0.183619
RRP1	-1.49599	-2.8387	-0.825844	0.236076
PGS1	-1.4186	-2.83356	-0.582386	0.295109
PTAR1	-0.986904	-2.81937	-0.275845	0.252205
TWNK	-1.27701	-2.74792	-0.369412	0.330285
PAICS	-1.61525	-2.74617	-0.618371	0.363009
COX16	-0.480434	-2.72904	-0.0140264	0.170905
RANBP1	-0.963513	-2.7283	-0.418053	0.199927
DNLZ	-1.20499	-2.72779	-0.429119	0.284433
SLC25A19	-0.746565	-2.72133	-0.169609	0.212012
MAD2L2	-1.989	-2.71596	-0.871274	0.411541
MRPS25	-1.2188	-2.71473	-0.435085	0.288691
RHOA	-1.39176	-2.71215	-0.394481	0.367708
DMAC1	-0.661796	-2.70605	-0.160158	0.185377
UTP15	-2.54623	-2.69569	-1.66044	0.328594
NDUFAF3	-1.08039	-2.67734	-0.399157	0.254445
ZWILCH	-0.672241	-2.67084	-0.230539	0.165379
AP2M1	-1.64281	-2.66224	-0.667733	0.366263
SEM1	-1.73063	-2.66112	-1.06584	0.249816
SLC5A3	-0.681937	-2.65734	-0.162383	0.195517
EIF3I	-2.45365	-2.63095	-1.69398	0.288743
EML2	-0.29461	-2.62714	-0.0664446	0.0868494
GPI	-1.35064	-2.6217	-0.470912	0.335557
TMA16	-1.33094	-2.61443	-0.744863	0.22417
SH3GL1	-0.776236	-2.61011	-0.16767	0.233157
CCDC61	-0.270693	-2.60149	-0.0333212	0.0912445
NDUFB3	-1.29668	-2.58196	-0.651536	0.249864
SEPSECS	-1.63958	-2.57353	-0.532805	0.430064
KLHL10	-0.422291	-2.56699	-0.140506	0.109773
MRPS6	-1.20936	-2.5528	-0.378827	0.325342
CAD	-1.38071	-2.55132	-0.44079	0.368404
STH	-0.383587	-2.54882	-0.0696082	0.123186
NDUFV1	-0.809322	-2.54865	-0.35252	0.179233
MRPL13	-0.796331	-2.54535	-0.194339	0.236506
C1QL1	-0.258278	-2.53854	0.0116357	0.106326
SDHC	-1.69335	-2.53635	-0.831062	0.339972
HEXIM2	-0.417149	-2.53336	-0.102565	0.124177
GPSM3	-0.476386	-2.5333	-0.169491	0.121144
DAP3	-1.28107	-2.52191	-0.668082	0.243066
SRI	-0.492432	-2.51923	-0.15766	0.132887
HOXB7	-0.414111	-2.50759	-0.12761	0.114253
CTSL	-0.363812	-2.50622	0.00427625	0.14687
COX7B	-1.21308	-2.50581	-0.611081	0.24024
MRPS35	-1.11376	-2.5057	-0.480412	0.252764
IMPDH2	-1.40775	-2.50448	-0.599327	0.32279
MAGOH	-2.08607	-2.50019	-0.973961	0.444809
RPP25L	-1.43489	-2.49577	-0.403986	0.413062
KCNQ2	-0.210939	-2.48649	0.0509739	0.105334
ITSN2	-0.476228	-2.48023	-0.0750601	0.161746
FMNL1	-0.463059	-2.47145	-0.200476	0.106247
CTPS1	-1.69515	-2.46613	-0.663339	0.418395
KRT31	-0.638951	-2.46054	-0.250896	0.157712
COQ3	-0.548359	-2.45149	-0.163137	0.157138
H3C11	-0.727165	-2.45116	-0.276796	0.183737
SNX11	-0.226623	-2.43949	0.0707869	0.121915
SSBP1	-0.943026	-2.43742	-0.363429	0.237791
NDUFAF7	-0.830161	-2.4342	-0.274185	0.228402
DOHH	-1.01927	-2.41872	-0.399794	0.256118
TRAIP	-1.36755	-2.40266	-0.624862	0.30911
FEN1	-1.67912	-2.38306	-0.822085	0.359636
NKIRAS2	-0.327416	-2.37755	-0.0436429	0.119355
ATF6B	-0.37241	-2.37617	-0.0750238	0.125154
GTSE1	-0.744641	-2.37072	-0.251139	0.208165
HOXB5	-0.435507	-2.36626	-0.18931	0.104045
ECSIT	-0.603349	-2.36192	-0.185761	0.1768
UROD	-1.75651	-2.3567	-0.628031	0.47884
TBL3	-1.8901	-2.35335	-1.25283	0.270791
NDUFS2	-1.05679	-2.34468	-0.460789	0.254192
ME2	-0.406487	-2.33939	-0.0430334	0.155362
TADA1	-1.05472	-2.33168	-0.116044	0.402574
LARS2	-1.23583	-2.32984	-0.42217	0.349235
TIMM8A	-0.869728	-2.32278	-0.252376	0.265781
TTC14	-0.588763	-2.3208	-0.172948	0.179169
PKM	-1.44213	-2.31547	-0.74969	0.299047
G6PD	-0.729077	-2.31453	-0.154452	0.248268
SEPHS2	-1.93971	-2.31057	-0.695525	0.538474
EXO1	-0.499062	-2.30947	-0.121284	0.163578
RUNDC3B	-0.164851	-2.29789	0.0717637	0.102971
DHX8	-2.2246	-2.29407	-1.53597	0.300176
RUNDC3A	-0.412336	-2.29275	-0.159603	0.110232
CNTD1	-0.276076	-2.28903	-0.0393687	0.10341
NDUFAF6	-0.581294	-2.28308	-0.0929663	0.21389
BBC3	-0.334316	-2.27622	-0.110623	0.0982738
MTX2	-0.538246	-2.27187	-0.0301024	0.223667
IARS2	-1.62754	-2.27112	-0.983333	0.283652
MARS2	-1.84008	-2.26842	-0.799328	0.458801
LANCL3	-0.339293	-2.26785	-0.0894848	0.110152
PSMC3IP	-0.459129	-2.26688	-0.181874	0.122307
ZFAND5	-0.681696	-2.26062	-0.293887	0.17155
NOTCH4	-0.324719	-2.25641	-0.0808458	0.108081
FPGS	-1.23539	-2.25046	-0.415649	0.364252
MRPS2	-0.876715	-2.24823	-0.378206	0.221734
NXPH3	-0.213982	-2.24781	0.0352415	0.110874
DHODH	-1.0616	-2.24484	-0.356386	0.314149
NDUFV2	-0.850036	-2.22549	-0.205871	0.289449
YBEY	-0.464791	-2.21961	-0.058852	0.182887
TEDC1	-0.816163	-2.21826	-0.182563	0.285629
THAP11	-1.12812	-2.21794	-0.454904	0.303531
ITPK1	-0.716597	-2.21409	-0.248956	0.211211
ETV4	-0.316835	-2.20869	-0.0548194	0.118629
POLE3	-0.992959	-2.20722	-0.291099	0.317984
NDUFAF8	-1.06915	-2.20622	-0.510575	0.253182
PRRT1	-0.194662	-2.20544	0.071405	0.120641
NFIL3	-0.288941	-2.19663	-0.0659824	0.101501
POLRMT	-1.13687	-2.19529	-0.544837	0.269683
NDUFAF1	-1.05713	-2.18149	-0.530411	0.241447
PNPLA6	-0.400693	-2.18068	-0.103792	0.136151
SARS2	-1.23416	-2.17027	-0.619347	0.283286
GSS	-0.21194	-2.16916	0.113438	0.150001
H2BC5	-1.05176	-2.16559	-0.658154	0.181756
SUPV3L1	-1.64772	-2.16478	-0.909355	0.34108
TRIT1	-0.768914	-2.15588	-0.172823	0.276495
CFAP69	-0.249405	-2.15463	-0.00891547	0.111615
CAPZB	-1.86381	-2.14805	-1.04891	0.379366
KRT35	-0.323641	-2.14708	-0.045447	0.129569
QRSL1	-0.969426	-2.14542	-0.411225	0.260182
CDK6	-1.62077	-2.1438	-0.588183	0.481661
TAMM41	-1.55323	-2.14369	-0.65518	0.418928
NDUFS8	-1.04601	-2.14239	-0.453637	0.2765
XPOT	-0.998359	-2.14094	-0.529066	0.219199
ACAD9	-0.652655	-2.13472	-0.284388	0.172513
CCND3	-0.999847	-2.13392	-0.319718	0.318723
RTN4IP1	-0.697995	-2.12603	-0.305529	0.1846
WDR55	-1.84644	-2.12539	-1.2184	0.295493
FBXO42	-0.732078	-2.12271	-0.170976	0.264333
FARS2	-1.00518	-2.12149	-0.332069	0.31728
MTHFD1	-0.975651	-2.1206	-0.332682	0.303202
RBBP7	-0.557969	-2.11487	-0.108552	0.212503
NPEPPS	-1.02891	-2.11392	-0.449316	0.274179
UQCRC1	-1.0498	-2.10596	-0.496282	0.262832
ADSL	-2.09256	-2.10494	-0.894061	0.569376
TXNRD1	-1.34686	-2.10488	-0.469231	0.416948
C2CD5	-0.113689	-2.10481	0.128969	0.115287
MRPS14	-1.21196	-2.10397	-0.594185	0.293625
JUNB	-0.735725	-2.10055	-0.264858	0.224164
EIF5A	-1.7498	-2.0956	-0.977232	0.368661
NDUFA2	-0.993282	-2.09461	-0.440905	0.263714
PHB2	-2.80419	-2.09279	-1.95227	0.407075
RPF2	-1.82074	-2.09089	-1.29279	0.252504
SLC7A5	-0.93699	-2.09013	-0.227527	0.339434
ZNHIT1	-0.715142	-2.08936	-0.29145	0.202785
PDXK	-0.460235	-2.08818	-0.15552	0.145924
PSMD1	-1.8929	-2.0855	-1.29013	0.28903
MRPL18	-1.04612	-2.08215	-0.385051	0.317493
TFB1M	-0.742934	-2.08063	-0.259701	0.232253
HTT	-0.556123	-2.07769	-0.156582	0.192301
NME6	-0.540053	-2.07391	-0.166685	0.180031
KRTAP9-8	-0.324442	-2.07219	-0.0955124	0.110477
KCNMB1	0.0306783	-2.07203	0.228498	0.0954715
RUNDC1	-0.367664	-2.06837	-0.120097	0.119692
LIAS	-1.10052	-2.06636	-0.499369	0.290921
NDUFB5	-0.738249	-2.06172	-0.328519	0.198732
MRPS23	-1.32147	-2.06061	-0.597843	0.351174
NDUFB2	-0.766866	-2.05727	-0.281197	0.236075
NDUFC2	-1.00496	-2.05387	-0.477208	0.256953
DNAJC7	-0.385176	-2.04971	-0.105936	0.136234
SF3A1	-2.51615	-2.04845	-1.7595	0.369375
DHFR	-1.76212	-2.04436	-0.858118	0.442194
MTG1	-0.701361	-2.03999	-0.178992	0.256063
TMSB10	-0.877343	-2.03572	-0.449595	0.210122
RAD9A	-1.86328	-2.0285	-0.844502	0.502234
PABPC5	-0.199795	-2.02785	-0.0224684	0.0874454
CCR7	-0.34421	-2.0259	-0.115232	0.113026
KRTAP1-4	-0.270688	-2.02449	0.0333389	0.150174
RPLP2	-1.91766	-2.0206	-1.26701	0.322012
NDUFB9	-1.08494	-2.02057	-0.574336	0.252701
ERVW-1	-0.880719	-2.0183	-0.500043	0.188612
ASPM	-0.713513	-2.01397	-0.258346	0.226005
WDR91	-0.354775	-2.00492	-0.072164	0.140959
DLD	-0.797817	-2.00274	-0.235518	0.280764
SBNO2	-0.383529	-1.99701	-0.00691394	0.18859
COX20	-0.816789	-1.99095	-0.483664	0.167319
KCNK5	-0.195963	-1.99042	0.0626785	0.129944
MRPS11	-1.39387	-1.98622	-0.659513	0.369727
NDUFB10	-1.22701	-1.98243	-0.636261	0.297992
AQP12B	-0.470114	-1.98117	-0.159271	0.156898
MRPS33	-0.50407	-1.9806	-0.146139	0.180718
H2BC4	-2.11034	-1.97989	-1.52006	0.29814
DDX10	-2.06869	-1.97931	-1.47163	0.301651
SLC4A7	-1.11033	-1.97784	-0.499244	0.308964
H2AC16	-1.30128	-1.97681	-0.946624	0.179406
PABPC1	-1.74457	-1.9739	-0.984154	0.385237
H3-3A	-1.91491	-1.9729	-1.28659	0.318474
H2BC6	-1.70791	-1.96208	-1.2573	0.229661
COQ5	-0.608744	-1.96117	-0.229663	0.193294
KRT27	-0.29064	-1.96023	-0.00371175	0.146375
PITPNB	-0.338219	-1.95974	-0.0164321	0.164199
IBA57	-0.673045	-1.95228	-0.216503	0.233851
SRSF10	-1.28502	-1.9456	-0.704199	0.298532
RMI2	-0.632418	-1.94448	-0.272619	0.185036
CIAO1	-1.92193	-1.94439	-1.21049	0.36589
WDR4	-0.691753	-1.94348	-0.219002	0.24325
NDUFAF5	-0.515975	-1.94121	-0.155024	0.185941
STX4	-1.23501	-1.9408	-0.416435	0.421773
MRPS26	-0.874091	-1.93823	-0.407359	0.240803
IPO13	-1.84308	-1.92724	-1.11615	0.37719
GET4	-0.759843	-1.92074	-0.189335	0.297026
TRMT61A	-0.659732	-1.92059	-0.183543	0.247939
PET117	-0.796316	-1.91553	-0.122917	0.351547
S1PR1	-0.198177	-1.91444	0.00309467	0.105134
ZNF296	-0.228089	-1.9138	-0.0201772	0.108638
CNTNAP1	-0.474818	-1.91058	-0.25082	0.117241
WDR5	-1.48942	-1.90975	-0.988659	0.262213
NDUFB6	-0.901989	-1.90927	-0.321047	0.304275
YME1L1	-0.77674	-1.90853	-0.274471	0.26317
KRTAP10-11	-0.376982	-1.90432	-0.105739	0.142436
GFM2	-0.645474	-1.90337	-0.25251	0.206457
PPIA	-1.35901	-1.90302	-0.839011	0.273248
WNT9B	-0.331914	-1.90283	-0.115005	0.113993
KRT36	-0.21675	-1.90048	-0.0246962	0.101055
TMEM91	-0.181887	-1.90003	0.0397878	0.116669
ACBD4	-0.340803	-1.89503	-0.119908	0.116565
PNMA8B	-0.208634	-1.89409	-0.0113805	0.104142
POLR2E	-2.04534	-1.89276	-1.45348	0.312698
PDSS2	-0.521596	-1.89036	-0.131246	0.206495
BUB1B	-1.63063	-1.88735	-1.05115	0.307034
RNASEH2B	-0.394905	-1.8863	-0.0531526	0.181177
GZMM	-0.267661	-1.88459	-0.0510758	0.114924
PTGIR	-0.135852	-1.87782	0.0684562	0.108801
STAT5A	-0.489303	-1.87736	-0.234446	0.135753
HOXB9	-0.502674	-1.87563	-0.262917	0.127828
TUBG2	-0.59874	-1.87535	-0.351867	0.131641
GART	-1.19006	-1.87417	-0.515891	0.359718
IPPK	-1.00459	-1.87373	-0.421817	0.311024
H3C12	-0.245622	-1.87276	0.00853749	0.135714
TNXB	-0.358265	-1.87251	-0.0805334	0.148321
NPRL2	-0.316569	-1.87123	0.0575743	0.199945
MMS22L	-2.3768	-1.86617	-1.58203	0.425883
METTL17	-0.965305	-1.86542	-0.508708	0.244768
GTPBP8	-0.667426	-1.86386	-0.258252	0.21953
BCS1L	-0.900319	-1.8605	-0.378151	0.28066
CLPB	-0.628237	-1.85289	-0.201415	0.230355
RND2	-0.361173	-1.84928	-0.146085	0.116308
PBX2	-0.485741	-1.84441	-0.207437	0.150891
WASHC3	-0.59368	-1.84384	-0.213297	0.206299
PRR15L	-0.27111	-1.84369	-0.0649546	0.111817
ATAD3B	-0.276065	-1.84232	-0.0121197	0.143268
PTCD1	-0.667935	-1.84183	-0.288969	0.205755
KCNN4	-0.0466343	-1.83649	0.151148	0.107696
HSD17B1	-0.247828	-1.83279	-0.0249862	0.121586
TAF5L	-0.952243	-1.83164	-0.245022	0.386114
MRPL15	-0.9514	-1.83107	-0.362671	0.321522
GCLM	-0.313916	-1.83039	-0.0411905	0.148999
COQ2	-0.82714	-1.82668	-0.403348	0.232001
TMUB2	-0.265734	-1.82627	-0.0732302	0.105408
LYPD4	-0.332513	-1.82535	-0.16107	0.0939227
MRPL52	-0.503276	-1.82351	-0.181896	0.176243
H2AZ1	-1.21305	-1.81573	-0.648282	0.311041
THOC6	-0.751825	-1.81244	-0.406561	0.190497
MRE11	-0.791422	-1.81195	-0.357901	0.239257
NDUFA10	-0.767287	-1.8062	-0.314892	0.250468
SCML2	-0.171251	-1.80437	-0.0113564	0.0886148
TMEM229A	-0.178767	-1.80404	0.00984231	0.104548
WARS2	-0.816469	-1.80068	-0.438791	0.209742
CEP63	-0.30149	-1.79722	-0.0905737	0.117357
MRPL57	-1.44358	-1.79713	-0.679465	0.425187
ZNF43	-0.291259	-1.79559	-0.0721298	0.122037
NDUFB7	-0.979688	-1.79422	-0.503591	0.26535
C5orf46	-0.0359528	-1.79092	0.132006	0.0937835
DDX31	-0.518592	-1.79059	-0.257774	0.14566
CLEC18B	-0.444716	-1.7899	-0.226242	0.122059
NARS2	-0.652243	-1.78741	-0.243148	0.228876
TAF11	-0.535137	-1.7869	-0.266717	0.150216
TRIM52	-0.108077	-1.7829	0.096366	0.114669
LCE3D	-0.336641	-1.78043	-0.080321	0.143965
CBFB	-1.02397	-1.77668	-0.257195	0.431575
MAF1	-0.482484	-1.77378	-0.218129	0.149035
ZNF644	-0.385672	-1.77369	-0.134588	0.14156
SYDE2	-0.340893	-1.77334	-0.122399	0.123211
PPP2R2A	-0.755769	-1.77312	-0.200121	0.313374
WDR77	-2.08426	-1.77178	-1.35762	0.410116
KRT26	-0.118468	-1.76911	0.068937	0.105932
BATF3	-0.221243	-1.76848	0.0120258	0.131903
ZBED2	-0.172861	-1.76744	0.00974346	0.103316
NFU1	-0.670659	-1.76552	-0.337653	0.188616
ZNF479	-0.439491	-1.76377	-0.172481	0.151386
PRSS57	-0.0713602	-1.7633	0.111131	0.103494
RBM5	-0.582496	-1.75786	-0.206627	0.213822
SELENOO	-0.241007	-1.75729	-0.0385249	0.115225
KRT25	-0.241655	-1.75566	-0.024821	0.123506
PLEKHH3	-0.227437	-1.75365	0.0318103	0.147833
PFN1	-1.39671	-1.75354	-0.693247	0.40117
BHLHE23	-0.280443	-1.75122	-0.0531298	0.129803
ADAM22	-0.239063	-1.75081	-0.0477962	0.109245
ZNF468	-0.501241	-1.74805	-0.207063	0.168289
VAT1	-0.351368	-1.74776	-0.146721	0.117091
RBIS	-0.598929	-1.74761	-0.193545	0.231965
SLC25A46	-0.310559	-1.74611	-0.0366554	0.156865
CCL26	-0.390842	-1.7445	-0.141995	0.142646
PSMB2	-2.47699	-1.74378	-1.96576	0.293178
EEFSEC	-1.10427	-1.74262	-0.51523	0.338018
ZC3H18	-0.980677	-1.74182	-0.586284	0.226426
ZBTB8OS	-1.78962	-1.73978	-1.23139	0.320863
PPT2	-0.295626	-1.73881	-0.0629311	0.133825
RETREG3	-0.379609	-1.735	-0.146122	0.134575
AK2	-0.702773	-1.7345	-0.339821	0.209255
TPI1	-1.48554	-1.73276	-0.812104	0.388648
CNTN4	-0.142262	-1.73222	0.0893327	0.133698
MRPS5	-1.19329	-1.7316	-0.751465	0.255151
CCDC103	-0.123759	-1.72847	0.056721	0.104416
COX5B	-0.817992	-1.72593	-0.404806	0.2394
IFITM10	-0.181855	-1.72337	-0.014544	0.0970836
FBXO46	-0.223553	-1.72326	-0.0360349	0.108816
CCDC51	-0.726561	-1.72115	-0.24504	0.279768
BHLHE40	-0.170586	-1.72096	0.0685457	0.138953
IL20RB	-0.105427	-1.71768	0.051722	0.0914891
DCAF8L2	-0.111116	-1.7165	0.0726621	0.107065
WDR73	-1.318	-1.71645	-0.58468	0.427229
MCAT	-0.466066	-1.71608	-0.1661	0.174797
CCL24	-0.191707	-1.71337	-0.0127997	0.104418
P3H4	-0.403312	-1.71302	-0.190511	0.124225
RPIA	-0.802894	-1.71259	-0.331012	0.275537
H2BC13	-1.18129	-1.71176	-0.794062	0.226214
RPL37A	-2.67236	-1.71041	-2.10875	0.329517
PTPMT1	-1.16973	-1.70752	-0.545467	0.365597
MTSS2	-0.207229	-1.70309	-0.0401061	0.098129
RPL10L	-0.164493	-1.70209	0.0351011	0.117264
ZDHHC17	-0.288772	-1.69734	-0.0347218	0.149675
PCDH11X	-0.115901	-1.69679	0.0267568	0.0840752
RFC5	-1.89162	-1.69635	-1.45926	0.254875
DNAJC11	-1.23945	-1.69566	-0.632909	0.3577
CRNKL1	-2.34578	-1.69363	-1.80156	0.321333
CCT3	-2.71999	-1.69241	-2.14319	0.340815
CCDC6	-0.600737	-1.69198	-0.194899	0.23986
ZNF804B	-0.169104	-1.69157	-0.0212999	0.087377
LYPD5	-0.255306	-1.68804	-0.0760006	0.106221
KAZALD1	-0.197853	-1.68793	-0.00818245	0.112369
PRSS53	-0.0626458	-1.68725	0.0969736	0.0946035
FECH	-0.990004	-1.68318	-0.490219	0.296929
ENTPD6	-0.104441	-1.68314	0.0593755	0.0973281
DNAJC19	-0.652319	-1.67898	-0.181207	0.280593
SPDYE1	-1.31822	-1.6761	-0.86026	0.273232
TIMM23	-1.41672	-1.67602	-0.917564	0.297821
TIMM44	-1.19654	-1.67373	-0.804945	0.233968
C9orf78	-0.664914	-1.67187	-0.336709	0.19631
GSTT2B	-0.358968	-1.67173	-0.162484	0.117533
PIR	-0.0409733	-1.67	0.115095	0.0934541
SLC38A2	-0.829181	-1.66601	-0.460481	0.221306
CYC1	-0.956028	-1.66562	-0.43261	0.314247
HSPB9	-0.404249	-1.66386	-0.19093	0.128207
MYOF	-0.253032	-1.65732	-0.0490438	0.123084
WDR83	-0.823832	-1.65604	-0.424237	0.241296
NKX2-2	-0.0850103	-1.65525	0.111769	0.118882
TOMM22	-1.37731	-1.65466	-0.97818	0.241216
L2HGDH	-0.0587715	-1.6535	0.134399	0.116825
BRIP1	-0.682764	-1.65002	-0.331186	0.213075
PPP4C	-1.68816	-1.64904	-1.14837	0.327335
KICS2	-0.274738	-1.64613	-0.0622955	0.129056
PAN3	-0.298034	-1.64002	-0.0900431	0.126822
RBM7	-0.336355	-1.63985	-0.0678226	0.163754
SHF	-0.27205	-1.63874	-0.093932	0.108692
KRT32	-0.287924	-1.63551	-0.0717361	0.132184
TTC9	-0.0895293	-1.63432	0.0749228	0.100624
DACT3	-0.303581	-1.63206	-0.0846347	0.134153
CHTOP	-0.555102	-1.63109	-0.259966	0.180944
MAP3K10	-0.259789	-1.63069	-0.076945	0.112127
SUPT7L	-0.485525	-1.62708	-0.0560889	0.263931
LIN7A	-0.248858	-1.6251	-0.0764548	0.106088
DPH6	-0.603511	-1.62335	-0.214983	0.239337
RS1	0.0324262	-1.62321	0.192637	0.0987001
POLG	-0.698442	-1.62077	-0.286048	0.254444
GATC	-0.561732	-1.6186	-0.227323	0.206604
FAM25A	-0.574149	-1.61829	-0.32764	0.152327
RIN2	-0.132665	-1.61313	0.0014704	0.0831522
RFK	-0.794803	-1.61214	-0.308548	0.30162
MRPL46	-0.586699	-1.60986	-0.208709	0.234798
DDX5	-1.2541	-1.6096	-0.779898	0.294606
NUBPL	-0.510092	-1.60925	-0.221845	0.179119
RCC1L	-0.634707	-1.60434	-0.277975	0.222355
CNOT11	-0.525196	-1.60354	-0.169122	0.222055
CPXCR1	-0.243268	-1.60295	-0.0704027	0.107842
ATAD3A	-0.297448	-1.60049	-0.0400971	0.160795
NMT1	-1.27784	-1.59631	-0.70306	0.36007
NDUFA9	-0.681577	-1.59631	-0.345418	0.210586
H2BC17	-0.366099	-1.59502	-0.155908	0.131779
NDUFA1	-0.663412	-1.59129	-0.224269	0.275968
ORMDL1	-0.119508	-1.58913	0.0661053	0.116802
OR11L1	-0.0843596	-1.5891	0.0733808	0.0992638
ITGA2B	-0.431033	-1.58905	-0.247531	0.115479
WDR44	-0.532735	-1.58828	-0.209578	0.203463
RPL27	-2.61396	-1.58828	-2.05389	0.352624
ABI3	-0.170897	-1.58658	0.0119131	0.115223
PTPA	-1.0408	-1.5859	-0.562207	0.30178
SMG7	-0.942928	-1.58564	-0.496937	0.281268
ADAT2	-0.643278	-1.58476	-0.187053	0.287884
XRCC2	-0.877608	-1.5809	-0.424599	0.286551
PPA2	-0.933701	-1.58032	-0.383153	0.348377
BTBD2	-0.237713	-1.57999	-0.0547292	0.115813
NDUFA6	-0.924785	-1.57914	-0.478568	0.282569
RARS2	-1.03838	-1.57727	-0.485398	0.350596
DNAJC24	-0.190846	-1.57626	0.0264074	0.137829
TUBB	-2.69256	-1.57611	-1.67338	0.64664
KRTAP3-1	-0.0465599	-1.57455	0.110837	0.0999633
HBD	-0.044525	-1.57042	0.0789698	0.0786382
UGP2	-0.676485	-1.56918	-0.328421	0.221813
FAM136A	-0.834647	-1.56787	-0.520103	0.200619
TSFM	-0.57003	-1.56771	-0.320837	0.158953
RAD17	-1.53143	-1.56672	-1.04674	0.309368
BLOC1S3	-0.312526	-1.56189	-0.0993153	0.136508
NDUFS3	-0.619831	-1.56088	-0.274662	0.221138
ARL4D	-0.44522	-1.56073	-0.22433	0.14153
KRIT1	-0.240535	-1.5603	-0.0107859	0.147247
ZNF544	-0.139315	-1.55944	0.0198392	0.102059
ADSS2	-1.11161	-1.55943	-0.583092	0.33892
MYL4	-0.337323	-1.55912	-0.10487	0.149092
UGT2B7	-0.122433	-1.5585	0.065121	0.120343
PDLIM5	-0.0873166	-1.55768	0.0608773	0.0951377
MAGEB17	-0.00695027	-1.55343	0.131368	0.0890407
TBKBP1	-0.361334	-1.55223	-0.203665	0.101576
DCAKD	-0.407015	-1.55222	-0.169993	0.152698
CRYBA2	-0.119069	-1.55212	0.0308499	0.0965898
CCT8	-2.07819	-1.55204	-1.6887	0.250957
HTR2B	-0.156212	-1.55115	0.0377053	0.125015
NDUFA3	-0.487828	-1.55106	-0.170099	0.204846
KRT9	-0.290799	-1.54998	-0.101106	0.122384
AMBRA1	-0.656871	-1.54616	-0.065789	0.38229
LMX1A	-0.15537	-1.54577	0.00833191	0.105903
ATP5MC1	-0.544331	-1.54187	-0.329033	0.139634
CYP51A1	-0.213444	-1.53965	-0.0273805	0.120848
COX6C	-0.724245	-1.53867	-0.399505	0.211053
WDR81	-0.158805	-1.53838	0.0401651	0.129338
LIPG	-0.113942	-1.53827	0.0338304	0.0960639
IWS1	-0.520987	-1.53658	-0.218746	0.196697
TCEAL2	-0.107294	-1.53458	0.0388915	0.0952608
KLF11	-0.122233	-1.5345	0.0257705	0.0964507
SLC25A26	-0.704413	-1.53394	-0.265496	0.286137
POLR1C	-2.2543	-1.53368	-1.7077	0.356398
NBR1	-0.280493	-1.52824	-0.0954191	0.121103
KPTN	-0.195201	-1.52802	-0.0266466	0.110309
RTCB	-1.0505	-1.52792	-0.600931	0.294236
DEPDC5	-0.276342	-1.5279	0.0219713	0.195244
RHAG	-0.139663	-1.5241	0.0157267	0.101955
S100A4	-0.0868704	-1.52091	0.0626482	0.0983084
YWHAB	-0.207083	-1.52087	-0.0100763	0.129535
PSMB8	-0.146517	-1.51994	0.0274749	0.114473
NDUFAF4	-0.693911	-1.51947	-0.355376	0.222798
PRUNE1	-0.585785	-1.519	-0.325697	0.171223
FDXR	-1.12596	-1.51434	-0.558993	0.374398
MRPS24	-0.788693	-1.51425	-0.365882	0.279222
RNF5	-0.218216	-1.51424	-0.0367997	0.119807
CEP57	-0.381039	-1.51406	-0.139597	0.159466
PLEKHA3	-0.19514	-1.51355	-0.0251347	0.112322
COLEC11	-0.115982	-1.51228	0.0583658	0.115288
TFB2M	-1.01315	-1.51085	-0.587048	0.282027
PRMT1	-1.71184	-1.51037	-1.24648	0.308108
H2AC17	-1.30205	-1.5102	-0.973727	0.217406
LRPPRC	-1.15662	-1.50689	-0.618837	0.356882
PI4K2A	-0.360581	-1.49961	-0.193141	0.111656
PLRG1	-1.52006	-1.49948	-1.17519	0.229996
LRFN5	-0.0285332	-1.49895	0.120036	0.0991155
LGALS9C	-0.317021	-1.49846	-0.102053	0.143459
DTYMK	-2.27427	-1.49813	-1.42751	0.56521
DPH2	-0.573963	-1.49782	-0.26347	0.207297
CENPA	-1.46756	-1.4971	-0.916197	0.36829
YARS2	-1.95965	-1.49645	-1.17725	0.522837
NELFB	-1.51782	-1.49434	-0.923276	0.397863
SRSF5	-0.370864	-1.4923	-0.110556	0.174434
PSMA3	-3.24309	-1.492	-2.59911	0.431622
HSD17B7	-0.410417	-1.48876	-0.187794	0.149535
RNF126	-0.171602	-1.4883	0.0586069	0.154679
TOM1L1	-0.208635	-1.48795	-0.029624	0.120307
STEAP1B	-0.0877897	-1.48757	0.0687569	0.105237
LRP8	-0.483386	-1.48414	-0.152253	0.223114
AMOTL2	-0.175326	-1.48328	0.102748	0.187473
DOLPP1	-0.539423	-1.48323	-0.200861	0.22826
CACTIN	-1.34213	-1.48225	-0.928958	0.278748
SUPT20H	-0.55727	-1.48224	-0.108319	0.302887
SCO2	-0.41826	-1.481	-0.11967	0.201613
LYRM4	-1.75402	-1.48008	-1.22351	0.358434
PDSS1	-0.623874	-1.4777	-0.319128	0.20623
RIF1	-0.62823	-1.47718	-0.352159	0.186891
SNAP23	-1.57406	-1.47713	-0.718803	0.579002
NAMPT	-1.01004	-1.47527	-0.435664	0.389338
PSMD3	-2.22122	-1.47475	-1.71078	0.346122
BLTP2	-0.630169	-1.47115	-0.334143	0.201221
FAM120C	-0.158124	-1.46972	-0.0136609	0.0982926
NDUFA11	-0.875394	-1.4695	-0.509852	0.248752
MRPL35	-0.910365	-1.46681	-0.567859	0.233503
PDCD2	-1.94682	-1.46594	-1.20853	0.50363
ASB11	0.042856	-1.46324	0.178769	0.0928851
MMP25	-0.264266	-1.46198	-0.0792728	0.126536
ACTR6	-0.982194	-1.46134	-0.583025	0.273153
NDUFB8	-0.724246	-1.45925	-0.366276	0.245312
CALN1	-0.203456	-1.45921	-0.024451	0.122672
PPEF1	0.0081477	-1.45886	0.149771	0.0970782
PIH1D1	-0.297781	-1.45772	-0.0931485	0.140379
DNAAF2	-0.198412	-1.45571	-0.0161283	0.125219
AP2B1	-0.384681	-1.4555	-0.158195	0.155607
RAB6A	-1.08745	-1.45491	-0.530874	0.382548
TXLNG	-0.252759	-1.45251	-0.0778565	0.120414
SMG9	-0.287669	-1.45048	-0.0913549	0.135344
FEM1B	-0.394507	-1.44939	-0.212475	0.125592
FAM47A	-0.0429569	-1.4456	0.095151	0.0955368
TOMM20	-0.987979	-1.44452	-0.657034	0.229103
ISCA1	-0.709274	-1.44377	-0.354819	0.245506
TP53TG5	-0.0438914	-1.44375	0.0957682	0.0967341
MRPL49	-1.12092	-1.44356	-0.712408	0.282988
TMEM170A	-0.17604	-1.44234	-0.0182232	0.109417
TIMELESS	-1.83459	-1.4422	-1.37792	0.31665
PGLYRP1	-0.279577	-1.43053	-0.115367	0.11479
H2BC7	-0.205723	-1.43052	-0.0330917	0.120677
CCR10	-0.2716	-1.43015	-0.0898519	0.127083
UBE2E3	-0.308208	-1.42917	-0.139165	0.118281
PPAT	-1.20413	-1.42856	-0.71352	0.343428
TNKS1BP1	-0.2618	-1.42589	-0.0918689	0.119175
PSG6	-0.194189	-1.42496	-0.00894997	0.129996
FDX1	-0.593174	-1.42477	-0.274624	0.22358
CA7	-0.220267	-1.42472	-0.0375053	0.128279
CAVIN1	-0.155051	-1.4238	0.0170679	0.120887
KRTAP4-3	-0.567194	-1.42209	-0.31519	0.177206
KRT23	-0.199023	-1.42186	-0.0348905	0.115435
TACC3	-0.934166	-1.4209	-0.511497	0.297465
ZNF541	-0.133195	-1.42071	0.0144549	0.103927
NEBL	-0.077139	-1.41788	0.0819214	0.112182
PPP6R3	-0.70468	-1.41614	-0.341202	0.256668
PSCA	-0.0701977	-1.4159	0.0687663	0.0981453
DNAJC22	-0.344152	-1.4154	-0.197496	0.103614
DRAP1	-0.68073	-1.41532	-0.35517	0.230025
ONECUT1	-0.0634674	-1.41519	0.0698715	0.0942197
ZBTB14	-0.102925	-1.41504	0.0740482	0.125066
HNRNPH1	-1.81599	-1.41498	-1.13009	0.484738
GATAD1	-0.459295	-1.41393	-0.249206	0.148586
OR2Y1	-0.172835	-1.41293	-0.0226701	0.106279
FIBP	-0.23624	-1.41246	0.00619683	0.171641
TGIF2LX	-0.133109	-1.41208	-0.00418011	0.0913042
DNAJB9	-0.167536	-1.41201	0.0125281	0.127523
RALGAPB	-0.350675	-1.41143	-0.0726316	0.196994
CFL1	-1.16439	-1.40711	-0.569751	0.422593
BRIX1	-1.50435	-1.40611	-1.1083	0.281663
PDZD8	-0.174205	-1.40559	0.000732866	0.124459
NDUFC1	-0.610999	-1.40554	-0.288123	0.229717
GNA14	-0.141728	-1.4044	-0.010262	0.0936106
ZNF875	-0.0282991	-1.40413	0.126645	0.110349
PCIF1	-0.265639	-1.40404	-0.0424315	0.158975
PRAMEF20	-0.460933	-1.40317	-0.277778	0.13053
CPEB2	-0.122008	-1.40274	0.0359339	0.112595
RIC1	-1.18853	-1.40163	-0.551821	0.45426
CST9	0.0209949	-1.40089	0.143122	0.0871781
PXDN	-0.0445708	-1.40069	0.0977925	0.101638
NOVA2	-0.0681615	-1.40066	0.0986838	0.119119
MTERF3	-0.532403	-1.40052	-0.259439	0.194902
RBM14	-1.76352	-1.40018	-1.258	0.361043
DCAF8L1	-0.141033	-1.39928	-0.00779236	0.0952211
CEP192	-1.25486	-1.39866	-0.879006	0.268723
RNH1	-0.307612	-1.3984	-0.0247121	0.202303
DHX40	-0.509985	-1.39759	-0.314258	0.140046
UBE2D3	-1.31255	-1.39713	-0.719013	0.424826
FZD9	-0.221875	-1.39686	-0.0610405	0.11514
H4C9	-0.35183	-1.39613	-0.12909	0.159541
CYB5B	-0.798358	-1.39578	-0.323471	0.340231
PSG2	-0.345027	-1.39357	-0.153401	0.137507
OR1F1	-0.182516	-1.39215	-0.0430464	0.100183
KLHL28	-0.103279	-1.39114	0.0165081	0.086107
SYS1	-1.80787	-1.38969	-1.12724	0.48977
MRPS28	-0.74942	-1.38949	-0.48917	0.187298
TUBE1	-0.842547	-1.38837	-0.424427	0.301158
CLTRN	-0.132202	-1.38786	0.0162638	0.106975
ERCC4	-0.525464	-1.38595	-0.275195	0.180576
SGK1	-0.249074	-1.38422	-0.0750539	0.125717
SGF29	-0.936732	-1.38254	-0.455574	0.348026
FBXO11	-0.615824	-1.38066	-0.232393	0.277716
GDPD1	-0.192172	-1.37896	-0.0342899	0.114494
ANAPC11	-1.96335	-1.37803	-1.42808	0.388434
PCDHB1	-0.218119	-1.37678	-0.0936861	0.0903801
H2BC18	-0.498578	-1.37456	-0.273041	0.16408
ANKFN1	-0.136505	-1.37306	0.00274721	0.101418
NINL	-0.0640988	-1.3698	0.0681304	0.0965316
RUVBL1	-2.29969	-1.36954	-1.79081	0.371572
DPT	-0.0760615	-1.36915	0.0687437	0.105763
MAGEB3	-0.121587	-1.36914	0.0210862	0.104207
METTL27	-0.265003	-1.36826	-0.108211	0.114593
DAPK3	-0.256089	-1.36777	-0.0751837	0.132262
CHCHD4	-1.30591	-1.36532	-0.976408	0.24134
CCDC9	-0.468415	-1.36345	-0.278204	0.139506
KCNH4	-0.35512	-1.35936	-0.200315	0.113881
CYCS	-1.20998	-1.35865	-0.707329	0.369962
TBPL1	-0.0471119	-1.35252	0.088146	0.100005
FAHD1	-0.258027	-1.35189	-0.061044	0.145709
MAP7D1	-0.233742	-1.35139	-0.0657218	0.124331
H2AC6	-0.927859	-1.34881	-0.701471	0.167843
PNPO	-0.210223	-1.34797	-0.0519492	0.117416
EMC6	-0.539	-1.3479	-0.173059	0.27149
SLC35E4	-0.114256	-1.34789	0.0108408	0.0928094
ARF1	-0.771609	-1.3478	-0.361967	0.303935
TARS2	-0.878396	-1.34555	-0.477639	0.297839
NDN	-0.212704	-1.3447	-0.0493612	0.121472
SNAI3	-0.208215	-1.34414	-0.0656693	0.10605
CDIN1	-0.759036	-1.34289	-0.38643	0.277466
SPATA16	-0.159785	-1.34223	-0.0274365	0.0986029
KCNJ5	0.0192733	-1.34185	0.153404	0.0999594
NDUFB4	-0.91064	-1.3416	-0.538589	0.27732
BABAM2	-0.156308	-1.34149	0.0402032	0.146488
CCAR2	-0.168339	-1.33973	-0.00421189	0.122508
CTRL	-0.0556851	-1.33936	0.0873587	0.1068
SDHAF2	-0.567872	-1.33878	-0.331827	0.176313
AURKB	-2.74628	-1.3383	-2.29688	0.335805
MRPL21	-1.15073	-1.33829	-0.679564	0.352068
ELAC1	-0.126655	-1.33781	0.00793012	0.100601
SLITRK3	-0.120895	-1.33583	0.0146512	0.101469
CXCR1	-0.147563	-1.33567	-0.00124468	0.109547
LKAAEAR1	-0.123952	-1.33493	0.0306021	0.115776
RPS23	-2.75536	-1.33378	-2.32825	0.320228
TRIR	-0.463258	-1.33013	-0.182902	0.210773
GTF3A	-1.53381	-1.329	-1.10237	0.324636
HIF1AN	-0.35159	-1.32833	-0.13225	0.165125
IGF2BP1	-0.176719	-1.32754	0.0117487	0.141968
FKRP	-0.134326	-1.32637	0.0202863	0.116568
RHBDF1	-0.465967	-1.32362	-0.260973	0.154874
CCT8L2	-0.273729	-1.3233	-0.123422	0.113585
TREML1	-0.201307	-1.32305	-0.0566022	0.109372
H2BC8	-0.592866	-1.32116	-0.407416	0.140369
SOST	-0.152599	-1.3203	-0.0211533	0.0995578
PDCD10	-0.146492	-1.32022	0.249565	0.299992
POLR2L	-2.95672	-1.31924	-2.35686	0.454703
RPS8	-3.41083	-1.31724	-2.88384	0.400076
KIF20A	-0.890875	-1.31651	-0.586413	0.231265
SLC31A1	-0.552609	-1.31634	-0.309026	0.185046
TTC4	-0.901399	-1.31526	-0.549438	0.267597
ARF6	-0.598428	-1.3148	-0.292669	0.232552
HOXB6	-0.25031	-1.3143	-0.103829	0.111452
PREX1	-0.293271	-1.31335	-0.116972	0.134236
CHCHD1	-0.873299	-1.31166	-0.582108	0.222001
SNRPD2	-2.58714	-1.31018	-2.1152	0.360212
APOC3	-0.120786	-1.30691	0.0285039	0.114231
DUS4L	-0.145135	-1.30687	0.00560126	0.115341
CCDC82	0.0289982	-1.3039	0.175611	0.112441
POLR2D	-2.36454	-1.30254	-1.94265	0.323895
PPP5C	-0.247024	-1.30183	-0.0572965	0.145739
DMD	-0.0164401	-1.30159	0.0855486	0.0783571
AGFG1	-0.139721	-1.30079	0.0416786	0.139453
EGLN2	-0.357296	-1.30043	-0.163882	0.148731
RNF220	-0.159042	-1.30015	-0.0298792	0.0993449
MRPL47	-0.636664	-1.29998	-0.344124	0.225034
SNRNP40	-1.07983	-1.29947	-0.717528	0.278806
CCDC71L	-0.229608	-1.29802	-0.0637256	0.127797
PSMD4	-1.9536	-1.29782	-1.47543	0.368442
SLC10A7	-0.244708	-1.29779	-0.0425394	0.15578
GAPDH	-1.76588	-1.29711	-1.29323	0.364386
IFITM1	-0.112453	-1.29485	0.0342813	0.113321
MRPL53	-0.914357	-1.29475	-0.566665	0.26854
VCPKMT	-0.359859	-1.2946	-0.21037	0.115471
STXBP3	-0.843985	-1.29272	-0.447781	0.30649
KLHL34	-0.166939	-1.29167	-0.00276239	0.127104
FAM171A2	-0.352559	-1.28945	-0.182298	0.132042
COX11	-0.68927	-1.28933	-0.414534	0.213083
LRRTM1	-0.171673	-1.28892	-0.0272428	0.112055
CDAN1	-1.51939	-1.2886	-0.837339	0.529297
THUMPD3	0.00884447	-1.28735	0.132303	0.0959013
NAGK	-0.0918425	-1.28321	0.0768499	0.131461
REPS2	-0.0179554	-1.281	0.101184	0.0930049
TMEM43	-0.0599616	-1.27988	0.0368639	0.0756518
ETHE1	-0.123185	-1.27908	0.00690348	0.101705
COX7C	-0.862902	-1.27874	-0.467458	0.309246
CRABP2	-0.231607	-1.27836	-0.0895559	0.11112
GADD45G	-0.181604	-1.27804	-0.0354701	0.114342
FKBP10	-0.326601	-1.27671	-0.156872	0.132942
TRIM11	-0.122572	-1.27617	0.0608519	0.14373
KRTAP4-4	-0.317435	-1.27571	-0.170822	0.114926
MRPL45	-1.09043	-1.2754	-0.753252	0.264368
METTL1	-0.912778	-1.27482	-0.4578	0.356895
POLE4	-0.345677	-1.27459	-0.0651159	0.220119
KRTAP29-1	-0.224963	-1.27424	-0.0763489	0.116629
CYP4Z1	-0.171163	-1.27401	-0.0163893	0.121485
ZG16B	-0.050305	-1.27375	0.0649206	0.0904615
APAF1	-0.0795678	-1.27369	0.0629658	0.111906
EHMT1	-0.321807	-1.27253	-0.100715	0.173742
TMEM208	-0.28964	-1.27221	-0.08116	0.163873
SPATS2L	-0.080134	-1.27164	0.059677	0.109945
GALNT17	-0.0612839	-1.27003	0.0609831	0.0962709
BTF3	-1.10382	-1.26971	-0.825166	0.219466
GNPNAT1	-0.40301	-1.26844	-0.146903	0.201907
HNRNPH3	-0.241558	-1.26735	-0.0286983	0.167957
FTO	-0.216247	-1.26701	-0.0595707	0.123658
GBP6	-0.231009	-1.26615	-0.104669	0.0997831
TAF4	-0.558122	-1.2655	-0.297366	0.206049
PROS1	-0.265803	-1.26533	-0.127713	0.109134
LCN12	-0.016072	-1.26517	0.0972982	0.0896089
H2AX	-0.801096	-1.26479	-0.486516	0.248721
MSH3	-0.265108	-1.26358	-0.0698407	0.154536
IFT27	-0.0836404	-1.26331	0.0383614	0.0965733
MRPS9	-0.605575	-1.26288	-0.302111	0.240296
RTL8C	-0.221398	-1.26159	-0.0502157	0.135688
LCMT1	-0.700145	-1.26023	-0.338218	0.28719
PCDH15	-0.0618131	-1.25937	0.049107	0.0880758
GLRX	-0.293056	-1.25828	-0.148812	0.114636
OCLN	-0.316736	-1.25605	-0.138132	0.142195
CRHR1	-0.175202	-1.25589	-0.0517407	0.0983064
WDR18	-1.60202	-1.25575	-1.11882	0.384793
ZNF222	-0.132392	-1.25571	0.0742134	0.164533
PINLYP	-0.05597	-1.25494	0.0544634	0.0879991
CCT5	-1.51376	-1.25384	-1.16306	0.279701
MRPL12	-0.790859	-1.253	-0.436119	0.283112
MYH10	-0.0626988	-1.25181	0.0649712	0.101988
LCE1B	-0.487718	-1.25166	-0.295402	0.153649
CHD1	-0.533791	-1.25136	-0.267508	0.212796
TRNT1	-1.82051	-1.25092	-1.40784	0.329892
ZFHX3	-0.153069	-1.25041	0.00501735	0.126427
BLTP3B	-0.167292	-1.2503	-0.0295079	0.110201
HROB	-0.392581	-1.25014	-0.229158	0.130724
ARHGEF2	-0.300573	-1.24998	-0.14233	0.126596
TMPRSS15	-0.0321232	-1.24899	0.110364	0.114082
SOX14	-0.127593	-1.2487	0.0107526	0.110791
UAP1	-0.62126	-1.24388	-0.322428	0.240243
CCDC14	-0.178088	-1.2429	0.0267416	0.1648
CFAP97D1	-0.360682	-1.24279	-0.221254	0.11219
EIF5A2	-0.0160447	-1.2422	0.118888	0.108624
DPH1	-0.463549	-1.24172	-0.202505	0.210228
GFAP	-0.082063	-1.24065	0.0629608	0.116894
SPRY3	-0.0239469	-1.24027	0.102722	0.102131
GUCY1B1	-0.0611781	-1.23677	0.0583209	0.096622
CALCR	-0.134016	-1.23663	0.00162613	0.109687
POLR2K	-1.39907	-1.2353	-1.091	0.249394
STK24	-0.154069	-1.23528	0.0169263	0.138426
FIGN	-0.111422	-1.23392	0.0244116	0.110083
CHFR	-0.310893	-1.23373	-0.168108	0.115734
CCDC69	-0.173183	-1.23344	-0.0406229	0.107472
PDCD6	-0.3865	-1.2323	-0.150073	0.191859
HADHB	-0.132896	-1.23144	0.0174225	0.122067
SLC29A4	-0.260789	-1.23136	-0.0975629	0.132558
FAM114A2	-0.158228	-1.23133	-0.0415123	0.0947881
RDH14	-0.156582	-1.23111	-0.0233334	0.108235
SFXN3	-0.164273	-1.23032	-0.045968	0.096158
TMEM18	-0.144757	-1.23003	0.00774163	0.12398
VEGFD	-0.051284	-1.22898	0.061827	0.0920368
PCDHB4	-0.189223	-1.22858	-0.0530595	0.11083
KRT39	-0.144306	-1.22788	-0.01035	0.109095
DBX2	-0.308896	-1.22753	-0.162644	0.119143
DBF4B	-0.341301	-1.22738	-0.169995	0.139571
ABHD17A	-0.525624	-1.22176	-0.316971	0.170781
SIX1	-0.37047	-1.2213	-0.196003	0.142853
XPO5	-0.928186	-1.21949	-0.600599	0.268627
TBR1	-0.164328	-1.21871	-0.0284773	0.111471
NAA10	-1.57166	-1.21791	-0.978794	0.486789
HRH3	-0.222514	-1.21781	-0.0813607	0.115908
ETNK2	-0.231727	-1.21744	-0.0917968	0.114939
ADGRG2	0.0159029	-1.2173	0.123698	0.0885522
SLC35A4	0.0144331	-1.21628	0.148788	0.110464
CCDC68	0.017105	-1.21556	0.138766	0.100086
MOG	-0.286456	-1.21531	-0.0709905	0.177292
EEF2	-2.96122	-1.21501	-2.3498	0.50322
FHIP2B	-0.1586	-1.21257	-0.0198211	0.11445
E2F8	-0.0740259	-1.21187	0.0954153	0.139818
GK5	-0.122288	-1.21102	0.0192152	0.116846
OR4C11	-0.166844	-1.20972	0.0377266	0.169105
H2BC10	-0.376815	-1.20955	-0.19855	0.147382
FRA10AC1	-0.213363	-1.20944	-0.0488416	0.136031
CNP	-0.212852	-1.20905	-0.0683396	0.119526
AARS2	-0.792857	-1.20893	-0.459416	0.275815
VPS29	-0.715052	-1.20826	-0.469084	0.203572
PPP1R3D	-0.0720746	-1.20819	0.091755	0.135599
BDH1	-0.112928	-1.20783	0.0112736	0.102831
TLE3	-0.31331	-1.20719	-0.0813946	0.192113
AADACL4	-0.107606	-1.20618	-0.00327825	0.0864944
FOXA3	-0.146658	-1.20568	-0.037917	0.0901903
H2AC15	-1.71532	-1.20476	-1.39038	0.269719
MAN2A2	-0.0754055	-1.20466	0.0393916	0.0952945
MRPL34	-1.16356	-1.20455	-0.844229	0.265108
RAD51D	-0.907313	-1.20385	-0.54564	0.30043
POLD1	-2.56475	-1.20347	-2.16803	0.329649
OR13G1	-0.0763942	-1.20344	0.0558163	0.109861
NME4	-0.109144	-1.20073	0.0478756	0.13077
WBP11	-1.41982	-1.19994	-1.07761	0.285195
CADM4	-0.411233	-1.1984	-0.234957	0.147093
SLC25A1	-0.472321	-1.19746	-0.220549	0.210254
ISOC1	-0.204126	-1.19673	-0.0445951	0.133306
TOMM6	-0.320437	-1.19455	-0.177237	0.119878
PLBD2	-0.151782	-1.19432	-0.0131212	0.1161
PHKG2	-0.154227	-1.19405	-0.0178618	0.114204
RNF43	-0.0970573	-1.19342	0.030281	0.1067
SZT2	-0.324274	-1.18907	-0.139786	0.155153
TARDBP	-1.27464	-1.18868	-0.911715	0.305314
TOGARAM1	-0.0893672	-1.18838	0.0244207	0.09575
SOD2	-1.36161	-1.18549	-0.700183	0.557937
KIAA1671	-0.152362	-1.18546	-0.00733638	0.122337
MCM6	-1.53863	-1.1849	-1.21734	0.271156
PHF5A	-2.91715	-1.18473	-2.43816	0.404305
CENPN	-1.708	-1.18419	-1.36793	0.287171
TTC29	-0.102543	-1.1834	0.00377236	0.0898385
LRCH2	-0.134797	-1.18242	-0.000109928	0.113908
DNAJA3	-1.18258	-1.18193	-0.916274	0.225314
SDCCAG8	0.00124991	-1.18186	0.139211	0.116732
DYNC1I2	-1.99221	-1.18175	-1.63526	0.302052
CFAP90	-0.108778	-1.1805	0.0445034	0.129844
NCDN	-0.346896	-1.18015	-0.175568	0.145175
WDR87	-0.23436	-1.18006	-0.0880818	0.123958
FAM133A	-0.131277	-1.17994	0.0506899	0.154217
CST4	-0.260865	-1.17991	-0.123829	0.116141
IGFBP1	-0.231998	-1.17951	-0.0677216	0.139276
ARMH3	-0.371512	-1.17926	-0.159671	0.17964
NUP50	-0.911782	-1.17816	-0.591838	0.271563
TFRC	-1.3825	-1.1778	-0.79458	0.499166
CCDC115	-1.13415	-1.17746	-0.691047	0.376325
VIM	-0.121466	-1.17689	0.00614142	0.108427
PDK3	-0.174035	-1.17674	-0.0405478	0.113438
RDX	-0.0308806	-1.17507	0.108358	0.118493
BRD9	-0.168242	-1.17471	0.0903573	0.220138
MRPS18A	-0.793776	-1.17452	-0.575449	0.185886
GIPC3	-0.234583	-1.17434	-0.101439	0.113378
GABARAP	-0.390929	-1.17373	-0.232245	0.135196
CDIPT	-0.997759	-1.17354	-0.560628	0.372489
GFPT1	-0.927286	-1.17285	-0.55027	0.321453
GATB	-0.598584	-1.17269	-0.324374	0.233831
RPUSD4	-0.63588	-1.17232	-0.336898	0.255035
SPNS2	-0.147414	-1.17221	-0.00521472	0.121308
NRROS	-0.166017	-1.17168	-0.0416701	0.106127
WDR90	-0.0503541	-1.17144	0.0729897	0.105292
IFITM2	-0.423704	-1.16983	-0.192764	0.197414
RPL18	-2.06756	-1.16941	-1.6554	0.352451
CIAO2B	-1.54851	-1.16755	-1.15535	0.336733
OR5AU1	-0.357598	-1.16747	-0.214778	0.122333
MTO1	-0.426595	-1.16693	-0.226281	0.171658
TRIM61	-0.510985	-1.16583	-0.314006	0.168961
CEP20	-0.0747867	-1.16551	0.0610676	0.116562
PYM1	-0.513722	-1.16525	-0.311062	0.173919
PPP1R37	-0.267397	-1.16518	-0.133473	0.114939
CNPPD1	0.035132	-1.16376	0.179993	0.124477
PRSS33	-0.0059185	-1.16261	0.125184	0.112766
MRPL33	-0.849837	-1.16176	-0.375662	0.408155
TIGD6	-0.108148	-1.16069	0.0200173	0.110421
TRAF1	-0.108335	-1.15986	0.0087219	0.100923
NAV3	-0.194802	-1.15932	-0.0881168	0.0920246
HNRNPA1	-0.725904	-1.15922	-0.43338	0.252345
MARCHF11	-0.123522	-1.15902	-0.00626394	0.10117
CD300LG	-0.342616	-1.15731	-0.21894	0.106865
DCN	-0.115607	-1.15708	-0.00343472	0.096944
FOSB	-0.174594	-1.15612	-0.0616595	0.0976844
KDSR	-0.517484	-1.15572	-0.192739	0.280989
C1QTNF2	-0.0494972	-1.15457	0.0870918	0.118303
CNOT4	-0.294608	-1.15429	-0.0447756	0.216438
NAA80	-0.150955	-1.15388	-0.0133362	0.119266
PTGES3	-0.443361	-1.15324	-0.261205	0.157952
LECT2	0.0728817	-1.15226	0.169	0.0834167
MRPL55	-0.792611	-1.15197	-0.508734	0.246428
FASTKD5	-0.501889	-1.15115	-0.236375	0.23065
NEUROG2	-0.0316524	-1.15081	0.077038	0.0944469
AP3S1	-0.267855	-1.15061	-0.10104	0.144979
CNFN	-0.294972	-1.14983	-0.167403	0.110946
ANKRD52	-0.481361	-1.14758	-0.24209	0.208501
SLC25A40	-0.232678	-1.14725	-0.0577571	0.15247
LAMP2	0.0844803	-1.14712	0.182405	0.0853654
DDAH1	-0.0646045	-1.1468	0.0468228	0.0971636
CEACAM19	0.00529561	-1.14646	0.12419	0.103706
RNASE8	-0.121794	-1.14477	0.000428758	0.106766
TOMM5	-0.286528	-1.14426	-0.163554	0.107471
ANHX	-0.202479	-1.14302	-0.0307286	0.150261
FAM181B	-0.0234002	-1.14208	0.106154	0.113437
BABAM1	-0.0238371	-1.1418	0.101988	0.110198
COQ10B	-0.304337	-1.13883	-0.129389	0.153621
FZD1	-0.0824574	-1.1378	0.0408659	0.108387
CHIC1	-0.0411107	-1.13754	0.0698079	0.0975077
KRTAP5-2	-0.0504776	-1.13738	0.0963373	0.129082
NUDCD2	-0.313542	-1.13685	-0.150644	0.143288
ZNF549	-0.149379	-1.13627	-0.0100832	0.122591
APMAP	-0.125786	-1.13592	0.0111894	0.120585
ACSS1	-0.0423562	-1.13585	0.0655744	0.0950221
SAMHD1	-0.30244	-1.13545	-0.143932	0.1396
GET3	-1.02988	-1.13536	-0.643667	0.340168
COQ7	-0.46096	-1.13497	-0.228789	0.204562
GPCPD1	-0.130405	-1.13428	-0.00228386	0.112954
SLC25A39	-0.178734	-1.13416	-0.0385613	0.123592
PUM3	-0.210239	-1.13346	-0.0573248	0.134909
RFC2	-1.91141	-1.13338	-1.47669	0.383556
PTCD3	-1.0519	-1.13316	-0.710839	0.300977
CARD9	-0.167019	-1.13242	-0.0562338	0.0978305
GLTPD2	-0.177349	-1.13164	-0.0604175	0.103329
WNT3	-0.0656185	-1.13149	0.038756	0.0922451
PYURF	-0.538331	-1.13008	-0.337225	0.177958
NFXL1	-0.0379994	-1.13004	0.0843425	0.108263
PWWP2A	-0.0798864	-1.12953	0.0525904	0.117285
NRN1L	-0.0972094	-1.12952	-0.0056411	0.0810682
TRIM58	0.0233315	-1.12788	0.138642	0.102237
POTEF	-0.259559	-1.1275	-0.0929502	0.147769
MUC6	-0.167075	-1.12719	-0.0298029	0.121783
SBSPON	-0.0977133	-1.12681	0.0298731	0.113228
MAGEA10	-0.0374777	-1.12671	0.0868286	0.110327
ZNF280C	-0.154091	-1.12661	-0.035478	0.105283
HLA-C	-0.336459	-1.12612	-0.14737	0.167911
SNRNP70	-1.36584	-1.12587	-1.10083	0.235379
TIMP4	-0.0264084	-1.1257	0.115293	0.125879
ATP6V1A	-2.37638	-1.12514	-1.90933	0.41511
TXN2	-0.292302	-1.12494	-0.110959	0.161202
DHRS12	-0.260453	-1.12464	-0.155012	0.0937553
SCAPER	-0.0908139	-1.1233	0.0520958	0.127223
LRRCC1	-0.0642832	-1.12248	0.0986524	0.145157
CLDN12	-0.0623138	-1.12169	0.0650284	0.113527
TPK1	-0.32824	-1.12037	-0.0794462	0.222065
SRRT	-1.10498	-1.12021	-0.85423	0.223841
FIZ1	-0.0122938	-1.1202	0.120642	0.118671
HIBADH	-0.146723	-1.11898	-0.0171976	0.115753
TMEM101	-0.265289	-1.11881	-0.128252	0.122485
OR2L3	-0.260168	-1.11655	-0.115106	0.12992
PICALM	-0.309715	-1.11515	-0.0833578	0.202983
MAGEB18	-0.0750969	-1.11514	0.0379505	0.101375
MDK	-0.238117	-1.11465	-0.0939686	0.129322
IQGAP1	-0.235402	-1.11454	-0.0363176	0.178625
ICMT	-0.456141	-1.11386	-0.21643	0.215208
OGA	-0.377663	-1.11369	-0.162718	0.193004
FANCM	-0.742559	-1.11327	-0.45299	0.260107
MARK1	-0.187628	-1.11279	-0.0471517	0.126237
C1QBP	-0.655976	-1.11262	-0.399041	0.230927
SLC23A1	-0.0316231	-1.1118	0.0856763	0.105504
CFAP119	-0.216681	-1.11066	-0.066215	0.135474
SIGLEC11	-0.534931	-1.11055	-0.364205	0.153731
TSNAXIP1	-0.201421	-1.10915	-0.0114571	0.171269
PSMD13	-1.279	-1.10904	-1.00591	0.246236
COX6B1	-0.656698	-1.10825	-0.426453	0.207755
HOXC13	-0.34698	-1.10814	-0.199716	0.132893
ZNF706	-0.333955	-1.10785	-0.185925	0.133619
FGF12	-0.0230668	-1.10778	0.0806446	0.0936212
PAWR	-0.0496012	-1.10748	0.119689	0.152861
RUVBL2	-2.27898	-1.10715	-1.86687	0.372221
SCAI	-0.115259	-1.1071	0.00896874	0.11221
TRMT10C	-0.658897	-1.10601	-0.434948	0.202484
NDUFA13	-0.695618	-1.10556	-0.494103	0.182273
LYRM2	-0.396616	-1.104	-0.210091	0.168953
KRT222	-0.198545	-1.10348	-0.0669988	0.119209
DLST	-0.6586	-1.10348	-0.389671	0.24371
NSMAF	-0.174785	-1.10337	-0.0527029	0.110644
ADAM11	-0.425966	-1.10215	-0.275221	0.136774
RTTN	-0.801051	-1.10209	-0.497935	0.275038
KRT19	-0.192162	-1.10179	-0.0570104	0.122666
AIRIM	-1.94399	-1.10143	-1.29256	0.59144
RPL27A	-2.40378	-1.10112	-2.03111	0.338447
HSPA4	-0.269434	-1.10059	-0.113309	0.141856
CHST14	-0.182227	-1.09896	-0.0473314	0.122748
UBIAD1	-0.918541	-1.0987	-0.501515	0.379563
PIERCE1	-0.0305614	-1.0985	0.101883	0.120568
PCDH1	-0.0108634	-1.09806	0.126183	0.124808
METTL18	-0.0175323	-1.09725	0.118582	0.12405
COIL	-0.602076	-1.09718	-0.399604	0.184537
OR2T35	-0.344547	-1.09708	-0.196006	0.135396
NGRN	-0.410403	-1.09647	-0.21764	0.175803
DMTF1	-0.14562	-1.09647	-0.00454072	0.128668
FABP6	-0.0452564	-1.09487	0.0475411	0.0847563
MDFI	-0.00709559	-1.09419	0.0894934	0.0882744
SUFU	-0.102011	-1.09409	0.056818	0.145169
CST9L	-0.0204712	-1.09366	0.0968855	0.107306
RAB41	-0.10959	-1.09328	-0.000708821	0.0995914
COL9A3	-0.150564	-1.09295	-0.0131634	0.125715
C17orf58	-0.569116	-1.09159	-0.379483	0.173723
DCUN1D4	-0.194083	-1.09087	-0.00213927	0.175955
OR2T5	-0.305846	-1.09072	-0.159994	0.13372
POM121L12	-0.0476012	-1.08911	0.0819727	0.118972
PRR23A	-0.148887	-1.08726	-0.0288141	0.110437
OR2T10	-0.125989	-1.08591	0.0475393	0.159799
VWA1	-0.182554	-1.0858	-0.0282636	0.142098
ITPKC	-0.16904	-1.08544	-0.0545322	0.105495
HSF4	-0.337394	-1.0849	-0.212613	0.115016
HNRNPA2B1	-0.633306	-1.08474	-0.321493	0.287453
MZT2B	-0.407532	-1.08372	-0.229043	0.1647
SLC35F2	-0.122856	-1.08347	0.0096903	0.122335
MRPS10	-0.821984	-1.08251	-0.555057	0.246581
EEIG2	-0.24719	-1.08244	-0.095883	0.139783
ZGLP1	-0.0833869	-1.08243	0.0258573	0.100925
COX4I1	-0.59513	-1.08204	-0.356582	0.220462
PCDHB3	-0.139137	-1.08031	0.00790764	0.136113
GLS	-0.450966	-1.07982	-0.20504	0.227747
RBM26	-0.219245	-1.07958	-0.0765281	0.132197
ARHGDIA	-0.138677	-1.07802	0.0388582	0.164687
H3C3	-0.361362	-1.07779	-0.188907	0.160007
MOAP1	-0.0906498	-1.07686	0.0208542	0.103545
CERS1	-0.185896	-1.07586	-0.079763	0.0986493
MNT	-0.303503	-1.07577	-0.0578335	0.228367
ZFAND2B	-0.0203161	-1.07569	0.0894009	0.101997
CES2	-0.194715	-1.07478	-0.0670544	0.118778
YRDC	-2.46322	-1.07466	-1.57044	0.830747
AGPAT1	-0.260331	-1.07449	-0.0599405	0.186498
ZNF7	-0.0730972	-1.07422	0.0632756	0.12695
TIMM13	-1.21194	-1.07367	-0.851143	0.336037
TIRAP	0.0241574	-1.07335	0.134451	0.102756
BCL7A	-0.266894	-1.0733	-0.131673	0.125986
PSMG4	-1.79551	-1.07312	-1.3016	0.460256
DHX16	-1.53721	-1.07292	-1.30125	0.219922
H4C13	-0.135823	-1.07223	-0.00801126	0.119202
TMIE	-0.0238298	-1.07204	0.0850882	0.101599
XRCC3	-0.805634	-1.07187	-0.488553	0.29582
SLU7	-1.67114	-1.07101	-1.37393	0.277499
SOD1	-1.88541	-1.06982	-1.37926	0.473117
ZNF891	-0.103484	-1.06861	0.0136408	0.109605
SLC14A2	-0.163494	-1.06656	-0.0373031	0.118316
CA13	-0.0399302	-1.06626	0.0464405	0.0810031
MRTO4	-1.24364	-1.06594	-0.900619	0.321803
CYP2A13	-0.307427	-1.06512	-0.15807	0.140227
IQSEC3	-0.131471	-1.06492	-0.0131569	0.111101
DRD1	-0.00419379	-1.06343	0.0868989	0.0856592
GLRX5	-0.728032	-1.06337	-0.434874	0.275688
PTPN14	-0.0310098	-1.0626	0.131779	0.153199
IL2RA	-0.144706	-1.06191	-0.0312428	0.106848
LUC7L	-0.0574704	-1.06148	0.0493472	0.100631
AKT2	-0.292744	-1.06082	-0.103977	0.177945
BLOC1S5	0.0295419	-1.06037	0.147925	0.111642
GRSF1	-0.501495	-1.05982	-0.241121	0.245677
SSB	-0.890612	-1.05778	-0.667614	0.210818
BMX	0.101987	-1.05775	0.18691	0.0802865
SMG8	-0.500914	-1.05698	-0.329606	0.162073
NDUFA12	-0.244667	-1.05554	-0.127906	0.110617
OAS3	-0.240621	-1.05511	-0.0773369	0.154756
CDKN2AIPNL	-0.333455	-1.05499	-0.146688	0.177031
FLOT1	-0.371814	-1.05434	-0.185206	0.176991
ZFP2	0.0409725	-1.0532	0.142334	0.0962414
ADAMTS19	0.00409949	-1.05319	0.108578	0.0992024
FUS	-0.284726	-1.05313	-0.0888537	0.185992
TNR	-0.110506	-1.05294	0.0257048	0.129362
PPA1	-1.24274	-1.05214	-0.893118	0.332298
PET100	-0.292779	-1.05194	-0.128781	0.1559
SCO1	-0.409386	-1.05174	-0.175489	0.222392
RAD1	-0.899456	-1.05134	-0.64682	0.240299
DNAJC6	-0.238132	-1.05077	-0.118165	0.11417
PSG8	-0.16387	-1.04897	-0.0131451	0.143689
PRX	-0.111573	-1.04868	0.0107784	0.116672
RPL37	-1.95479	-1.04802	-1.58007	0.357549
MRI1	-0.171655	-1.04778	-0.0514234	0.114749
ALDH9A1	-0.284011	-1.04758	-0.156553	0.121669
ARSF	0.00609632	-1.04739	0.105734	0.0951287
ZNF292	-0.0923724	-1.04692	0.0308686	0.117718
PUS1	-0.255989	-1.0459	-0.0906908	0.158044
DPY19L1	-0.100148	-1.04569	0.0597618	0.152923
YWHAG	-0.38765	-1.04483	-0.233664	0.147378
OR2J3	-0.215306	-1.04468	-0.112924	0.0980026
EEF1E1	-0.297607	-1.0446	-0.10646	0.182986
DECR2	-0.0517914	-1.04444	0.0529719	0.100306
ASB3	-0.15215	-1.04428	0.00451931	0.150027
NFE2L3	-0.498114	-1.0439	-0.329869	0.161169
SERPINA5	0.0319769	-1.04369	0.157012	0.119801
HHIP	-0.0303637	-1.04354	0.0535995	0.0804601
GTPBP1	-0.218549	-1.04244	-0.0939424	0.119533
PRAMEF11	-0.148209	-1.04232	-0.0223001	0.120796
TBRG1	-0.128389	-1.04182	0.0246025	0.14685
CALB1	0.0550102	-1.0409	0.162023	0.102808
RNF150	-0.0971744	-1.04	-0.00209539	0.0914221
ARRDC4	-0.0655717	-1.0391	0.0510052	0.11219
H4C1	-0.363932	-1.03897	-0.233769	0.125281
FANCG	-0.229404	-1.03826	-0.0395367	0.18287
RHOB	-0.069916	-1.03738	0.0609482	0.126149
KLHL4	-0.0241549	-1.0371	0.0883913	0.10852
ABHD17C	-0.0439166	-1.03613	0.0936224	0.132743
VPS50	-0.347986	-1.03597	-0.198676	0.144125
ZNF726	-0.116176	-1.03587	-0.00833179	0.104109
WDR24	-0.760922	-1.03585	-0.444929	0.305056
KATNIP	-0.149701	-1.03376	-0.0445474	0.101719
NUP188	-0.500573	-1.0328	-0.322594	0.172326
RHOV	-0.180264	-1.03273	-0.0468986	0.129139
PGD	-1.38035	-1.03182	-0.865234	0.499231
DNASE1L3	-0.0285486	-1.0309	0.0828429	0.108053
TENT5B	-0.078906	-1.03047	0.0482992	0.123444
RPS3A	-3.10686	-1.03038	-2.73212	0.363696
CST5	-0.0136458	-1.03004	0.0847879	0.0955633
RRP15	-1.07862	-1.02999	-0.87033	0.202224
ATP6V1F	-1.54366	-1.02981	-1.12393	0.407586
ZNF140	0.0200966	-1.02903	0.120559	0.0976281
TRPM7	-1.16053	-1.02887	-0.724048	0.424233
NDUFS6	-0.144161	-1.02842	-0.0143801	0.126195
ERV3-1	-0.13542	-1.02544	-0.0278517	0.1049
SMARCD1	-0.527777	-1.02543	-0.253946	0.267041
NID1	-0.146821	-1.0254	-0.037846	0.106276
PABIR3	0.065747	-1.02464	0.175518	0.107131
FH	-0.407705	-1.02416	-0.205976	0.19697
SLC25A37	-0.245901	-1.02407	-0.0519241	0.189417
H2AJ	-0.537594	-1.02402	-0.378987	0.154886
GHITM	-0.142051	-1.02367	-0.0354509	0.104135
SUDS3	-0.954899	-1.02327	-0.726901	0.222813
NPPB	0.0871784	-1.02236	0.194582	0.105055
C10orf62	-0.104481	-1.02188	-0.00299727	0.0993107
ING2	-0.111987	-1.02146	0.0300083	0.139013
SCRN2	-0.380636	-1.0214	-0.244645	0.133142
HOXB1	-0.115913	-1.02055	-0.0193178	0.0946502
MMADHC	-0.206293	-1.02039	-0.085036	0.118834
PTPN12	-0.180795	-1.01921	-0.00887205	0.168683
TPGS1	-0.254899	-1.01899	-0.113115	0.139142
KIRREL1	-0.0655753	-1.01856	0.145523	0.207253
WDR82	-2.0184	-1.01852	-1.51775	0.491547
NRGN	0.0187161	-1.0185	0.122768	0.102162
WNK4	-0.358212	-1.01782	-0.227302	0.128617
DTX4	-0.0367857	-1.01664	0.0711033	0.106123
PAK2	-0.494227	-1.01599	-0.260488	0.230061
RIPOR1	-0.00880486	-1.01591	0.102535	0.109597
TMEM201	-0.306862	-1.01509	-0.15125	0.1533
H1-4	-0.25173	-1.01429	-0.0599631	0.189065
DRG2	-0.244955	-1.01376	-0.117103	0.126116
LRTM2	-0.00335909	-1.01376	0.0961759	0.0981842
GLYATL3	-0.203738	-1.01371	-0.0999659	0.102369
AACS	-0.147239	-1.01294	-0.0274209	0.118288
SOCS2	-0.147739	-1.01275	-0.0436738	0.102754
ADD1	-0.0873184	-1.01238	0.0162254	0.102277
DHX58	-0.183943	-1.01216	-0.0552172	0.12718
AOC3	-0.2804	-1.01215	-0.155897	0.123008
HMHB1	-0.0434209	-1.012	0.0506237	0.0929294
MRPL28	-0.620068	-1.0115	-0.382629	0.234738
AP2A2	-0.0245065	-1.01127	0.0891326	0.112372
AUH	-0.152719	-1.01106	-0.0487445	0.102837
PIK3IP1	-0.149566	-1.01093	-0.037418	0.110935
SDHD	-0.787045	-1.01055	-0.494454	0.289537
TMEM140	-0.0880731	-1.0098	0.0309444	0.117863
IMP4	-1.20933	-1.00957	-0.976624	0.230503
MTPAP	-0.914497	-1.009	-0.565968	0.345421
ERICH4	-0.216921	-1.00863	-0.106563	0.109413
POP7	-1.10708	-1.00816	-0.779433	0.324996
NSL1	-1.40853	-1.0077	-1.16648	0.240199
PPP1R12B	-0.12636	-1.007	-0.00462142	0.120892
BEAN1	-0.216529	-1.00621	-0.100493	0.11532
ATRAID	-0.15298	-1.00603	-0.0578306	0.0945787
UNC5C	-0.0949508	-1.00569	0.00178091	0.0961848
MAP2	-0.0666716	-1.00518	0.0710344	0.136996
WASHC5	-0.404757	-1.00492	-0.224762	0.179113
COX15	-0.505485	-1.00467	-0.296139	0.208374
WASHC2C	-0.831054	-1.00445	-0.492439	0.337114
KLF6	-0.188137	-1.00419	-0.00530445	0.182069
ACP1	-0.0674429	-1.00396	0.0532881	0.120255
NQO2	0.084776	-1.0032	0.17407	0.0890097
OSGIN2	-0.107659	-1.00314	0.00954062	0.116833
KCTD12	-0.090347	-1.00308	0.0201592	0.110167
RABL2B	-0.339194	-1.00248	-0.184836	0.153977
CRYGC	-0.252321	-1.00164	-0.117125	0.134975
CS	-0.615773	-1.00156	-0.420448	0.195022
NGFR	-0.240607	-1.00097	-0.127698	0.112799
CST1	-0.0669381	-1.00089	0.0265829	0.093438
AFF1	-0.152765	-1.00076	-0.0166304	0.13603
SAP30L	-0.12255	-1.00067	-0.00275802	0.119712
KRT12	-0.295286	-1.00034	-0.171956	0.123288
OR2F2	-0.150117	-0.999877	-0.0496869	0.100443
MOXD1	-0.044471	-0.999455	0.0410566	0.0855742
OPA1	-0.69983	-0.999125	-0.457587	0.242455
SH3PXD2B	-0.036121	-0.998877	0.0750927	0.111339
OR4C6	-0.164949	-0.998875	0.0191768	0.184333
MRPL17	-0.816291	-0.998807	-0.531415	0.285216
MOSPD2	0.00813545	-0.998378	0.105898	0.0979214
RMND1	-0.409312	-0.998019	-0.248308	0.161324
BEND2	0.0517008	-0.9974	0.131986	0.080495
MPV17	-0.242685	-0.99677	-0.117201	0.125891
HERC5	-0.0779669	-0.996358	0.028787	0.107144
H4C2	-0.272469	-0.995937	-0.131769	0.141274
CLIP3	-0.121364	-0.995711	-0.011552	0.110285
EAPP	-0.913298	-0.995238	-0.680811	0.233599
MROH6	-0.2681	-0.99338	-0.14263	0.126307
VPS52	-0.850533	-0.993027	-0.585135	0.267262
FGF2	-0.00285565	-0.992609	0.107225	0.1109
JRKL	-0.101071	-0.99242	0.00955253	0.111468
GNAI3	-0.162878	-0.991977	-0.0296379	0.134318
PHYKPL	-0.140715	-0.991538	-0.0358059	0.105804
H2AC11	-0.582405	-0.989244	-0.43462	0.149392
GPR65	-0.0192971	-0.988922	0.0967924	0.11739
CYP2S1	-0.0619315	-0.988853	0.0452209	0.10836
RPS15A	-2.75835	-0.98868	-2.35207	0.410925
HSPA5	-1.58928	-0.986513	-1.25277	0.341107
H2AC25	-0.460643	-0.986021	-0.326917	0.135621
HMGCS1	-2.24867	-0.985827	-1.76148	0.494196
KRTAP5-10	-0.238791	-0.9856	-0.135163	0.105142
OAZ3	-0.12943	-0.985069	-0.0308852	0.100038
AHCY	-0.831725	-0.985064	-0.493402	0.343452
PHF23	-0.353598	-0.984584	-0.171734	0.184711
SLC25A3	-0.954316	-0.984427	-0.688457	0.270065
CFC1	-0.249057	-0.984052	-0.127827	0.123194
DPEP3	-0.193947	-0.983289	-0.0841992	0.111613
KRTAP26-1	0.0478524	-0.983153	0.137565	0.0912502
PSMD8	-1.10556	-0.982773	-0.901594	0.20754
GNG7	-0.0739502	-0.982074	0.0224142	0.0981233
DCBLD2	-0.000178514	-0.98126	0.100908	0.103017
DPEP2	-0.149045	-0.980869	-0.0384902	0.112711
TOMM70	-0.552225	-0.980681	-0.324028	0.232693
YY1	-1.00999	-0.980546	-0.759463	0.255495
OSR1	-0.0355262	-0.980434	0.0691714	0.106787
FKBP3	-0.0818443	-0.980359	0.0566199	0.141238
KIAA1217	-0.102229	-0.979664	0.0291727	0.13413
ZNF214	-0.0798861	-0.979256	0.0033978	0.0850482
NUDCD1	-0.157495	-0.978082	-0.0163316	0.144327
RAB27B	0.0465232	-0.978039	0.1228	0.0779895
CDS1	-0.187765	-0.978013	-0.0831551	0.106962
LIMK2	-0.091409	-0.977887	0.0272507	0.121343
RPUSD3	-0.408473	-0.977262	-0.186502	0.227136
DSCC1	-0.52421	-0.976734	-0.218441	0.313053
RAP2C	0.00551852	-0.976447	0.123479	0.120806
KRTAP10-2	-0.00416436	-0.975852	0.100599	0.107355
MGST1	0.0769208	-0.975078	0.188132	0.114054
ERI3	-0.107298	-0.973814	-0.0142303	0.0955702
IFI27L2	0.00954174	-0.973636	0.101321	0.0942642
IFI35	-0.206312	-0.973533	-0.0942344	0.115125
GPR156	-0.0548874	-0.972559	0.0462148	0.103955
RAET1E	0.106458	-0.972104	0.193517	0.0895571
MAPK7	-0.0270817	-0.971512	0.0960021	0.126693
UBE3A	-0.238751	-0.970941	-0.0772157	0.16637
HEPACAM2	-0.084316	-0.970859	0.022673	0.1102
ARL8B	-0.396066	-0.970346	-0.23269	0.168369
NAP1L3	0.0146216	-0.970217	0.101634	0.0896839
XKR3	-0.121332	-0.969846	-0.0198206	0.104667
APOC1	-0.307234	-0.969735	-0.160886	0.150915
RABL6	-0.131307	-0.969682	0.00172499	0.137192
ZNHIT6	-1.00435	-0.969189	-0.804536	0.206171
AGPS	-0.149031	-0.968848	-0.0165946	0.136695
TMEM135	-0.110388	-0.968343	0.00287278	0.116964
UTP4	-2.04852	-0.968155	-1.664	0.397176
TRIM35	0.00158789	-0.967779	0.0994129	0.101082
SCARF1	-0.309462	-0.966879	-0.185341	0.128373
PIH1D2	-0.0578871	-0.965908	0.0460065	0.107561
DEFA4	-0.0317824	-0.96392	0.0687613	0.104307
C18orf54	0.0261886	-0.963736	0.115283	0.0924467
LRIG3	-0.0911422	-0.963446	0.00942974	0.104388
SCCPDH	0.0452748	-0.962972	0.139804	0.0981641
CELA3A	-0.162406	-0.962888	-0.0526174	0.11402
ISCA2	-0.958042	-0.962446	-0.667193	0.302198
MTG2	-0.620164	-0.961873	-0.364696	0.265594
MORF4L1	-0.312617	-0.961288	-0.109921	0.210858
PEX12	-0.192682	-0.96124	-0.0538405	0.14444
FAM193A	-0.117757	-0.960241	0.0428675	0.167275
RASEF	-0.166435	-0.95978	-0.0524815	0.118728
SMARCA5	-0.792672	-0.959754	-0.553453	0.24925
PSTPIP2	-0.134129	-0.959271	-0.0413113	0.096759
H2AC21	-0.451823	-0.959158	-0.321169	0.136217
BICD2	-0.226055	-0.958808	-0.0979771	0.13358
GPR78	-0.0648756	-0.95866	0.0276471	0.0965125
ZNF670	-0.0218036	-0.958456	0.128501	0.15682
S100G	-0.0025082	-0.95811	0.108224	0.115574
PLEKHA4	-0.136155	-0.957607	-0.0363929	0.104179
DPH5	-0.325564	-0.956864	-0.131299	0.203022
MRRF	-0.0520314	-0.955315	0.0798771	0.138078
FKBP1B	0.087226	-0.954376	0.18973	0.107404
RNF19B	-0.130178	-0.953891	-0.031893	0.103036
GABRA6	0.00422981	-0.953541	0.101549	0.10206
OR9Q1	-0.0949081	-0.953503	0.0251391	0.125901
PGAM5	-0.179834	-0.953182	-0.0444147	0.142071
GUCA2A	-0.38139	-0.953104	-0.214186	0.175431
CARMIL1	-0.0662431	-0.952887	0.038278	0.109689
CSTF1	-0.990125	-0.952733	-0.742726	0.259672
CREB5	0.00177232	-0.95259	0.0904698	0.0931119
GAK	-0.731305	-0.952574	-0.496838	0.246141
MPZL1	-0.262657	-0.952344	-0.12785	0.141553
TGFB1	-0.0352185	-0.952289	0.0641469	0.104344
KLHDC2	0.0692263	-0.952285	0.184076	0.120604
WIZ	-0.264056	-0.952249	-0.136924	0.133508
VEGFA	-0.122062	-0.951469	-0.0359726	0.0904807
ELAVL1	-0.521472	-0.951334	-0.303342	0.229289
TXNRD2	-0.200645	-0.951254	-0.0984274	0.107455
UBXN2B	-0.155333	-0.95022	-0.0371181	0.124407
CA4	-0.112142	-0.949593	0.0103256	0.128968
FLAD1	-0.12627	-0.94882	-0.0137752	0.118563
HLA-G	-0.0381622	-0.948223	0.0793575	0.123937
LRIG1	-0.169738	-0.947567	-0.0455944	0.131013
ZBTB2	-0.164554	-0.947394	-0.0113195	0.161743
NXPH4	-0.0491421	-0.947126	0.0556221	0.110613
BAG6	-0.206761	-0.946495	-0.05223	0.163267
OR4K17	-0.0700471	-0.946285	0.0235085	0.0988662
GOLIM4	-0.141038	-0.94626	-0.0215966	0.126224
C1QTNF5	-0.186285	-0.946241	-0.054285	0.139499
NRBP1	-1.2578	-0.946157	-0.942358	0.333396
ANKRD49	-0.34104	-0.945929	-0.0555068	0.301854
HOXB4	-0.077947	-0.945549	0.0249092	0.108779
SLC41A2	-0.0193792	-0.944468	0.0689604	0.0935338
CARS1	-1.91404	-0.944289	-1.63952	0.290717
HARS2	-0.631361	-0.943653	-0.310268	0.340266
ANKRD34A	-0.299223	-0.943365	-0.166792	0.140381
DTL	-2.48236	-0.942839	-2.17021	0.331076
AGO2	-0.160658	-0.942315	0.00286399	0.173533
NANOS1	-0.113761	-0.941968	0.00912242	0.130454
TBX21	-0.196759	-0.941954	-0.0964681	0.106471
ZNF446	-0.132248	-0.941602	-0.0159125	0.12355
ARPC1B	-0.124917	-0.941535	-0.0261488	0.104901
RBM48	-0.889344	-0.941253	-0.664868	0.238487
PPCDC	-0.405127	-0.940844	-0.126033	0.296642
GGCT	-0.134462	-0.940833	-0.0109879	0.131239
MRPL36	-0.726378	-0.940306	-0.49606	0.244939
MRPL23	-0.606156	-0.939622	-0.382482	0.238046
PDGFRB	-0.31347	-0.93921	-0.160827	0.162522
PTGER1	-0.148071	-0.939036	-0.033036	0.122503
FARSA	-1.10005	-0.938745	-0.889229	0.22458
MRPL19	-0.531715	-0.938452	-0.34109	0.203127
DCLK2	-0.12116	-0.93842	-0.0160415	0.112016
AASDH	-0.214594	-0.93808	-0.116463	0.104608
MYPN	-0.097859	-0.937693	-0.00898875	0.0947754
POU3F3	-0.190512	-0.937061	-0.0818431	0.115968
EPYC	-0.130088	-0.937006	-0.0269249	0.110099
EMC3	-1.01309	-0.936782	-0.628706	0.410322
NR2C2AP	-0.663929	-0.936595	-0.397034	0.284963
SLITRK5	-0.0589411	-0.936071	0.0324986	0.0976846
STK10	-0.102268	-0.935018	0.00302515	0.112611
NAP1L2	0.0590568	-0.934867	0.157011	0.104778
CPNE4	-0.0740343	-0.934406	0.0220801	0.102861
MRPL24	-0.595764	-0.933766	-0.408364	0.200693
HTR1E	-0.0870608	-0.933178	-0.00149107	0.091697
PPP1R13L	-0.208684	-0.933014	-0.103314	0.112935
CTDSP1	-0.0891462	-0.932586	0.0390157	0.137426
FANCA	-0.422773	-0.932491	-0.223216	0.214004
PEG10	-0.0129501	-0.932456	0.0934403	0.114097
PIGX	-0.144904	-0.931693	0.00316477	0.158924
WWP1	-0.176902	-0.931583	-0.0673195	0.117631
MAP2K3	-0.191598	-0.931068	-0.045952	0.156429
MMP17	-0.243452	-0.930711	-0.0993492	0.154831
TSGA10	-0.356953	-0.93033	-0.250364	0.114571
METTL26	-0.171007	-0.930324	-0.0798532	0.0979806
TTC27	-1.8993	-0.930204	-1.58722	0.335497
CEBPB	-0.284294	-0.929862	-0.110982	0.186385
UBAC1	-0.0520419	-0.929647	0.0513136	0.111177
FUT4	-0.277408	-0.929336	-0.172568	0.112812
ADRA1B	-0.0182578	-0.929286	0.0598669	0.0840696
ANKS1A	-0.0477526	-0.929285	0.0479376	0.102972
NSUN6	-0.0174114	-0.928524	0.0745084	0.0989956
CST2	-0.0146848	-0.928386	0.0877357	0.110321
DKC1	-1.61625	-0.928351	-1.30188	0.338641
TIMMDC1	-0.541788	-0.927715	-0.347916	0.208978
LPXN	-0.0832286	-0.927624	-0.00170136	0.0878882
S100B	0.0906053	-0.926967	0.177778	0.0940409
RABIF	-0.560947	-0.926642	-0.30471	0.276522
JTB	-0.442609	-0.926619	-0.242326	0.216143
OR6F1	-0.160774	-0.925952	-0.0248773	0.146764
TMEM132D	-0.0807117	-0.925694	0.0246726	0.113843
SNW1	-1.77903	-0.92481	-1.51974	0.280374
CLDN7	-0.212527	-0.924739	-0.0833859	0.139651
BRAT1	-0.722837	-0.923113	-0.405277	0.34401
HSPA14	-0.570196	-0.922324	-0.285399	0.308782
PGP	-0.297239	-0.92227	-0.0856787	0.229391
VPS8	-0.326595	-0.922222	-0.158072	0.182736
BUB3	-2.62517	-0.921851	-2.12898	0.538254
CC2D2B	-0.0711198	-0.920917	0.0094968	0.0875395
MRPS17	-0.443052	-0.919155	-0.255557	0.203987
SMCO2	-0.0283989	-0.918906	0.061041	0.0973329
AP3D1	-0.233027	-0.918846	-0.0957792	0.14937
RAE1	-1.74065	-0.918576	-1.48328	0.280186
BICDL1	-0.200298	-0.918151	-0.0970218	0.112482
ARMC5	-0.597189	-0.917747	-0.350587	0.268703
NUTM2F	-0.119084	-0.917574	0.00853589	0.139084
MRPS22	-0.756767	-0.917056	-0.547099	0.228632
OR8D1	-0.0902603	-0.917	0.017506	0.117521
H2AC4	-0.700943	-0.916812	-0.539463	0.176132
IER5	0.00981852	-0.916206	0.135756	0.137456
ZNF492	-1.06215	-0.916087	-0.841128	0.241264
LONP1	-1.85563	-0.916084	-1.3794	0.519848
LY6H	0.00497944	-0.91594	0.122944	0.128791
LMO1	-0.0637657	-0.915823	0.0363039	0.109267
DMAC2L	-0.131315	-0.915712	-0.034469	0.105761
CRYM	-0.0763149	-0.915613	0.0243734	0.109968
TEDC2	-0.524788	-0.915417	-0.285397	0.26151
CYP2F1	-0.119836	-0.915218	-0.0137218	0.115944
CHD6	-0.131313	-0.91512	-0.0171055	0.124801
RND1	-0.322167	-0.914395	-0.21991	0.111831
KLF13	-0.0544599	-0.914373	0.0628308	0.128274
F13B	-0.129857	-0.914347	-0.0325513	0.10642
PSMB5	-2.28369	-0.914176	-1.70322	0.634968
CALR	-0.253561	-0.914141	-0.141379	0.122719
CILP2	-0.213209	-0.913414	-0.092008	0.13269
MANEAL	-0.0837998	-0.913234	0.0156555	0.108904
FBXW10B	-0.210997	-0.912865	-0.109712	0.110954
IFITM5	-0.165836	-0.912523	-0.0586043	0.117511
ING3	-0.683822	-0.912085	-0.437416	0.270157
LDHAL6A	-0.0443285	-0.912076	0.0676867	0.122813
LTC4S	-0.143551	-0.911804	-0.0299704	0.124567
PRR32	-0.0607784	-0.911398	0.0263402	0.0955878
FMNL2	-0.0866974	-0.911181	0.0399649	0.139009
IL11RA	-0.0740291	-0.910465	0.0213806	0.104792
OR2M7	-0.378822	-0.909778	-0.253944	0.137262
RPL12	-2.96477	-0.909442	-2.5511	0.45486
ZBTB25	-0.136437	-0.909432	-0.0392309	0.106886
PSORS1C2	0.0787871	-0.908938	0.174545	0.105352
SGCA	-0.364544	-0.908764	-0.235819	0.141647
FAM50B	-0.00695924	-0.908737	0.113278	0.132313
GPS2	-0.24558	-0.908734	-0.0926506	0.168288
ATP5F1D	-0.955395	-0.908363	-0.691117	0.290939
ACOT9	0.0165326	-0.908348	0.111364	0.1044
FNIP2	-0.0367859	-0.907854	0.0946751	0.144804
ATP6V0A1	-0.363923	-0.907442	-0.216591	0.16236
MIA	0.0499158	-0.907299	0.13777	0.0968303
CMTR2	-0.289961	-0.906929	-0.113048	0.195068
DIO2	-0.0537087	-0.906644	0.0422785	0.105871
KRTAP17-1	-0.396984	-0.906592	-0.29167	0.116166
MEX3D	-0.0596131	-0.906383	0.0299721	0.0988381
PYY	-0.136574	-0.906297	-0.0186727	0.130091
ACBD3	-0.0935907	-0.90618	0.0231276	0.128803
HOXB13	-0.0963323	-0.905905	0.0487905	0.160196
HMGB1	-0.744913	-0.905867	-0.501754	0.268427
SMC2	-1.58204	-0.905453	-1.32351	0.28553
TBC1D9B	-0.193558	-0.904973	-0.0722027	0.134098
CDCA4	-0.00146714	-0.90424	0.0903721	0.101565
CSTF2T	-0.0944714	-0.90414	0.0139945	0.119966
CLPX	-0.383902	-0.90364	-0.236288	0.163355
METTL21A	-0.089424	-0.903347	0.0143071	0.11483
LORICRIN	-0.14139	-0.90234	-0.0463322	0.105346
LRRC26	0.00895648	-0.902199	0.104624	0.106039
GPATCH8	-0.344741	-0.902085	-0.182713	0.179615
FAM149B1	-0.155722	-0.901906	-0.0493638	0.117926
PRR9	-0.0762159	-0.901487	0.0125147	0.098427
CAMK2B	-0.106943	-0.901133	-0.00261372	0.115776
KMT2C	-0.112682	-0.900995	0.0628717	0.194844
TSR2	-1.86787	-0.900636	-1.59661	0.301186
UCN2	-0.231669	-0.900461	-0.135466	0.106838
TRAPPC6B	-0.163082	-0.899728	-0.0446886	0.131588
CRACR2B	-0.228631	-0.899166	-0.12526	0.114963
PTPN11	-1.10872	-0.898996	-0.774932	0.371287
KCNA7	-0.17971	-0.898269	-0.0752887	0.116247
STEAP4	0.0942898	-0.898007	0.178245	0.0934911
NFATC3	-0.154464	-0.897378	-0.0265216	0.142574
ADAT3	-0.455103	-0.897195	-0.267651	0.208931
NID2	-0.0909073	-0.897148	4.26663e-06	0.101334
DPCD	-0.220862	-0.896913	-0.113614	0.119575
DEF8	-0.269912	-0.896629	-0.150477	0.133205
POLI	0.0179031	-0.896511	0.123058	0.117294
ANKRD13C	-0.124059	-0.896238	-0.00956592	0.127749
RERGL	0.0396178	-0.895611	0.12993	0.100838
MXRA8	-0.130449	-0.8956	-0.0195278	0.123851
FKBP7	-0.125399	-0.895599	-0.020742	0.116857
APOO	-0.0150075	-0.895134	0.0628124	0.0869366
CATSPERE	-0.0630873	-0.894719	0.0390815	0.114191
FANCL	-0.410041	-0.894397	-0.243801	0.185868
PCDHB8	0.0204043	-0.8941	0.121255	0.112796
SP9	-0.183368	-0.89405	-0.0605377	0.137387
IDH3A	-0.733259	-0.893675	-0.469983	0.294599
IRF2BP1	-0.18832	-0.893408	-0.06521	0.137798
AARSD1	-0.285177	-0.892897	-0.180004	0.117788
COA5	-0.654474	-0.892434	-0.455292	0.22319
UGT2B17	-0.0238099	-0.891717	0.0884746	0.125919
OLA1	-0.422011	-0.891521	-0.296026	0.141314
CCNT1	-0.43178	-0.891267	-0.270728	0.1807
CLDN3	-0.0210346	-0.891255	0.0755528	0.108372
OXCT2	-0.0912893	-0.89117	0.0109068	0.114676
OR5C1	-0.103815	-0.891089	-0.00610178	0.109655
AOX1	-0.098546	-0.890894	-0.02207	0.0858418
SKIC8	-1.04168	-0.890848	-0.811199	0.258724
NDUFB11	-0.614567	-0.890845	-0.362762	0.282659
ACLY	-0.680975	-0.890387	-0.404936	0.310021
LPIN3	-0.0671231	-0.89031	0.0237442	0.102062
ROM1	-0.0552137	-0.890266	0.0444944	0.111998
FRG1	-0.392071	-0.889823	-0.206284	0.208791
COX18	-0.414042	-0.889804	-0.212475	0.22653
CCER1	-0.0664199	-0.889724	0.031495	0.110051
ZBTB24	-0.204932	-0.889685	-0.0874736	0.132022
TMEM161B	-0.177767	-0.889379	-0.0422594	0.152363
PHLDA3	-0.13503	-0.888618	-0.00948943	0.141277
WASHC4	-0.274857	-0.888446	-0.135873	0.156435
MPND	-0.199312	-0.888222	-0.0958197	0.116516
DEFB112	-0.0198912	-0.888094	0.072124	0.10361
LRRC49	-0.132933	-0.887837	-0.0281744	0.117993
ELFN2	-0.0847358	-0.887669	0.00225549	0.0979997
C5AR2	-0.0419756	-0.887345	0.0353697	0.0871649
ASPRV1	-0.252769	-0.887156	-0.121209	0.148294
LUZP1	-0.133894	-0.88694	-0.0115932	0.137891
ZNF284	-0.227443	-0.886649	-0.094493	0.149947
NFAT5	-0.237254	-0.886381	-0.125454	0.126131
IL17C	-0.243796	-0.886151	-0.133919	0.123994
MC1R	-0.0919573	-0.88613	0.0372513	0.145812
FAM181A	-0.173707	-0.885756	-0.0526596	0.13666
ADAMTS4	-0.267463	-0.885742	-0.160141	0.121166
DDX54	-1.7379	-0.885671	-1.46082	0.31285
GRIK2	0.0135389	-0.885665	0.101644	0.0994791
SAT1	0.0317348	-0.885606	0.125443	0.105812
POR	-0.16628	-0.885058	-0.0460498	0.135844
ACVR2B	-0.121976	-0.885057	-0.0121236	0.124119
GTF3C4	-0.793218	-0.884697	-0.600307	0.218053
ARSD	0.0584863	-0.884319	0.157328	0.111771
TBC1D23	-0.251435	-0.88419	-0.146602	0.118564
MYO6	-0.10084	-0.884176	0.0247049	0.141991
RILP	-0.440295	-0.883473	-0.310952	0.146403
CMTM4	-0.192025	-0.88314	-0.0758618	0.131534
CDKN2C	0.168917	-0.882929	0.281369	0.127363
KRTAP4-6	-0.127209	-0.88265	-0.0132716	0.129086
MRPL38	-0.87938	-0.882503	-0.600792	0.315679
CFHR1	-0.0140703	-0.882135	0.120479	0.152527
KIF2C	-0.503677	-0.880931	-0.308643	0.221395
SORCS3	-0.121213	-0.880753	-0.022858	0.111671
TUBB1	-0.15396	-0.879935	-0.0532421	0.114461
ARID3A	-0.147935	-0.879699	-0.0268471	0.137646
SLC14A1	0.0153023	-0.879617	0.0969497	0.0928216
SMAD3	-0.155424	-0.879404	-0.0516272	0.118031
ANKH	-0.139724	-0.878464	0.00287128	0.162324
SLC27A6	-0.0427189	-0.878447	0.0359446	0.0895484
HSD17B2	0.0837211	-0.878078	0.170561	0.098898
MICB	-0.271698	-0.878062	-0.15615	0.131594
NAGS	-0.203884	-0.877891	-0.0929112	0.126408
H1-3	-0.190329	-0.877586	-0.0671788	0.140328
FAM174A	-0.0223203	-0.877354	0.0727309	0.108338
PEPD	-0.0832075	-0.877244	0.0147342	0.111647
INSYN2B	0.0176024	-0.876731	0.103111	0.0975308
FCGR3A	-0.0781234	-0.876614	0.0431107	0.138298
CNOT1	-1.07406	-0.876513	-0.817015	0.29326
FAT1	-0.0506583	-0.876499	0.0522317	0.117387
CRIPTO	-0.641734	-0.876396	-0.435549	0.235265
CINP	-1.25158	-0.876112	-0.958333	0.33471
DHX30	-0.507719	-0.875849	-0.329162	0.203867
C15orf48	-0.0786701	-0.875621	0.0190981	0.111656
CERK	-0.172188	-0.875408	-0.0706164	0.116028
MIS12	-1.33128	-0.875267	-1.11622	0.245705
ABHD11	-0.439834	-0.874651	-0.245753	0.221896
H2BC9	-1.22752	-0.874563	-1.02445	0.232194
UBXN10	-0.109025	-0.874563	-0.0327657	0.0871971
B4GALNT2	-0.218678	-0.874503	-0.104265	0.130832
EPHA2	-0.164047	-0.873537	-0.0175027	0.16776
GSK3A	-0.144207	-0.873209	-0.00451096	0.15998
EDN2	-0.153428	-0.872725	-0.0555629	0.112137
ZNF672	-0.1455	-0.872528	-0.04757	0.112238
VPS35	-0.801639	-0.872281	-0.592805	0.239412
ROCK1	-0.185274	-0.872205	-0.0278975	0.180435
TMEM255A	-0.108804	-0.871275	-0.0180012	0.104219
PGBD2	-0.211775	-0.871163	-0.0754068	0.156535
PPIL1	-0.999349	-0.871153	-0.652982	0.397596
C11orf91	-0.175707	-0.871146	-0.0581169	0.134983
TMBIM1	-0.13014	-0.87108	-0.0483423	0.0939041
OR5J2	-0.0943381	-0.870159	-0.000865463	0.10742
SARNP	-0.62105	-0.869855	-0.434156	0.214856
ZBTB7C	-0.0253317	-0.868995	0.0577056	0.0955556
RNF10	-0.115285	-0.868693	0.00685446	0.140602
TNNI3K	-0.124372	-0.868471	-0.0376673	0.0998359
ARMC10	-0.395632	-0.868079	-0.277395	0.136206
XKR9	-0.104264	-0.867879	-0.034837	0.0799964
CCT7	-1.47448	-0.867866	-1.28344	0.220132
NINJ1	-0.0909741	-0.867835	0.00875866	0.114921
TBCA	-1.2007	-0.866872	-0.896517	0.350902
SUCLG1	-0.348455	-0.866378	-0.195473	0.176577
OR2M5	-0.0874438	-0.866264	-0.000466825	0.100405
MFSD9	-0.106382	-0.866011	0.0119563	0.136647
PATE2	0.0628987	-0.86592	0.143017	0.0925236
SLC10A1	-0.067729	-0.865244	0.0164151	0.0972489
FAM110C	-0.0937699	-0.865102	0.020685	0.132302
PKD1L1	-0.129107	-0.864786	-0.0452399	0.0969803
TTLL10	-0.00757272	-0.864689	0.0839571	0.105853
LSM12	-0.747449	-0.86442	-0.494394	0.292746
H2AC1	-0.124184	-0.86361	-0.0310164	0.107881
RAB14	-0.261223	-0.863296	-0.117505	0.166476
GPATCH1	-0.581456	-0.862096	-0.403581	0.206329
CALML6	-0.248734	-0.861718	-0.139824	0.126388
MTARC1	-0.141263	-0.861602	-0.0535933	0.101752
TAOK1	-0.104852	-0.861323	0.0989144	0.236574
CCDC183	-0.120891	-0.861269	-0.0410701	0.0926787
ADCY6	-0.100943	-0.861208	-0.00370869	0.112905
WDR6	-0.324679	-0.860988	-0.217362	0.124643
GADD45GIP1	-0.469284	-0.860651	-0.265645	0.23661
MRPL39	-0.750441	-0.860605	-0.490888	0.301594
PSMA7	-2.65539	-0.860456	-2.36331	0.339445
HACD2	-0.18958	-0.860424	-0.0772462	0.130556
NMD3	-1.34283	-0.860361	-1.16049	0.211943
ENHO	-0.30794	-0.860356	-0.198947	0.126683
OR2B6	-0.242626	-0.85988	-0.157047	0.0995242
ATP8B4	-0.00471261	-0.859539	0.0980018	0.119499
MRM2	-0.521881	-0.859536	-0.317397	0.2379
GPX1	-0.163531	-0.858413	-0.0722841	0.106297
HSPA2	-0.0611008	-0.858236	0.0378419	0.115286
STMN3	-0.055554	-0.857691	0.0382004	0.10931
SNAP47	-0.143077	-0.857579	-0.0403561	0.11978
RABEPK	-0.216017	-0.85677	-0.124726	0.106552
PUM2	-0.273081	-0.856679	-0.16238	0.129221
NRP2	-0.179819	-0.856652	-0.0487683	0.15298
TBC1D2B	-0.237357	-0.856564	-0.142884	0.110293
DNM2	-1.58669	-0.856563	-1.16397	0.493512
THAP8	-0.105871	-0.856503	-0.0219711	0.0979559
TMEM222	-0.0585138	-0.856338	0.030068	0.103443
MSTO1	-1.26184	-0.855973	-0.884546	0.44078
PMM1	-0.129157	-0.855841	-0.032444	0.113004
SUMF1	-0.0395356	-0.855101	0.0410291	0.0942167
ATOX1	-0.0804912	-0.854491	0.0457787	0.147772
TMEM52	-0.13618	-0.854452	-0.0147402	0.142126
HNRNPU	-1.36571	-0.854311	-1.09092	0.321656
KRT15	-0.211392	-0.8537	-0.10852	0.120502
RPRM	0.00581678	-0.853651	0.096515	0.106247
PLEKHS1	-0.0518746	-0.853162	0.0377149	0.105009
UBE4B	-0.446265	-0.852526	-0.265544	0.211983
KRT13	-0.116058	-0.852379	-0.00764576	0.127187
BLOC1S2	-0.0261119	-0.852222	0.101011	0.149166
RAD18	-0.184108	-0.851346	-0.088027	0.112858
TDRD3	-0.0204114	-0.851061	0.0827147	0.121174
DYM	-0.136057	-0.850912	-0.0362066	0.117345
POMGNT1	-0.16882	-0.850746	-0.0759557	0.109156
NTN4	-0.161356	-0.850428	-0.0765829	0.0996828
MSANTD1	-0.0545464	-0.84982	0.0666554	0.142621
OAS2	-0.163789	-0.849463	-0.0654386	0.115779
LSM4	-2.03301	-0.849102	-1.79462	0.280758
RPL32	-2.5961	-0.848481	-2.27336	0.380377
YY2	0.0729113	-0.848089	0.153327	0.0948198
PTPRCAP	-0.167855	-0.847139	-0.0759266	0.108517
UQCRFS1	-0.736868	-0.847001	-0.511989	0.2655
ZP1	-0.201147	-0.846821	-0.109835	0.107829
ING1	-0.0874791	-0.846473	0.0543156	0.167512
DDX17	-0.363698	-0.846445	-0.234864	0.152206
PRKRIP1	-0.539743	-0.845848	-0.388899	0.178335
C16orf95	-0.200703	-0.8452	-0.0992988	0.119977
SPMAP1	-0.29299	-0.84506	-0.165231	0.151183
FNDC10	-0.252497	-0.844851	-0.10161	0.178596
QPCTL	-0.234483	-0.844627	-0.140582	0.111174
MRPL4	-0.877967	-0.844523	-0.61814	0.307661
BTBD1	-0.124829	-0.844414	-0.0225443	0.121131
POLR1E	-0.953691	-0.84422	-0.692708	0.309141
DYNLT1	-0.21924	-0.84381	-0.0760666	0.169675
GCH1	-0.24142	-0.843204	-0.128482	0.133939
RAB11FIP3	-0.103209	-0.843146	-0.0162566	0.103129
OR9A4	-0.179228	-0.842946	-0.0928308	0.102494
JUP	-0.259334	-0.842929	-0.113528	0.172976
SMDT1	-0.146872	-0.842472	-0.0563157	0.107488
CENPV	-0.119655	-0.842259	-0.0148377	0.124447
FPGT	-0.0174711	-0.842031	0.0654573	0.0984862
DEAF1	0.00743378	-0.841867	0.127418	0.142522
MFHAS1	0.011086	-0.841262	0.093711	0.0982156
KCNS1	-0.11863	-0.84064	-0.00717476	0.132583
XRN1	-1.09476	-0.84058	-0.766823	0.390127
IFITM3	-1.37079	-0.84031	-1.07353	0.353754
C1orf56	-0.364273	-0.839466	-0.26235	0.121414
POTEE	0.064063	-0.839086	0.132575	0.0816503
CCDC27	-0.0713377	-0.838774	0.0297969	0.120574
STING1	-0.0525072	-0.83875	0.0299491	0.0983085
SOAT1	-0.0709759	-0.83866	0.0272702	0.117147
KITLG	0.0191239	-0.838639	0.106197	0.103827
RPL5	-2.84061	-0.838596	-2.55001	0.346538
ENO1	-0.684824	-0.838496	-0.378945	0.364794
DUSP28	-0.132048	-0.837389	-0.00896545	0.146984
OGFRL1	-0.0655967	-0.837245	0.00826411	0.0882188
ANKS1B	0.00471746	-0.836888	0.0914979	0.103694
PUSL1	-0.141861	-0.836609	-0.0354303	0.127216
ANKLE1	-0.226818	-0.836583	-0.129981	0.115752
BRCC3	-0.128086	-0.836536	-0.00907564	0.142266
FRG2C	-0.454706	-0.836485	-0.295052	0.190863
PDZRN3	-0.158304	-0.836	-0.0561922	0.122143
PCDHAC1	-0.166854	-0.835747	-0.0645469	0.122414
ACSM2A	-0.0702364	-0.835023	0.0336014	0.124353
MAB21L3	-0.223838	-0.834791	-0.1303	0.11205
BTN1A1	-0.038443	-0.833335	0.076272	0.137658
MAP3K21	-0.163951	-0.832838	-0.0622207	0.122149
TECRL	-0.0649361	-0.832179	0.0478082	0.135481
SDCBP	-0.185426	-0.832171	-0.0705126	0.138089
TRUB2	-0.539177	-0.832084	-0.34885	0.228735
APCDD1	0.0570209	-0.831912	0.144793	0.105506
DNM1L	-0.932349	-0.831478	-0.622136	0.373086
WWP2	-0.227889	-0.830549	-0.142447	0.102874
IFNA8	-0.0101904	-0.830076	0.101427	0.134466
PPP1R26	-0.162077	-0.829701	-0.0826555	0.095723
MAGEB4	-0.0240607	-0.82933	0.0626873	0.1046
SREK1	-0.414088	-0.829305	-0.249237	0.198782
DENND6B	-0.0570059	-0.829108	0.0467641	0.125159
CSPG4	-0.250064	-0.828794	-0.151635	0.118762
CITED2	-0.338108	-0.828299	-0.175167	0.196719
CACNA1H	-0.204503	-0.828269	-0.103022	0.122522
ATP6V1C2	-0.114473	-0.828198	-0.0180475	0.116428
THAP4	-0.0636245	-0.827696	0.0560755	0.144618
PLA2G15	0.0394244	-0.827011	0.114803	0.0911456
ACAD8	-0.129149	-0.826895	-0.0404899	0.10722
PTGS2	-0.0402484	-0.826411	0.0275672	0.0820605
ZNF217	-0.536632	-0.825628	-0.251754	0.345044
SCUBE2	-0.0304069	-0.82534	0.0476647	0.0945933
CNTN5	-0.0552121	-0.82503	0.041071	0.116702
ADCY2	-0.0227024	-0.824587	0.0525358	0.0912436
CRISP3	0.00566492	-0.824499	0.0906573	0.103084
STAU2	-0.138787	-0.823603	-0.0537749	0.10322
ADGRA3	-0.157351	-0.82304	-0.0456486	0.135719
ELP6	-1.03022	-0.823031	-0.805273	0.273321
TET2	0.0308122	-0.822147	0.104822	0.09002
PNPLA4	0.0189152	-0.822051	0.0976737	0.0958072
IMMP1L	-0.173116	-0.821996	-0.0882363	0.103261
MRPL40	-0.485797	-0.821731	-0.304266	0.220913
CEP152	-0.288588	-0.820467	-0.142127	0.17851
ELK4	-0.0823409	-0.819876	0.00549123	0.107129
BLOC1S1	-0.133991	-0.81919	-0.0365266	0.118977
ZNF141	-0.150065	-0.819115	-0.0703671	0.0972972
RBFOX1	-0.168	-0.818953	-0.0698518	0.119846
ACR	-0.26821	-0.818403	-0.161216	0.130735
COX5A	-0.659649	-0.81837	-0.493922	0.202509
ATXN7L3	-0.382914	-0.81755	-0.142708	0.293812
INTS14	-0.557073	-0.817504	-0.376346	0.221072
DISC1	-0.0236927	-0.817433	0.0651834	0.108726
SERTAD3	-0.152784	-0.817433	-0.0660162	0.106146
BLVRB	-0.0764453	-0.816233	0.00688604	0.102093
WNT7A	-0.196988	-0.816093	-0.0920436	0.128593
PSMG2	-0.953584	-0.815632	-0.677111	0.338968
KIAA1958	-0.0101545	-0.815581	0.0660236	0.0934035
HDAC4	-0.202077	-0.815245	-0.0784173	0.151684
PARK7	-0.239259	-0.815082	-0.152893	0.10596
NRP1	-0.0848415	-0.815034	0.0434291	0.157381
AQP11	0.0051187	-0.814908	0.0915806	0.1061
SCUBE1	-0.116127	-0.814434	-0.0287702	0.107261
STX19	-0.0147632	-0.814338	0.0774605	0.11325
SPATA32	-0.180437	-0.814272	-0.0985773	0.100531
ASB16	-0.26585	-0.814036	-0.158752	0.131563
PCDHB11	-0.113887	-0.813698	-0.0235033	0.111077
TEX12	0.079804	-0.813066	0.179327	0.122405
TCTN2	-0.245744	-0.812569	-0.151351	0.116167
MRPL3	-0.56764	-0.811908	-0.389954	0.21885
MXD4	-0.0853603	-0.811835	0.00232845	0.108013
CAMK2N2	-0.0832444	-0.810778	-0.00880933	0.091807
FRYL	-0.0349591	-0.810739	0.100624	0.167234
ANKRD55	-0.0830856	-0.810729	-0.00355357	0.0980994
NKX6-1	0.0618319	-0.810641	0.142455	0.0994567
GPM6B	0.048091	-0.810225	0.121762	0.0909262
GIT2	-0.170317	-0.809915	-0.0751816	0.117463
TFAP2B	-0.140606	-0.809735	-0.0264426	0.140989
SNX20	-0.0506705	-0.809288	0.031619	0.101681
PANX1	-0.0676169	-0.809048	0.0204049	0.108797
KANSL2	-1.30331	-0.808895	-1.10016	0.251156
UST	0.0542496	-0.808644	0.133306	0.0977637
PRPF6	-1.58365	-0.808498	-1.34825	0.291151
PRAC1	-0.57686	-0.808367	-0.446034	0.16184
ADCY9	-0.0120282	-0.8083	0.0832868	0.11792
KRTAP11-1	0.121337	-0.807907	0.190633	0.0857728
RPL11	-2.66707	-0.807779	-2.34454	0.399282
SPX	0.0333523	-0.807742	0.104482	0.0880604
HCRT	-0.24314	-0.80769	-0.141405	0.125958
GHRL	-0.056596	-0.807655	0.0182903	0.0927206
CMTR1	-1.00532	-0.807286	-0.812239	0.239173
ALAD	-0.241361	-0.807216	-0.079956	0.199953
ID4	-0.0978942	-0.807094	0.00647046	0.129309
ARHGAP45	-0.17103	-0.806798	-0.0250068	0.180992
SLC9A4	-0.157522	-0.806758	-0.0549214	0.127176
TAAR1	-0.0703573	-0.806663	0.0225322	0.115153
ARK2N	-0.11909	-0.806507	-0.033406	0.106241
MAP6	-0.225088	-0.806264	-0.131708	0.115818
ZNF705G	0.00444786	-0.805292	0.115677	0.138122
DIXDC1	-0.146708	-0.805245	-0.0595886	0.10819
ARID1A	-0.462975	-0.805243	-0.23617	0.28166
OR2L13	-0.0763281	-0.805164	0.00947907	0.106571
SRM	-0.344889	-0.805017	-0.181192	0.203346
NCBP2	-2.16056	-0.804388	-1.84209	0.39591
POLDIP3	-0.0541592	-0.80393	0.0439888	0.122085
DMPK	-0.138537	-0.803792	-0.0610396	0.0964153
LRRC57	-0.256747	-0.803703	-0.125548	0.163243
ING4	0.0259984	-0.803632	0.096638	0.0879005
SLX4	-0.495027	-0.803602	-0.357752	0.170824
TP53AIP1	-0.00901341	-0.803442	0.0775433	0.107732
GTF2IRD1	-0.158976	-0.803364	-0.0559034	0.128301
MRPL37	-0.476504	-0.802815	-0.326109	0.187334
AQP5	-0.0975468	-0.802741	-0.0105153	0.108418
NXF1	-1.46019	-0.802613	-1.21817	0.301542
ZBTB11	-1.48732	-0.802393	-1.24686	0.299685
LNX2	-0.0281296	-0.802246	0.0430727	0.0887537
SERF2	-0.382233	-0.802155	-0.248768	0.166383
OPA3	-0.14528	-0.802145	-0.0414837	0.129398
PER3	-0.187257	-0.801864	-0.0884741	0.123192
CD247	-0.0573443	-0.801842	0.0255832	0.103421
ASB9	0.000714883	-0.801056	0.073475	0.0908302
FAM174B	-0.0284409	-0.800142	0.0518302	0.100321
AASDHPPT	-0.45655	-0.799414	-0.292583	0.205109
ZFAND1	-0.116851	-0.799233	-0.019373	0.121964
ZNF10	-0.108202	-0.798973	-0.00602212	0.12789
OTUD4	-0.150077	-0.7989	-0.04193	0.13537
TSC1	-0.314667	-0.798809	-0.0319463	0.353927
CXorf58	-0.222771	-0.798741	-0.12848	0.11805
DUSP22	-0.299426	-0.798727	-0.178002	0.152022
RNF144A	0.0889076	-0.798534	0.168111	0.0991867
PTN	-0.0634267	-0.798399	0.0217566	0.106693
AP2S1	-0.88984	-0.798101	-0.570627	0.399967
ODC1	-0.084509	-0.798074	0.0082543	0.116234
NUDT12	-0.167374	-0.797738	-0.0796027	0.110026
OFD1	-0.00622597	-0.797205	0.0806278	0.108948
INAFM1	-0.216437	-0.796839	-0.120662	0.120193
PEX2	-0.0551385	-0.796822	0.0681758	0.154758
ZNF367	-0.266355	-0.7966	-0.140407	0.158107
NPAP1	-0.0593466	-0.796366	0.0203579	0.100085
ZNF326	-0.145115	-0.796338	-0.0616216	0.104846
AHSG	-0.107469	-0.795717	-0.00992846	0.122582
IGIP	0.0416731	-0.795395	0.116655	0.0942696
CRIP2	-0.0885692	-0.795383	0.0156729	0.131059
LSM10	-0.716468	-0.795357	-0.557466	0.199913
IGFBP2	-0.0272156	-0.795199	0.0514658	0.0989456
RPS29	-3.11419	-0.794862	-2.82194	0.367671
VMAC	-0.223999	-0.794862	-0.122221	0.128045
MAGEB1	0.0710564	-0.794704	0.150305	0.0997208
HAX1	-0.404131	-0.794659	-0.273	0.165015
PCYT1B	-0.0387196	-0.794642	0.0313857	0.0882225
MIDN	-0.274933	-0.794468	-0.145495	0.162924
MTARC2	-0.190001	-0.794266	-0.0955874	0.118869
UQCR10	-0.482617	-0.793529	-0.226142	0.323207
ARHGEF9	-0.110498	-0.79344	-0.0339257	0.0965074
MSC	-0.132631	-0.792947	-0.0276473	0.132396
TMX2	-0.477728	-0.792333	-0.248726	0.289023
ADH1A	-0.0495809	-0.792189	0.0288474	0.0990019
OR56B1	-0.0451334	-0.79164	0.0227833	0.0857924
SMARCAD1	-0.0541381	-0.791553	0.0222223	0.0964692
SGPP2	-0.067023	-0.791495	0.0158752	0.104736
GFRA2	-0.0424651	-0.79149	0.0262103	0.0867673
YWHAQ	-0.078223	-0.791079	0.025415	0.131008
STMN1	-0.130397	-0.791035	-0.00216182	0.16211
CLPSL1	-0.0257967	-0.790892	0.0802667	0.134106
PYROXD2	-0.077243	-0.790794	-0.00482052	0.091582
SH3BGRL2	-0.0680097	-0.790389	0.0299878	0.123986
RAB4A	-0.163322	-0.790176	-0.042829	0.152488
HDAC5	-0.25585	-0.790057	-0.16025	0.121005
PATL1	-0.169887	-0.7898	-0.0696067	0.12697
TBC1D4	0.110671	-0.789774	0.190867	0.101543
ALCAM	-0.190987	-0.789434	-0.102752	0.11177
PYCARD	-0.0709917	-0.789352	0.0238554	0.120158
AUTS2	-0.022959	-0.789219	0.0788169	0.128958
IL9R	-0.271753	-0.78912	-0.137726	0.169843
TMCC3	-0.00264534	-0.788603	0.0721712	0.0948722
FCGR2B	-0.30566	-0.788436	-0.205478	0.127064
ARHGAP20	0.0590234	-0.788261	0.137698	0.0998071
DYNC1LI1	-0.309639	-0.788155	-0.172265	0.174298
PSMA4	-1.78761	-0.788109	-1.56327	0.284655
UHMK1	0.0796031	-0.787728	0.176142	0.122553
OR2T29	-0.273303	-0.787612	-0.163321	0.13964
GLB1L2	-0.0842486	-0.787449	0.00560535	0.114108
IL18BP	-0.170809	-0.787352	-0.0795046	0.115964
OR2B2	-0.258638	-0.787016	-0.152142	0.135317
PITX3	-0.137567	-0.786711	-0.055521	0.104291
TUBD1	-0.5776	-0.786537	-0.393275	0.23435
LMCD1	0.0489339	-0.786181	0.116168	0.0855205
PABIR2	0.0267518	-0.786174	0.0915205	0.0823846
SFXN1	-0.0726561	-0.785926	0.0229667	0.121669
IL20	-0.0941571	-0.78511	-0.00531277	0.113162
INHA	0.0447623	-0.784979	0.141326	0.123015
TNFSF13B	-0.121442	-0.784935	-0.0394158	0.1045
SAMD9L	-0.135935	-0.78454	-0.043501	0.117819
UPF3B	-0.226438	-0.784258	-0.109479	0.149133
SOX13	0.00079525	-0.783565	0.0872457	0.11033
OLR1	-0.0640533	-0.783539	-0.00160026	0.0797064
BIN1	-0.10435	-0.783322	-0.00789629	0.123134
ZNF229	-0.0521536	-0.783135	0.0323613	0.107919
MAPKAPK2	-0.0794798	-0.78309	0.013404	0.118612
ISCU	-2.25048	-0.783033	-1.97412	0.352935
CREG2	-0.191574	-0.782931	-0.0948011	0.123603
NCOR1	-0.305168	-0.782892	-0.149876	0.198357
RIT2	0.0283938	-0.782491	0.109021	0.103039
IZUMO4	-0.13601	-0.782211	-0.0332256	0.131403
SRP54	-2.48561	-0.782203	-2.25789	0.291127
ERBB4	-0.130251	-0.782049	-0.0308835	0.12706
OAZ2	-0.0551428	-0.781832	0.026958	0.105011
CPNE7	-0.310317	-0.78083	-0.193188	0.150006
ABITRAM	-0.111907	-0.780538	-0.0204788	0.117135
SNX3	0.00466823	-0.780488	0.102386	0.125201
PGRMC2	-0.240854	-0.780464	-0.122823	0.151231
PMFBP1	-0.130554	-0.78045	-0.0329226	0.125096
RFWD3	-0.501884	-0.780373	-0.359343	0.182657
CDH5	-0.190026	-0.779528	-0.0876144	0.131377
XPNPEP3	-0.224533	-0.779342	-0.102262	0.15689
TEX30	0.0465905	-0.779333	0.121507	0.096129
ISLR2	-0.162828	-0.778298	-0.0708889	0.118128
IL7	-0.00836436	-0.777908	0.076212	0.108723
PON2	-0.0357839	-0.777891	0.0755456	0.143117
IL1R2	-0.0999152	-0.777776	-0.0136341	0.110933
FAM3C	0.0373092	-0.776805	0.107029	0.0897517
CARNMT1	-0.188083	-0.776785	-0.0561469	0.169849
LXN	0.0948874	-0.776512	0.19179	0.124792
NAALADL2	0.0785486	-0.775879	0.153773	0.0969539
NMRAL1	-0.139417	-0.775804	-0.0642354	0.096908
DNAJA4	-0.131612	-0.775751	-0.0425415	0.114819
MYRIP	-0.110381	-0.77557	-0.0208054	0.115496
CEP89	-0.204743	-0.775566	-0.115082	0.115607
HELT	0.00307587	-0.775508	0.090581	0.112836
ACADVL	-0.112619	-0.775385	-0.0301439	0.106366
UNC93A	-0.0202286	-0.774986	0.0661261	0.111427
MAST4	-0.167504	-0.774763	-0.0816325	0.110836
MCC	0.0709434	-0.774744	0.139649	0.0886819
INTS13	-0.571578	-0.7747	-0.407112	0.212296
LRRC37A2	-0.611338	-0.774452	-0.417201	0.250676
MAGEB2	0.0197575	-0.774341	0.0935155	0.0952526
GCG	0.0678113	-0.774042	0.147405	0.102829
PRDX4	-0.210751	-0.77338	-0.133018	0.100512
IPMK	-0.31242	-0.773242	-0.180958	0.170014
PPM1F	-0.165416	-0.773237	-0.0442365	0.156717
ERAL1	-0.564694	-0.773232	-0.386375	0.230614
DR1	-1.07914	-0.773179	-0.880841	0.256477
PERP	-0.229846	-0.773044	-0.130467	0.128556
ZNF138	-0.12261	-0.772313	-0.0318308	0.117542
EIF6	-1.67634	-0.77214	-1.44608	0.298213
FGL2	-0.102438	-0.772059	-0.0219891	0.1042
ARRDC5	-0.0141084	-0.771671	0.0716289	0.111106
WASHC2A	-0.140212	-0.771471	-0.0416198	0.127798
IQCD	-0.0170342	-0.7711	0.0626038	0.103278
MGME1	-0.102454	-0.771052	-0.0234052	0.102521
TRNAU1AP	-0.463678	-0.770932	-0.277572	0.241403
SBF1	-0.00947951	-0.770749	0.0939408	0.134182
BHLHA9	0.0205793	-0.770609	0.0999902	0.10305
CYP46A1	0.025659	-0.769867	0.118043	0.119999
CSRNP3	-0.136728	-0.769605	-0.0605981	0.0989212
CIAPIN1	-1.03077	-0.768913	-0.851092	0.233683
NR0B1	-0.0554487	-0.768394	0.0353327	0.118144
ALKAL2	0.0917823	-0.768285	0.171597	0.103887
SIGLEC15	-0.0558055	-0.767825	0.0265946	0.107316
FAM216B	0.0167481	-0.767673	0.101558	0.110477
RNF138	-0.154442	-0.767421	-0.0506599	0.135235
TSPAN8	-0.138529	-0.766663	-0.0623921	0.0993093
CHST2	-0.135009	-0.766287	-0.0532968	0.106634
C1orf141	-0.0122347	-0.766269	0.0628334	0.0979657
SETD4	-0.0562881	-0.765675	0.0205111	0.100303
GALE	-0.262638	-0.764791	-0.137431	0.163714
NSUN3	-0.131142	-0.764578	-0.0366644	0.123569
RASSF4	-0.0984651	-0.764423	0.00242971	0.131988
SLC1A6	-0.0644774	-0.76428	0.0256359	0.117906
MMP15	-0.187316	-0.763262	-0.104633	0.108329
SPDYE4	-0.104116	-0.763092	-0.0175291	0.113468
CXXC5	-0.0381698	-0.762888	0.0422547	0.105421
PPIH	-0.45501	-0.76278	-0.254065	0.263437
KLHL21	-0.109061	-0.762761	-0.00592534	0.135214
FBXO33	-0.173921	-0.762676	-0.0770556	0.127008
GARNL3	-0.121757	-0.762115	-0.0458703	0.0995735
BTAF1	-0.616672	-0.761903	-0.427953	0.247694
ATP6V1B2	-2.24593	-0.761178	-1.81528	0.565764
ZNF444	-0.0664613	-0.761029	0.0201239	0.113774
DMRTA1	-0.119531	-0.760816	-0.0145524	0.137981
CD1A	0.0376692	-0.760806	0.123765	0.113163
TCF24	0.0510836	-0.760073	0.133236	0.108085
DENND11	-0.103247	-0.76005	0.00402001	0.141131
DYNC1H1	-1.84197	-0.759232	-1.59657	0.323217
N4BP3	0.00794862	-0.75916	0.0727326	0.0853364
FKBP15	-0.0787518	-0.759058	0.00360047	0.108493
BAX	-0.018196	-0.758916	0.0809667	0.130664
MMGT1	-0.483321	-0.758838	-0.275096	0.2744
IL1RAP	-0.08382	-0.758568	0.00922963	0.122665
UBE2M	-1.56553	-0.758219	-1.20705	0.472784
LDAH	0.0346398	-0.758097	0.110487	0.10005
CHRAC1	-0.179446	-0.758068	-0.0708183	0.143296
CPVL	-0.0881934	-0.758015	-0.00890548	0.104599
BORCS8	-0.270777	-0.758009	-0.158547	0.148058
C19orf47	-0.121474	-0.75793	-0.0407977	0.106443
PPP1R3B	0.0221157	-0.757916	0.100171	0.102986
FOXD2	-0.110838	-0.75758	-0.0248453	0.113509
CLDN9	-0.150627	-0.757214	-0.0536765	0.128036
CSF1	-0.141012	-0.757021	-0.0484918	0.122216
ARHGEF10	0.0134423	-0.756846	0.0909379	0.102393
FSD1L	-0.0478247	-0.75641	0.0427898	0.119795
DHX35	-0.458259	-0.756303	-0.292995	0.218515
ZNF345	0.0953074	-0.756227	0.180711	0.112934
STK17A	-0.109213	-0.756007	-0.021501	0.11602
CDK5	-0.167887	-0.75577	-0.0554764	0.148736
PTDSS1	-0.48276	-0.755517	-0.234872	0.328104
GFY	-0.180224	-0.755251	-0.0975552	0.109459
HEXIM1	-0.495772	-0.754941	-0.346656	0.19752
RHEBL1	-0.207992	-0.75443	-0.122599	0.113189
BSG	-0.198346	-0.754319	-0.0638348	0.178321
TRMT112	-2.05791	-0.754027	-1.78102	0.367219
PGK2	0.0146244	-0.754011	0.105946	0.121115
OR2T2	-0.462974	-0.75401	-0.332463	0.173089
UBE2Z	-0.501669	-0.753439	-0.356164	0.193121
FUT5	-0.127262	-0.753096	-0.0434055	0.11135
DCSTAMP	-0.0766958	-0.752735	0.00851812	0.113206
EVL	-0.0595393	-0.752307	0.0333105	0.12342
CCDC33	0.0130376	-0.752019	0.0882374	0.0999973
GON7	-0.177787	-0.751306	-0.0824225	0.126931
CCKAR	-0.0188952	-0.751269	0.0528407	0.0954864
[truncated: 15,788 more rows]

## Sheet: KARPAS299_ACH-000053
gene	gene_effect	z_score	mean	stddev
STAT3	-2.90562	-14.6093	-0.219548	0.183861
PTPN2	-1.91251	-10.8611	-0.0179021	0.174439
MYB	-2.91234	-7.58925	-0.339584	0.339
IKZF1	-1.26757	-7.39368	-0.0460704	0.165209
IRF4	-2.8119	-7.02379	-0.124996	0.382544
TRAPPC4	-2.45188	-6.42373	-0.88384	0.244101
RORC	-0.818281	-6.4072	-0.155247	0.103483
CCND3	-2.3109	-6.24737	-0.319718	0.318723
JTB	-1.55289	-6.06341	-0.242326	0.216143
PTPN1	-1.54675	-5.6808	-0.229036	0.23196
RASA2	-0.963234	-5.6601	0.0332651	0.176057
TNFAIP3	-0.808495	-5.16508	0.00856445	0.158189
ATP1B3	-2.03143	-5.0712	-0.315213	0.338425
NFIL3	-0.570363	-4.96924	-0.0659824	0.101501
SBNO2	-0.927594	-4.88192	-0.00691394	0.18859
BCL6	-1.20473	-4.87927	-0.126943	0.22089
CFLAR	-3.3546	-4.81735	-0.660346	0.559283
CWF19L2	-1.50117	-4.80322	-0.520424	0.204186
NPM1	-2.73204	-4.60285	-0.801038	0.419524
STUB1	-0.956965	-4.56193	-0.170206	0.172462
RIPK1	-0.58201	-4.55841	-0.00782774	0.125961
TRAF3	-0.97034	-4.54103	-0.0730716	0.197592
CCDC6	-1.27803	-4.51567	-0.194899	0.23986
ZNF330	-0.63721	-4.48369	-0.09494	0.120943
CEPT1	-1.58585	-4.42298	-0.444093	0.258141
ASPM	-1.22808	-4.29078	-0.258346	0.226005
CCNT1	-1.02404	-4.16887	-0.270728	0.1807
UBALD2	-0.898573	-4.15264	-0.184258	0.172015
HSPA5	-2.62703	-4.02881	-1.25277	0.341107
SP110	-0.594891	-3.99492	-0.0364725	0.139782
ATP6V0B	-2.34896	-3.98127	-1.18523	0.292301
CDC40	-1.9345	-3.82088	-0.943388	0.259394
DPP9	-0.521577	-3.81002	-0.0101156	0.134241
ZC3H11A	-1.06175	-3.78821	-0.112205	0.250658
CHIC2	-0.617562	-3.64899	-0.12772	0.13424
TAF5	-1.60337	-3.64041	-0.718827	0.242978
ALDH18A1	-0.827328	-3.61749	-0.0791863	0.206813
RNASEK	-1.61384	-3.45279	-0.52857	0.314317
IARS2	-1.95559	-3.42764	-0.983333	0.283652
BUD31	-3.39975	-3.4106	-2.20731	0.349625
VPS41	-1.46379	-3.40152	-0.502122	0.282719
RRAGC	-1.39854	-3.39089	-0.416934	0.289484
PPIL1	-2.00065	-3.38953	-0.652982	0.397596
JUNB	-1.01861	-3.36249	-0.264858	0.224164
PNISR	-1.01121	-3.30561	-0.460551	0.166583
LYNX1	-0.351889	-3.28259	0.184372	0.163365
PDXDC1	-0.606491	-3.27355	-0.176078	0.131482
ZBTB1	-0.547171	-3.26785	-0.0340946	0.157007
CWF19L1	-0.82829	-3.26711	-0.21348	0.188181
TRPM7	-2.1073	-3.26059	-0.724048	0.424233
SPPL2A	-0.446724	-3.2576	-0.0868896	0.11046
FAR1	-0.511918	-3.24095	0.0382118	0.169743
SOS1	-1.0738	-3.18435	-0.286703	0.247177
ZNF341	-0.383984	-3.1745	-0.0948825	0.0910699
RNF19A	-0.465343	-3.14449	-0.0754703	0.123986
FCHO1	-0.550039	-3.1245	-0.16124	0.124436
NOC3L	-1.53845	-3.11808	-0.694239	0.270748
FOSL2	-0.705703	-3.06989	-0.138255	0.184843
CITED2	-0.77315	-3.03979	-0.175167	0.196719
TBCC	-1.53044	-3.02788	-0.84178	0.22744
RBM22	-2.71969	-3.01384	-1.69621	0.339593
BATF3	-0.385024	-3.01016	0.0120258	0.131903
ID2	-0.587996	-3.00295	-0.151746	0.145273
SLC1A5	-0.706195	-3.00208	-0.182588	0.174415
MED17	-1.76054	-2.98705	-1.07868	0.228271
FOXA3	-0.306453	-2.97744	-0.037917	0.0901903
CSE1L	-2.97799	-2.96573	-2.13659	0.283706
GOT2	-0.936006	-2.96535	-0.389775	0.184205
ATG9A	-0.837032	-2.96135	-0.186796	0.219574
TSC22D4	-0.356032	-2.95485	-0.0569507	0.101217
GON4L	-0.917134	-2.94427	-0.497096	0.142663
ANKRD52	-0.843263	-2.88331	-0.24209	0.208501
RPS29	-3.87386	-2.86102	-2.82194	0.367671
SEC14L1	-0.326444	-2.8582	0.112413	0.153543
CDK5RAP2	-0.531753	-2.85166	-0.0975143	0.152276
BRD9	-0.53519	-2.84161	0.0903573	0.220138
MUS81	-0.805119	-2.82561	-0.315348	0.173333
FADD	-0.942349	-2.82548	-0.244243	0.247076
YWHAQ	-0.344523	-2.82377	0.025415	0.131008
GART	-1.52998	-2.81912	-0.515891	0.359718
CYLD	-0.427994	-2.81538	-0.0204741	0.144748
HAX1	-0.736477	-2.80869	-0.273	0.165015
DSN1	-1.63344	-2.80405	-0.923131	0.253316
PSMA6	-3.94749	-2.80402	-2.80009	0.409195
TAF1D	-1.36491	-2.79406	-0.685421	0.243192
FBXO42	-0.906944	-2.78425	-0.170976	0.264333
PFKFB3	-0.226732	-2.76803	0.0782318	0.110174
SMARCD1	-0.989464	-2.75433	-0.253946	0.267041
BUD13	-1.39573	-2.73674	-0.781068	0.224597
LTV1	-1.54232	-2.72621	-1.03601	0.185718
WDR59	-0.855537	-2.71273	-0.321761	0.196767
SDE2	-2.54348	-2.67772	-1.80313	0.276482
TADA1	-1.19079	-2.66968	-0.116044	0.402574
NMNAT1	-1.38732	-2.66678	-0.292861	0.410406
ZWINT	-1.18397	-2.66143	-0.422184	0.28623
RPL27	-2.99172	-2.65958	-2.05389	0.352624
BLM	-0.760276	-2.6561	-0.281744	0.180163
SMG1	-2.35829	-2.65552	-1.08651	0.47892
GNL2	-1.93788	-2.65346	-1.31594	0.234387
DNM2	-2.46778	-2.64191	-1.16397	0.493512
PCF11	-1.72091	-2.63263	-1.04099	0.25827
MTHFD1	-1.12248	-2.60485	-0.332682	0.303202
AGPS	-0.372032	-2.60022	-0.0165946	0.136695
PLK1	-3.88491	-2.59923	-2.69311	0.458521
RUVBL1	-2.75631	-2.59842	-1.79081	0.371572
PCYT1A	-1.71716	-2.5982	-0.815443	0.347055
PCYT2	-0.65931	-2.59407	-0.149027	0.196711
NUDT21	-2.46361	-2.58513	-1.71685	0.288868
CEP55	-1.09276	-2.58402	-0.352684	0.286406
EXOSC3	-1.7304	-2.5437	-1.18343	0.215029
PPP6C	-1.14364	-2.53687	-0.398403	0.293764
SERTAD1	-0.168686	-2.53119	0.11289	0.111242
SREK1	-0.751457	-2.52649	-0.249237	0.198782
ZRANB2	-0.928236	-2.5257	-0.361698	0.22431
VPS54	-1.20136	-2.52307	-0.516526	0.271428
EXOSC8	-1.92175	-2.51684	-1.10001	0.326494
TFPT	-0.575376	-2.50954	-0.0813315	0.196867
WSB1	-0.353138	-2.50312	0.0307022	0.153345
ZSCAN5B	-0.164142	-2.49667	0.239489	0.161668
KLHL18	-0.346784	-2.49451	-0.0612587	0.114461
CRIPT	-0.609618	-2.49064	-0.158325	0.181196
FAM136A	-1.01923	-2.48793	-0.520103	0.200619
USP42	-0.285548	-2.48448	0.0186614	0.122444
MTA2	-0.712312	-2.48328	-0.217203	0.199377
PKD1	-0.266976	-2.48159	0.15454	0.169858
WFIKKN1	-0.251659	-2.47964	0.0226009	0.110605
WEE1	-3.52676	-2.47884	-2.4548	0.432443
H2BC21	-1.21552	-2.4754	-0.631358	0.235986
RAN	-5.09168	-2.46677	-3.93309	0.469682
UMPS	-1.53916	-2.44771	-0.390251	0.469381
SH3GL1	-0.737029	-2.44196	-0.16767	0.233157
NAA25	-1.31894	-2.43336	-0.782615	0.220406
SNRPA1	-3.82464	-2.42739	-2.82119	0.413387
CSTF2	-0.688882	-2.42189	-0.178867	0.210585
PEX12	-0.403598	-2.42147	-0.0538405	0.14444
WDR49	-0.300376	-2.41553	0.11256	0.170951
MBNL1	-0.970521	-2.41367	-0.239762	0.302759
SLC4A7	-1.24404	-2.41063	-0.499244	0.308964
ANLN	-1.22284	-2.39688	-0.643955	0.241515
TAF3	-0.682992	-2.39621	-0.248083	0.181498
DHFR	-1.91547	-2.39114	-0.858118	0.442194
DGCR8	-1.06129	-2.38208	-0.647044	0.173899
PTPN11	-1.65703	-2.37577	-0.774932	0.371287
PRELID1	-3.40651	-2.37423	-2.50046	0.38162
RPL35A	-2.33263	-2.37153	-1.55704	0.327043
TPSAB1	-0.3255	-2.37083	0.021339	0.146294
RPS20	-3.50879	-2.37013	-2.66256	0.357043
PLK4	-1.91466	-2.3629	-1.16671	0.316539
NFRKB	-0.972653	-2.36086	-0.384754	0.249019
RPL12	-3.62368	-2.35805	-2.5511	0.45486
FDX1	-0.801797	-2.35787	-0.274624	0.22358
ETNK1	-0.819456	-2.35563	-0.0524353	0.325611
SUPT6H	-2.62498	-2.33842	-1.84219	0.334749
PSMC1	-2.11413	-2.33607	-1.39334	0.308546
PEX2	-0.293008	-2.33387	0.0681758	0.154758
PAPOLA	-0.626781	-2.32974	-0.181718	0.191036
IKBKG	-0.629431	-2.32782	-0.146807	0.207329
RPS8	-3.81406	-2.32513	-2.88384	0.400076
DROSHA	-1.01549	-2.32497	-0.56091	0.195523
CDAN1	-2.06632	-2.32191	-0.837339	0.529297
CKAP2L	-0.555382	-2.31715	-0.158497	0.171282
VPS39	-0.75276	-2.31136	-0.316506	0.188743
VPS53	-0.861446	-2.30416	-0.382267	0.207962
PPIAL4G	-0.601549	-2.30182	-0.286637	0.13681
MIOS	-1.03586	-2.30147	-0.388996	0.281066
KMT2C	-0.385529	-2.30133	0.0628717	0.194844
ARL1	-0.604742	-2.28739	-0.215536	0.170153
SIRT1	-0.300053	-2.28718	0.0794899	0.165944
RGS14	-0.267459	-2.28562	0.0409883	0.134951
TIMM8A	-0.857715	-2.27758	-0.252376	0.265781
BICRA	-0.305436	-2.27092	0.0718684	0.166146
RPS11	-3.35242	-2.2698	-2.51469	0.369076
SMG7	-1.13461	-2.26715	-0.496937	0.281268
SF3B3	-3.25601	-2.26137	-2.49014	0.338672
EML2	-0.2627	-2.25973	-0.0664446	0.0868494
RPS18	-3.12347	-2.25598	-2.33207	0.350801
DMPK	-0.277859	-2.24881	-0.0610396	0.0964153
MED10	-1.21055	-2.24855	-0.554558	0.291739
MED21	-1.42944	-2.24582	-1.00775	0.187767
RNF145	-0.387697	-2.24482	0.130919	0.231028
PALM2AKAP2	-0.237543	-2.24468	0.0152492	0.112619
MTOR	-1.85078	-2.24246	-1.17214	0.302635
BRD2	-1.1864	-2.24074	-0.440214	0.333008
EP300	-1.28607	-2.22809	-0.312506	0.43695
PCNA	-3.71342	-2.22121	-2.72517	0.444911
XPO1	-2.72397	-2.21759	-1.98145	0.334833
NFKB2	-0.520874	-2.20911	-0.0889369	0.195526
G6PD	-0.70225	-2.20648	-0.154452	0.248268
VPS26A	-0.637571	-2.20495	-0.270202	0.166611
PAXBP1	-1.46317	-2.20469	-0.940584	0.237033
CCT2	-2.07116	-2.20283	-1.44075	0.286179
ITSN2	-0.431104	-2.20125	-0.0750601	0.161746
AAR2	-0.31108	-2.19737	-0.0344571	0.125888
VPS33A	-1.1422	-2.18411	-0.469625	0.307939
CST1	-0.176512	-2.17358	0.0265829	0.093438
MED7	-1.41485	-2.17209	-0.932954	0.221859
CLIC3	-0.190513	-2.16973	0.0326799	0.102867
HMG20B	-0.223114	-2.16874	0.00658962	0.105916
ZC3H7A	-0.347466	-2.16066	0.00458238	0.162936
PRPF8	-2.79186	-2.15701	-1.99645	0.368753
SLC7A5	-0.958136	-2.15243	-0.227527	0.339434
SUPT20H	-0.758381	-2.14622	-0.108319	0.302887
PDPK1	-1.61331	-2.14378	-1.03789	0.268412
TNRC6A	-0.339489	-2.13942	-0.0572653	0.131916
PRPF18	-1.16206	-2.13791	-0.773551	0.181725
N4BP1	-0.193478	-2.1377	0.0848964	0.130221
ASB3	-0.316118	-2.1372	0.00451931	0.150027
WDR55	-1.84906	-2.13428	-1.2184	0.295493
MSI2	-0.555759	-2.13226	-0.19971	0.166982
FGF7	-0.188858	-2.1305	0.0159405	0.0961268
KIF20A	-1.07861	-2.12827	-0.586413	0.231265
RMC1	-0.26152	-2.12436	0.0121401	0.12882
PFAS	-1.17021	-2.12099	-0.412647	0.357173
MTBP	-2.31639	-2.11977	-1.68302	0.298796
MIS12	-1.63574	-2.11438	-1.11622	0.245705
CRX	-0.286094	-2.11075	-0.0133801	0.129202
ZNF541	-0.204525	-2.10705	0.0144549	0.103927
UTP3	-1.12003	-2.10495	-0.654536	0.221142
METTL26	-0.285736	-2.10126	-0.0798532	0.0979806
SLC7A1	-0.91975	-2.09688	-0.281197	0.304526
ROCK1	-0.405843	-2.09463	-0.0278975	0.180435
PEX7	-0.294003	-2.09224	-0.0220643	0.129975
EIF5	-1.96197	-2.09032	-1.40106	0.268337
OR5K4	-0.308448	-2.08849	-0.0763944	0.11111
FOXK1	-0.813172	-2.08469	-0.264305	0.263285
TXNDC17	-0.557951	-2.0724	-0.20408	0.170754
CX3CL1	-0.179838	-2.06725	-0.00582638	0.0841755
SELENOI	-0.452556	-2.06679	-0.0742044	0.183063
CCNY	-0.125146	-2.06662	0.0716933	0.0952473
GLS	-0.675181	-2.06431	-0.20504	0.227747
POU2F1	-0.650237	-2.06322	-0.322403	0.158894
EGLN1	-0.770861	-2.06073	-0.145789	0.303326
PAICS	-1.36479	-2.0562	-0.618371	0.363009
RPA1	-3.10511	-2.04477	-2.33126	0.378453
BRAP	-0.879007	-2.04154	-0.403967	0.232687
ADSL	-2.05622	-2.04111	-0.894061	0.569376
LAMTOR1	-0.632624	-2.03961	-0.241258	0.191883
IQGAP1	-0.400138	-2.03679	-0.0363176	0.178625
ARFRP1	-1.40529	-2.03575	-0.737939	0.327818
MAP3K7	-0.62448	-2.03014	-0.132213	0.242479
RPS19	-3.53755	-2.01886	-2.78157	0.374461
STIL	-1.06874	-2.01631	-0.631378	0.216913
VSTM2B	-0.313116	-2.01272	-0.0811653	0.115242
C5AR1	-0.146784	-2.01227	0.047846	0.0967215
DNAJC11	-1.35113	-2.00789	-0.632909	0.3577
EXOSC9	-1.46623	-2.00668	-1.09956	0.182722
FLOT2	-0.411183	-1.99518	-0.167223	0.122274
ADRA1B	-0.10769	-1.99307	0.0598669	0.0840696
LDLRAP1	-0.305769	-1.99263	-0.000545122	0.153177
NOP10	-1.40575	-1.9891	-0.931913	0.238216
TRRAP	-1.86861	-1.98883	-1.25323	0.309417
RABGEF1	-0.654873	-1.98625	-0.263153	0.197216
WDR24	-1.04869	-1.9792	-0.444929	0.305056
CNOT1	-1.39455	-1.96935	-0.817015	0.29326
SEM1	-1.55656	-1.96434	-1.06584	0.249816
RRAGA	-0.881589	-1.95977	-0.42489	0.233037
VPS18	-1.4255	-1.95916	-0.889587	0.273541
PICALM	-0.478882	-1.94855	-0.0833578	0.202983
MTREX	-2.21296	-1.94431	-1.63331	0.298128
PCNT	-0.559836	-1.94026	-0.204059	0.183366
OTUD1	-0.297917	-1.93968	-0.0674618	0.118811
RBIS	-0.643028	-1.93772	-0.193545	0.231965
RAD21	-2.06638	-1.93696	-1.48371	0.300812
SRPRA	-1.13059	-1.93606	-0.71033	0.217071
SPDL1	-1.90374	-1.93572	-1.46152	0.228456
RPS16	-2.64733	-1.92992	-2.06661	0.300899
LZTR1	-0.390202	-1.92974	-0.0620572	0.170046
IPMK	-0.508441	-1.92621	-0.180958	0.170014
TAF4	-0.694147	-1.92566	-0.297366	0.206049
SMDT1	-0.263111	-1.92389	-0.0563157	0.107488
HNRNPA1	-0.918758	-1.92347	-0.43338	0.252345
GCLC	-0.438475	-1.92063	-0.0672206	0.193299
RPL5	-3.21553	-1.9205	-2.55001	0.346538
GAB2	-0.573314	-1.92002	-0.201001	0.19391
MCM10	-1.09479	-1.91587	-0.730398	0.190197
CENPI	-1.08897	-1.91517	-0.682943	0.212004
BATF	-0.22137	-1.91327	0.0104533	0.121166
PSMA1	-2.96092	-1.91293	-2.25408	0.369508
CD1C	-0.21845	-1.90514	-0.00831513	0.110299
FOXJ3	-0.283925	-1.90313	-0.0591306	0.118119
SUSD6	-0.122555	-1.90247	0.0896927	0.111564
SLC7A6OS	-1.56488	-1.89625	-1.01695	0.288954
SNW1	-2.05072	-1.89381	-1.51974	0.280374
ACSM2A	-0.201803	-1.89303	0.0336014	0.124353
RFK	-0.879476	-1.89287	-0.308548	0.30162
AZIN1	-0.435789	-1.89044	-0.133315	0.160002
NKAP	-1.65188	-1.88776	-1.08692	0.299276
EAPP	-1.12127	-1.88552	-0.680811	0.233599
PMF1	-1.51307	-1.87663	-1.11131	0.21409
DNAAF5	-0.625527	-1.86512	-0.205228	0.225346
CLEC2D	-0.0401616	-1.86377	0.126621	0.0894866
CTDSPL2	-0.596058	-1.86202	-0.177175	0.224962
FAM86B2	-0.294522	-1.86155	-0.056827	0.127686
CDC20	-2.65253	-1.85521	-2.03235	0.334292
WASHC3	-0.594277	-1.84673	-0.213297	0.206299
HTRA2	-0.443883	-1.84665	-0.0740214	0.200288
AURKA	-1.71316	-1.84471	-1.23871	0.257193
TBL1Y	0.17498	-1.84299	0.410688	0.127895
CR1	-0.210017	-1.83986	0.139735	0.190097
SEH1L	-1.83723	-1.83145	-1.24914	0.321106
SYS1	-2.02405	-1.83108	-1.12724	0.48977
TAF6L	-0.848094	-1.82909	-0.347	0.273959
POU4F3	-0.107487	-1.82757	0.0430853	0.0823894
ZMIZ2	-0.137785	-1.827	0.0742319	0.116047
DUSP9	-0.219454	-1.82244	-0.0356905	0.100834
SUGP1	-1.00983	-1.82213	-0.629634	0.208653
NIPA1	-0.124338	-1.81705	0.0444496	0.092891
RFC4	-1.55279	-1.81686	-1.19923	0.194598
AHR	-0.417297	-1.81641	0.042272	0.253009
NDE1	-0.944939	-1.81212	-0.37347	0.315359
CFL1	-1.33473	-1.8102	-0.569751	0.422593
SERPINA7	-0.10624	-1.80864	0.0539698	0.0885804
FRA10AC1	-0.294579	-1.80648	-0.0488416	0.136031
ADAR	-1.23896	-1.80479	-0.57123	0.369977
BCL7C	-0.228783	-1.80096	-0.00952943	0.121743
KDM5D	0.21902	-1.80066	0.401901	0.101563
SHH	-0.0322254	-1.80008	0.146071	0.0990494
TMCO1	-0.115107	-1.79958	0.199066	0.174582
RPS21	-2.11551	-1.7953	-1.62834	0.27136
MED19	-1.13989	-1.79491	-0.492684	0.360579
GCFC2	-0.274117	-1.79436	-0.0427637	0.128934
CENPW	-2.44932	-1.79101	-1.66399	0.438482
TTI2	-1.22064	-1.78239	-0.765473	0.255369
TSEN34	-0.855296	-1.77954	-0.470843	0.216041
PNO1	-1.4468	-1.7732	-1.07425	0.210098
PABPC1	-1.66495	-1.76722	-0.984154	0.385237
APOH	-0.262289	-1.76565	-0.0803833	0.103025
NCAPH	-1.39353	-1.76275	-1.05831	0.190169
KARS1	-2.09957	-1.76016	-1.6488	0.256095
TACC3	-1.03454	-1.75835	-0.511497	0.297465
POLR1F	-2.61185	-1.7558	-2.04561	0.3225
FBXO33	-0.300022	-1.75553	-0.0770556	0.127008
HAT1	-0.320614	-1.75467	-0.0624605	0.147124
SLC38A2	-0.848013	-1.75111	-0.460481	0.221306
PGRMC1	-0.243663	-1.75069	-0.0191369	0.12825
ECT2	-1.56516	-1.74904	-0.983638	0.332479
CEP192	-1.34888	-1.74855	-0.879006	0.268723
USP24	-0.432414	-1.74614	-0.189006	0.139398
CEP350	-0.531839	-1.7417	-0.220705	0.178638
ABITRAM	-0.224356	-1.74053	-0.0204788	0.117135
RRM1	-3.71699	-1.74023	-2.86037	0.492246
PARD6A	-0.186338	-1.73757	-0.0144709	0.0989125
EIF3I	-2.19558	-1.73718	-1.69398	0.288743
ZNF334	-0.106248	-1.73461	0.141293	0.142707
GPN1	-2.34651	-1.73388	-1.69637	0.374963
PSMA7	-2.95183	-1.73377	-2.36331	0.339445
RNF125	-0.130805	-1.73169	0.0515123	0.105283
TRIM65	-0.36587	-1.73103	-0.17442	0.110599
CHIC1	-0.0989287	-1.7305	0.0698079	0.0975077
TBRG1	-0.229311	-1.72907	0.0246025	0.14685
PTGES3L	-0.315462	-1.72591	0.0210012	0.194948
RPS23	-2.88039	-1.72422	-2.32825	0.320228
DHX35	-0.669579	-1.72337	-0.292995	0.218515
CD2BP2	-0.639937	-1.72257	-0.27458	0.2121
RPF2	-1.72697	-1.71951	-1.29279	0.252504
DCAF15	-0.643216	-1.71931	-0.282439	0.209838
VPS52	-1.04391	-1.71657	-0.585135	0.267262
SPRED2	-0.0964784	-1.71543	0.175913	0.158789
IFITM5	-0.259879	-1.71282	-0.0586043	0.117511
LDLR	-0.568317	-1.71219	-0.214948	0.206384
SDHD	-0.989513	-1.70983	-0.494454	0.289537
TFRC	-1.64796	-1.70962	-0.79458	0.499166
CHKA	-0.753111	-1.70535	-0.368507	0.225529
PPAT	-1.29765	-1.70089	-0.71352	0.343428
SLC38A5	-0.116794	-1.69959	0.0748813	0.112778
ZFAT	-0.310674	-1.69753	-0.00745032	0.178627
RIC1	-1.32188	-1.69519	-0.551821	0.45426
WAPL	-0.890567	-1.69519	-0.567097	0.190817
HMOX1	-0.117003	-1.69461	0.0293686	0.0863748
ACSM2B	-0.0421335	-1.6929	0.112684	0.091451
DYNC1LI1	-0.466927	-1.69057	-0.172265	0.174298
NCOA2	-0.215957	-1.68803	-0.00438217	0.125338
DYNC1H1	-2.14072	-1.68354	-1.59657	0.323217
UROS	-0.519293	-1.6819	-0.129212	0.231928
RPS24	-2.28083	-1.68177	-1.71046	0.339144
CDK9	-1.88189	-1.67864	-1.448	0.258478
CIART	-0.438862	-1.67688	-0.195377	0.145202
SH2D1A	-0.0106276	-1.67345	0.108688	0.0712993
BRF2	-2.25813	-1.67127	-1.73726	0.311663
NLRP6	-0.155823	-1.66994	0.103789	0.155462
SNRNP40	-1.18249	-1.66769	-0.717528	0.278806
TMEM170B	-0.0946138	-1.66762	0.0553581	0.0899318
NFKBIA	-0.311907	-1.66724	-0.0122277	0.179746
MTX2	-0.402884	-1.66668	-0.0301024	0.223667
IRF2BP1	-0.294735	-1.66567	-0.06521	0.137798
CPSF3	-2.10527	-1.66529	-1.65877	0.268123
TOP3B	-0.330474	-1.66387	-0.108313	0.13352
POLR2D	-2.4808	-1.66148	-1.94265	0.323895
ANKRD13B	-0.295569	-1.66084	-0.0611036	0.141173
AP2M1	-1.27489	-1.65772	-0.667733	0.366263
MED12	-1.2125	-1.65461	-0.52522	0.415375
ADAMTS7	-0.149913	-1.65285	0.0704055	0.133296
C1orf56	-0.462829	-1.6512	-0.26235	0.121414
RSRC2	-0.708657	-1.6508	-0.433416	0.166732
ASB7	-0.280063	-1.64745	-0.0476065	0.141101
TPRX1	-0.132875	-1.647	0.0296526	0.0986809
CD247	-0.144523	-1.64479	0.0255832	0.103421
PPP2R1A	-1.6551	-1.64393	-0.8647	0.480802
KRT16	-0.0669239	-1.64147	0.22643	0.178715
CLPB	-0.579208	-1.64005	-0.201415	0.230355
RPL11	-2.99857	-1.63802	-2.34454	0.399282
FRRS1	-0.362959	-1.6345	-0.0747766	0.176312
CFAP107	-0.151564	-1.63426	-0.0059178	0.0891206
SLC20A1	-0.732201	-1.63336	-0.334226	0.243654
HLA-C	-0.421494	-1.63255	-0.14737	0.167911
HDAC1	-0.518775	-1.63196	-0.155174	0.222801
RPS6KA1	-0.330372	-1.63139	-0.110041	0.135057
OR8B8	-0.14051	-1.6302	0.0228204	0.10019
PIN1	-0.182276	-1.62914	0.0197647	0.124017
SPRR4	-0.105219	-1.62523	0.0589191	0.100994
U2SURP	-1.84236	-1.6251	-1.47735	0.224604
LRRC20	-0.018643	-1.62318	0.112185	0.0805997
EMP1	-0.0508197	-1.62143	0.0981511	0.0918762
YDJC	-0.130972	-1.61923	0.037827	0.104247
F13B	-0.204712	-1.61774	-0.0325513	0.10642
SNAP23	-1.65348	-1.61428	-0.718803	0.579002
EVPL	-0.255729	-1.61395	-0.0808366	0.108363
SP2	-0.493309	-1.60785	-0.223331	0.167912
CLK1	-0.305542	-1.60771	-0.137463	0.104545
MCOLN1	-0.000497262	-1.60652	0.171215	0.106885
RGP1	-0.936124	-1.60644	-0.52028	0.258861
SLC8A2	-0.181432	-1.60294	0.00644852	0.11721
ELP4	-0.933464	-1.60239	-0.606279	0.204185
FAM184B	0.0136579	-1.60173	0.144276	0.0815481
MYLIP	-0.204264	-1.60022	0.0545826	0.161756
WDR12	-1.77175	-1.59739	-1.33448	0.273743
KIF18A	-2.34105	-1.59665	-1.30352	0.649814
MED30	-2.53003	-1.59589	-1.92118	0.381515
LMBR1	-0.0783341	-1.59515	0.0793914	0.0988782
AHI1	-0.232566	-1.5943	-0.0597948	0.108368
GNG10	-0.264167	-1.5907	-0.0516476	0.133602
CISD1	-0.117142	-1.59003	0.0135109	0.0821701
GPR151	-0.283201	-1.58636	-0.0623952	0.13919
SLF1	-0.363067	-1.58599	-0.100152	0.165773
NPTX2	-0.0677943	-1.58398	0.0914032	0.100504
TNIP1	-0.220919	-1.58311	-0.0153688	0.129839
PPFIA4	-0.258292	-1.58213	-0.0408715	0.137423
PSPC1	-0.519444	-1.58129	-0.219655	0.189586
RPP38	-1.28647	-1.57685	-0.948621	0.214254
NBL1	-0.253309	-1.57616	-0.0798033	0.110081
CHMP3	-1.29769	-1.57562	-0.816654	0.305297
OGFR	-0.436799	-1.57413	-0.135035	0.191702
FAT2	-0.20357	-1.57238	-0.044704	0.101036
EIF3E	-1.82223	-1.57218	-1.33515	0.309806
TAF9	-0.318532	-1.57147	-0.134996	0.116792
TSR1	-1.75064	-1.57002	-1.36174	0.247708
EXOSC5	-1.00746	-1.56963	-0.744745	0.167375
ALOX5AP	-0.115429	-1.56843	0.0705159	0.118555
KCNIP1	-0.100403	-1.56807	0.115355	0.137595
KIF11	-3.3708	-1.56457	-2.56863	0.512715
CNOT10	-0.424782	-1.56357	-0.138824	0.182888
NAMPT	-1.04435	-1.56338	-0.435664	0.389338
ZNF284	-0.328612	-1.56135	-0.094493	0.149947
DCN	-0.154742	-1.56077	-0.00343472	0.096944
MAPKAPK2	-0.171667	-1.56031	0.013404	0.118612
SLFN5	-0.155362	-1.5587	-0.000353824	0.0994471
PAFAH1B1	-2.75016	-1.55734	-2.21598	0.343008
INTS10	-0.850554	-1.55707	-0.445798	0.259946
ZNF292	-0.152219	-1.55531	0.0308686	0.117718
ZC3H8	-1.14338	-1.55504	-0.828588	0.202433
BORCS7	-0.201857	-1.55417	0.0128121	0.138125
RRAD	-0.418045	-1.55323	-0.189305	0.147268
PTGIR	-0.100112	-1.54933	0.0684562	0.108801
NUMA1	-0.976978	-1.54923	-0.658162	0.205791
CENPN	-1.81205	-1.54654	-1.36793	0.287171
ERI3	-0.161948	-1.54565	-0.0142303	0.0955702
GPX6	-0.040125	-1.54463	0.0784558	0.0767698
SLC12A7	-0.195059	-1.54354	0.0448412	0.155422
MAGEC2	-0.118237	-1.54296	0.0653027	0.118953
TFR2	-0.229275	-1.53872	-0.0616543	0.108935
NF1	-0.28236	-1.53853	0.0612973	0.223367
STT3B	-0.485449	-1.53797	-0.234919	0.162897
RTP2	-0.0409971	-1.53582	0.134853	0.114499
FBXL14	-0.166328	-1.53543	0.0860998	0.164401
LENG1	-0.672681	-1.53425	-0.370137	0.197194
SLC15A4	-0.202659	-1.53386	-0.00162771	0.131062
TBPL1	-0.0650583	-1.53197	0.088146	0.100005
TAF8	-1.38268	-1.53084	-0.905224	0.311893
PEDS1	-0.302953	-1.52905	-0.0448438	0.168804
SEPHS2	-1.51713	-1.52581	-0.695525	0.538474
ADORA3	-0.130651	-1.52468	0.136783	0.175403
ARHGAP35	-0.00316839	-1.52289	0.182954	0.122217
TNRC6C	-0.294824	-1.52239	-0.121228	0.114028
MED18	-1.36403	-1.52204	-0.998874	0.239916
SRY	0.138154	-1.52081	0.292067	0.101204
CDK7	-2.27852	-1.52056	-1.76894	0.335123
STX8	-0.15287	-1.52026	0.00380064	0.103055
EPS15	-0.260088	-1.51997	-0.100739	0.104837
PIRT	-0.0244269	-1.51989	0.115572	0.0921116
CASD1	-0.0580988	-1.51856	0.130086	0.123923
SPAG7	-0.190206	-1.5177	-0.0148715	0.115527
ANPEP	-0.114132	-1.51556	0.0576094	0.113319
RPS6KA2	-0.182806	-1.51501	-0.0330406	0.0988545
NBPF3	-0.351696	-1.51413	-0.0992241	0.166744
KISS1R	-0.171212	-1.51301	-0.00227695	0.111655
KHDRBS2	-0.0479833	-1.51208	0.133689	0.120147
MYO3A	-0.0968171	-1.51159	0.0485511	0.0961689
RSPH6A	-0.255893	-1.5115	-0.0896753	0.109969
ANKRD44	-0.0526107	-1.51097	0.0901363	0.0944739
NUF2	-2.32249	-1.50876	-1.72008	0.399275
TAF5L	-0.827351	-1.50818	-0.245022	0.386114
EEF1A1	-2.99696	-1.50711	-2.09176	0.600622
PSTK	-0.99329	-1.50698	-0.488306	0.335096
PGAP6	-0.314394	-1.50565	-0.158067	0.103827
TAF1B	-1.25623	-1.50224	-0.932129	0.215745
HTR1D	-0.0385885	-1.49996	0.0890221	0.0850761
OPN3	-0.159896	-1.49973	-0.00352311	0.104267
ZNF365	-0.204505	-1.49927	0.0414808	0.16407
DUSP7	-0.156686	-1.49603	0.0100104	0.111426
MED6	-2.15261	-1.49403	-1.75122	0.268662
CSTF1	-1.12936	-1.48893	-0.742726	0.259672
RAB34	-0.452193	-1.48259	-0.259036	0.130284
SNAP91	-0.184909	-1.48245	-0.0230015	0.109216
R3HDML	-0.103727	-1.48229	0.0330389	0.0922667
APOB	-0.138262	-1.48173	-0.00566957	0.0894851
HLA-G	-0.104008	-1.47951	0.0793575	0.123937
PDPN	-0.0378757	-1.47828	0.12629	0.111052
IKBKB	-0.196306	-1.47756	0.0562718	0.170943
FCER2	-0.05796	-1.47694	0.0772076	0.0915187
CTSB	-0.0907814	-1.47627	0.0702344	0.109069
PRR23A	-0.191827	-1.47608	-0.0288141	0.110437
MMS22L	-2.21041	-1.47548	-1.58203	0.425883
HJV	-0.648341	-1.4754	-0.406816	0.163702
RUNX2	-0.539214	-1.47411	-0.272245	0.181105
MNAT1	-0.956078	-1.47286	-0.549928	0.275755
TAF10	-1.07584	-1.47246	-0.728886	0.235631
RLBP1	-0.0739087	-1.47231	0.0671077	0.0957789
E2F6	-0.243149	-1.47133	0.14437	0.26338
ARL10	-0.457428	-1.47044	-0.19876	0.175912
UVRAG	-0.510577	-1.46838	-0.278479	0.158063
NICOL1	-0.221549	-1.46672	-0.0158823	0.140223
GLTPD2	-0.211934	-1.46634	-0.0604175	0.103329
TTI1	-1.18525	-1.46535	-0.813244	0.253868
TTLL3	-0.134705	-1.46193	0.0297248	0.112474
H2BC18	-0.512835	-1.46144	-0.273041	0.16408
PRSS16	-0.165334	-1.46105	-0.0318215	0.0913813
PPRC1	-0.793667	-1.46013	-0.482124	0.213366
TBK1	-0.296807	-1.45975	-0.110508	0.127624
CFC1B	-0.154127	-1.45896	0.00458251	0.108783
TIMM8B	-0.219407	-1.45872	0.00406952	0.1532
EEFSEC	-1.00806	-1.458	-0.51523	0.338018
RPL38	-2.07906	-1.4565	-1.6939	0.264435
FNDC9	-0.17186	-1.45636	-0.0150708	0.107658
YJU2B	-0.979896	-1.45635	-0.573845	0.278815
OR5M10	-0.172928	-1.45608	-0.0191203	0.105631
WDR1	-1.61621	-1.45519	-0.887032	0.501091
CENPJ	-0.484378	-1.45421	-0.252551	0.159417
OR5AU1	-0.392668	-1.45415	-0.214778	0.122333
LAMTOR4	-0.818513	-1.45357	-0.480123	0.232799
PPP6R3	-0.714201	-1.45324	-0.341202	0.256668
LIX1L	-0.302601	-1.45311	-0.122525	0.123925
SNX33	-0.141855	-1.45158	0.000654666	0.0981751
SMARCE1	-1.19792	-1.44985	-0.767633	0.296783
OAS3	-0.301555	-1.44885	-0.0773369	0.154756
NUP62	-0.969073	-1.44818	-0.609644	0.248193
PIGS	-0.540463	-1.44768	-0.309887	0.159272
CERS6	-0.14256	-1.44752	0.0290539	0.118557
PPIE	-0.969026	-1.44714	-0.697661	0.187519
HSPB3	-0.196319	-1.44688	-0.0472873	0.103002
EMP3	-0.138524	-1.4458	0.00633922	0.100196
AQP5	-0.167234	-1.44551	-0.0105153	0.108418
IER2	-0.271337	-1.44457	-0.12003	0.104742
ZNF280A	-0.211374	-1.44432	-0.046395	0.114226
CHST2	-0.207283	-1.44406	-0.0532968	0.106634
BICDL1	-0.259399	-1.44358	-0.0970218	0.112482
TRAPPC1	-1.58321	-1.44246	-1.17276	0.28455
CEP152	-0.398597	-1.43673	-0.142127	0.17851
CNOT11	-0.488069	-1.43635	-0.169122	0.222055
BCL3	-0.101467	-1.43501	0.0654853	0.116342
CSRNP1	-0.18965	-1.43467	-0.0108069	0.124658
ZNF488	-0.200717	-1.43386	-0.0635936	0.0956325
LINGO1	-0.220146	-1.43359	-0.0782034	0.0990123
TMEM179	-0.0843949	-1.43326	0.0783092	0.11352
CACNB2	-0.114321	-1.43164	0.0473073	0.112897
C5orf58	-0.182775	-1.42965	0.191978	0.262129
KCNQ2	-0.0993744	-1.42735	0.0509739	0.105334
MTARC1	-0.198766	-1.42674	-0.0535933	0.101752
CGA	-0.0245723	-1.42609	0.0941634	0.0832595
PFN1	-1.26502	-1.42526	-0.693247	0.40117
RPP30	-1.34249	-1.42216	-0.949512	0.276323
ZBTB24	-0.274998	-1.4204	-0.0874736	0.132022
IGSF23	-0.187429	-1.41889	-0.052874	0.0948315
KPTN	-0.183082	-1.41816	-0.0266466	0.110309
PSMA3	-3.21021	-1.41583	-2.59911	0.431622
FAM43B	-0.124689	-1.41508	0.0535334	0.125945
ACSS3	-0.0837554	-1.41508	0.0704379	0.108965
ARL8B	-0.47084	-1.41446	-0.23269	0.168369
CSTF3	-1.47897	-1.4142	-1.16746	0.220273
CEP295	-0.453143	-1.41415	-0.214633	0.16866
RNASE6	-0.108164	-1.41412	0.0057309	0.080541
NMT1	-1.21182	-1.41294	-0.70306	0.36007
BAP1	-0.824673	-1.41234	-0.424739	0.283171
MAPK12	-0.0771396	-1.41159	0.103507	0.127973
PEX19	-0.304102	-1.41147	-0.109522	0.137857
TXNRD1	-1.05773	-1.41145	-0.469231	0.416948
GZMM	-0.213069	-1.40957	-0.0510758	0.114924
SERHL2	-0.218674	-1.40905	-0.0375097	0.128572
HLA-B	-0.214889	-1.40888	-0.00701554	0.147545
TAF12	-1.0949	-1.40817	-0.811355	0.201357
LRRC8D	-0.0780074	-1.40719	0.108838	0.132778
PDE4D	-0.205754	-1.40695	-0.0218451	0.130714
CLTC	-2.00167	-1.40617	-1.43558	0.402576
NUCKS1	-0.259852	-1.4052	-0.0361499	0.159196
TNN	-0.264157	-1.40463	-0.0925606	0.122165
BICRAL	-0.291906	-1.40455	-0.127912	0.116759
UNKL	-0.087965	-1.40404	0.0851947	0.12333
RWDD4	-0.36041	-1.40309	-0.0394146	0.228777
APPL2	-0.199792	-1.40265	-0.0791525	0.0860083
MAU2	-0.923443	-1.40217	-0.423838	0.356308
CFHR3	-0.211088	-1.40129	-0.0178728	0.137884
TSPYL2	-0.12227	-1.40128	0.039693	0.115582
ROBO3	-0.112599	-1.40085	0.0605469	0.123601
GPR25	-0.253221	-1.40037	-0.0975214	0.111185
RPS27A	-2.35035	-1.40032	-1.90847	0.315556
GTF2H5	-0.43738	-1.39935	-0.197205	0.171633
ZSWIM6	-0.17355	-1.39824	0.0024923	0.125902
NGB	-0.125984	-1.39741	0.0342922	0.114695
GPX4	-1.56224	-1.397	-0.832556	0.522321
LIMK2	-0.142263	-1.39698	0.0272507	0.121343
APOC2	-0.161231	-1.3966	-0.00541904	0.111565
FAF2	-0.882716	-1.39595	-0.449938	0.310023
HLA-DRB5	-0.0268528	-1.39256	0.134797	0.116081
SPAG1	-0.0769013	-1.3924	0.0416973	0.0851759
KAT5	-0.914383	-1.39181	-0.637832	0.198699
EIF5A	-1.48995	-1.39077	-0.977232	0.368661
KCNS3	-0.0780612	-1.38959	0.0911816	0.121793
PSMG3	-1.48641	-1.38795	-1.10928	0.271722
OR5K1	-0.15402	-1.38751	-0.0187007	0.0975266
HINFP	-2.03498	-1.38421	-1.60452	0.310978
PEPD	-0.139684	-1.38309	0.0147342	0.111647
ANAPC13	-0.846756	-1.38273	-0.523977	0.233436
C1QTNF8	-0.194483	-1.38253	-0.0643678	0.094114
MINDY1	-0.384271	-1.37988	-0.200609	0.1331
AK2	-0.628337	-1.37878	-0.339821	0.209255
CDK17	-0.199084	-1.37865	-0.0499271	0.10819
PPP1R10	-1.59535	-1.37681	-1.22804	0.266786
TIMM50	-0.881162	-1.37611	-0.426463	0.330423
CDKN2A	-0.0737959	-1.37611	0.162252	0.171533
TBC1D23	-0.309737	-1.37592	-0.146602	0.118564
ANKMY1	-0.17609	-1.37561	-0.0272663	0.108188
PSMB1	-2.09507	-1.37549	-1.72633	0.268078
RB1CC1	-0.517687	-1.37473	-0.217013	0.218715
ADAL	-0.226397	-1.37363	-0.0906442	0.098828
ZNF653	-0.286469	-1.3736	-0.137557	0.10841
PRAMEF4	-0.0642316	-1.37296	0.0877121	0.110669
KALRN	-0.253142	-1.37218	-0.0934461	0.116382
MED9	-1.05038	-1.37216	-0.68538	0.266005
MED4	-1.64795	-1.37162	-1.27816	0.269597
VAX2	-0.203967	-1.37113	-0.0665816	0.100199
SUPT4H1	-0.876529	-1.37104	-0.515069	0.263639
AKAP6	-0.19027	-1.37075	-0.0323954	0.115174
ACTL6A	-2.01422	-1.37061	-1.58551	0.312792
SLU7	-1.75421	-1.37039	-1.37393	0.277499
CEP120	-0.310143	-1.37002	-0.0813297	0.167014
ANKLE2	-2.85287	-1.3697	-2.26451	0.429553
MAB21L2	-0.027892	-1.36962	0.129785	0.115125
RCOR1	-0.647368	-1.36945	-0.297939	0.25516
SLC5A3	-0.430114	-1.36935	-0.162383	0.195517
HK3	-0.224714	-1.36787	-0.074354	0.109922
THEMIS2	-0.169187	-1.36635	0.0134236	0.133648
MPP2	-0.415461	-1.36549	-0.238892	0.129309
QPCT	-0.184606	-1.36512	-0.0314732	0.112175
RASD1	-0.13948	-1.36446	0.0123292	0.11126
EVI2B	-0.166899	-1.36424	-0.0263908	0.102994
MGAT1	-0.513171	-1.36355	-0.183961	0.241436
CLCN6	-0.248289	-1.36267	-0.0746452	0.127429
TP53I13	-0.333257	-1.36097	-0.125915	0.152349
ALOX12B	-0.0775508	-1.35975	0.0709443	0.109208
PHKA2	-0.0742147	-1.35909	0.066934	0.103855
POLR2G	-2.04442	-1.35902	-1.62295	0.310122
PCMTD2	-0.294877	-1.35873	-0.107846	0.137651
RNF32	-0.00719931	-1.35816	0.13485	0.10459
ACAD11	-0.0705002	-1.3567	0.0411956	0.0823291
GABRB2	-0.118349	-1.35534	0.00968609	0.0944672
SMPX	-0.076218	-1.35528	0.0658294	0.10481
HLA-DOB	-0.235571	-1.3548	-0.0987076	0.101021
BEND5	-0.121203	-1.35457	0.00799306	0.0953775
LHB	-0.123421	-1.35448	0.0482451	0.126739
RBP3	-0.331738	-1.35307	-0.170883	0.118882
PRXL2B	-0.209691	-1.35227	0.0277585	0.175593
ANAPC4	-1.65524	-1.35155	-1.2581	0.293844
CHST15	-0.0399944	-1.35086	0.113653	0.113741
WASHC4	-0.347181	-1.35077	-0.135873	0.156435
SMG6	-1.459	-1.34713	-0.947548	0.37966
VHL	-1.27024	-1.34705	-0.74224	0.391964
UNC5C	-0.127767	-1.34686	0.00178091	0.0961848
CAVIN3	-0.0769	-1.34629	0.0516796	0.0955064
DISP3	-0.0674349	-1.34534	0.07392	0.10507
BTN3A2	-0.106178	-1.34483	0.0609968	0.124309
CCDC47	-0.469092	-1.3441	-0.276891	0.142996
SS18	-0.105458	-1.34275	0.125761	0.172197
PIK3IP1	-0.186281	-1.3419	-0.037418	0.110935
CCL15	-0.194826	-1.34067	0.0334812	0.170293
NSRP1	-0.785304	-1.34043	-0.529617	0.190749
POLR1A	-1.70116	-1.33897	-1.33517	0.273332
EPM2A	-0.196901	-1.33831	-0.0402139	0.117078
NSMCE4A	-0.778201	-1.33793	-0.475775	0.22604
TRAFD1	-0.0845663	-1.33778	0.0502946	0.10081
COP1	-0.707021	-1.33644	-0.306827	0.299448
PLPP4	-0.125975	-1.33567	0.00762629	0.100026
RNPC3	-2.07876	-1.33557	-1.60521	0.354569
TAF7	-1.0807	-1.33527	-0.77924	0.225766
STK17A	-0.176314	-1.33436	-0.021501	0.11602
FOXC1	-0.119302	-1.33429	0.097493	0.162479
KIN	-1.75875	-1.3337	-1.38439	0.280689
CDCA4	-0.0449654	-1.33252	0.0903721	0.101565
TMOD3	-0.236758	-1.3312	-0.0659413	0.128318
PLPP6	-0.0667248	-1.33088	0.0691838	0.102119
SPATA12	-0.167222	-1.3289	-0.0523818	0.0864179
DBR1	-2.44205	-1.32883	-1.86735	0.432482
TAF1	-1.04586	-1.32614	-0.775559	0.203824
DAPK3	-0.250383	-1.32463	-0.0751837	0.132262
MANEA	-0.0588457	-1.3226	0.0816892	0.106256
MCL1	-1.41274	-1.32256	-0.797741	0.465009
BAZ1A	-0.34967	-1.32235	-0.151952	0.14952
UNK	-0.229314	-1.32049	-0.0660452	0.123643
PCDHGC5	-0.251241	-1.32041	-0.126336	0.0945951
ENPP6	-0.00912387	-1.31772	0.128043	0.104094
ZNF625	-0.31512	-1.31706	-0.155906	0.120886
TRAF2	-0.748861	-1.31591	-0.308753	0.334452
C9orf72	-0.0994078	-1.31553	0.0531601	0.115975
BHLHE40	-0.114174	-1.31498	0.0685457	0.138953
KRTAP20-2	-0.165425	-1.31422	-0.0323519	0.101257
OR8B3	-0.160582	-1.31353	-0.0133276	0.112106
UPK1B	-0.0326748	-1.31239	0.087061	0.091235
GAD1	-0.17528	-1.31207	-0.0141799	0.122783
LMBRD1	-0.0942431	-1.31134	0.0542833	0.113263
FLAD1	-0.169166	-1.31062	-0.0137752	0.118563
IGFL3	-0.1579	-1.30887	-0.0195186	0.105726
GABPA	-1.14327	-1.30837	-0.865127	0.212586
BASP1	-0.00514778	-1.30673	0.134358	0.106759
GMPR	-0.113504	-1.30668	0.0271854	0.10767
NECTIN3	-0.0179906	-1.30559	0.132087	0.11495
ALKAL2	0.0359796	-1.30543	0.171597	0.103887
YIPF4	-0.120885	-1.30498	0.0410168	0.124065
WNK1	-1.35128	-1.30391	-0.80372	0.419932
TAF2	-1.08289	-1.30351	-0.808614	0.210416
MYC	-2.60224	-1.30335	-1.74294	0.659301
ZNF707	-0.120597	-1.30331	0.00765618	0.0984058
HSPA9	-2.71892	-1.3025	-2.30855	0.315063
NEDD1	-2.29908	-1.30248	-1.83274	0.358041
RPL14	-2.37815	-1.30185	-1.9427	0.334488
GNG8	-0.205311	-1.30107	-0.0672001	0.106152
RPL21	-3.35086	-1.30072	-2.72156	0.483807
CLTA	-0.221835	-1.30045	-0.0339917	0.144444
HILPDA	-0.0886867	-1.29988	0.0595637	0.11405
CWC22	-2.00897	-1.2996	-1.55012	0.353069
SPATA2	-0.164259	-1.2994	-0.0203813	0.110726
EFNA1	-0.134683	-1.29788	0.00824739	0.110126
UBAC2	-0.101019	-1.29755	0.018792	0.0923364
LBR	-0.108444	-1.29693	0.0199322	0.0989848
CEACAM1	-0.0646659	-1.29619	0.0485933	0.0873787
SF3B5	-3.22015	-1.29555	-2.75873	0.356158
SOX12	-0.0931069	-1.29544	0.0710723	0.126736
MYOM1	0.00819245	-1.29523	0.128113	0.0925861
PREX2	-0.100381	-1.29452	0.0414378	0.109553
IFNL3	-0.27058	-1.29413	-0.0741819	0.15176
HOXD1	-0.116948	-1.29399	0.0757552	0.148921
FGFRL1	-0.193642	-1.29308	-0.0493181	0.111612
ATP6V1A	-2.44605	-1.29297	-1.90933	0.41511
BCO1	-0.148121	-1.29223	-0.00701716	0.109194
IPO5	-0.461924	-1.29204	-0.192062	0.208865
WDR3	-1.63072	-1.29021	-1.35245	0.215679
RPAIN	-1.61461	-1.29009	-1.10889	0.392006
SUPT7L	-0.396521	-1.28985	-0.0560889	0.263931
CTDSP1	-0.138086	-1.2887	0.0390157	0.137426
SDHB	-0.996023	-1.28752	-0.459362	0.416819
CCKBR	-0.142359	-1.286	0.00642192	0.115693
PCDHB1	-0.209904	-1.28588	-0.0936861	0.0903801
DICER1	-0.74704	-1.28518	-0.435447	0.24245
XCL2	-0.30796	-1.2838	-0.0997467	0.162185
ECPAS	-0.209367	-1.28266	-0.0523229	0.122436
RHBDL1	-0.237604	-1.28263	-0.0612414	0.137501
ZNF853	-0.0349354	-1.28201	0.0856373	0.0940497
PPP1R12A	-1.896	-1.28134	-1.24388	0.508933
GMPS	-1.66978	-1.2813	-1.02294	0.504835
BCAT1	-0.167341	-1.28093	-0.0167039	0.1176
CCDC61	-0.150192	-1.28086	-0.0333212	0.0912445
PRAMEF1	-0.207057	-1.28042	-0.033452	0.135585
SLC25A27	-0.244416	-1.28005	-0.121019	0.0963998
INO80	-1.14078	-1.27925	-0.878444	0.205067
IRX1	-0.123703	-1.27918	0.025656	0.116762
MPG	-0.104886	-1.27712	0.0357564	0.110124
PRDM10	-0.655223	-1.27684	-0.418804	0.18516
INO80D	-0.180257	-1.27517	0.00966283	0.148937
CLEC16A	-0.0565626	-1.27459	0.0927715	0.117162
PLPP2	-0.145321	-1.2744	0.00434529	0.117441
ZNF85	-0.228902	-1.27361	0.0398148	0.210989
ARG2	-0.0694479	-1.27347	0.0375148	0.0839934
CACNA1I	-0.111754	-1.27236	0.00920428	0.0950661
PLXND1	-0.125684	-1.27212	0.0125853	0.108692
CEACAM16	-0.159829	-1.2705	0.00729555	0.131542
RPS6	-2.58141	-1.27036	-2.102	0.377383
DEFB110	-0.0172848	-1.27033	0.128116	0.114459
CBX6	-0.121341	-1.27019	-0.000552267	0.0950949
LAMTOR2	-0.954713	-1.26963	-0.591621	0.285983
SLC10A3	-0.0734483	-1.26887	0.066978	0.110671
POLR3F	-1.64771	-1.26858	-1.31896	0.25915
GATA1	-0.146237	-1.26852	0.0159649	0.127867
MED8	-1.31186	-1.26813	-0.951504	0.28416
RPL37	-2.03274	-1.26603	-1.58007	0.357549
SERPINH1	0.0859309	-1.2658	0.200665	0.0906415
IGBP1	-1.79166	-1.26557	-1.45503	0.265991
INO80E	-0.367005	-1.26482	-0.144555	0.175875
CERS1	-0.204528	-1.26473	-0.079763	0.0986493
SRSF3	-3.09577	-1.26438	-2.54069	0.439015
MTMR1	-0.141444	-1.26432	-0.0107596	0.103363
CCDC185	-0.0988381	-1.26381	0.0284181	0.100692
CAD	-0.906255	-1.26346	-0.44079	0.368404
TBCD	-1.51438	-1.26288	-1.19862	0.250032
SLC25A4	-0.134998	-1.26266	-0.00535943	0.102671
PSORS1C2	0.0415625	-1.26227	0.174545	0.105352
PXDN	-0.0304506	-1.26176	0.0977925	0.101638
PRSS33	-0.0169179	-1.26015	0.125184	0.112766
ARHGAP44	-0.029159	-1.2601	0.088386	0.0932821
ATXN2L	-0.368063	-1.25991	-0.155768	0.168501
CEACAM19	-0.00642349	-1.25946	0.12419	0.103706
INTS13	-0.674437	-1.25921	-0.407112	0.212296
MAPKAPK5	-0.336286	-1.25873	-0.153094	0.145537
MYOT	-0.185064	-1.2579	-0.0485025	0.108564
ZNF92	-0.254527	-1.25628	-0.105012	0.119013
KRT222	-0.216717	-1.25593	-0.0669988	0.119209
RBCK1	-0.0828923	-1.25469	0.0717722	0.123269
LIAS	-0.864261	-1.25426	-0.499369	0.290921
CENPM	-1.28384	-1.25367	-0.987077	0.236715
RFX3	-0.0495474	-1.25315	0.0751265	0.0994881
MARCHF2	-0.158455	-1.25279	-0.0417542	0.0931525
OPHN1	-0.0593345	-1.25269	0.0669845	0.100838
PEX5	-0.232882	-1.25192	-0.029622	0.162359
CHEK1	-2.34552	-1.2514	-1.8916	0.362727
MED11	-2.30444	-1.25136	-1.82759	0.381072
TUT1	-2.22754	-1.25006	-1.78984	0.350143
KIFC1	-0.446073	-1.24985	-0.231097	0.172002
MED1	-1.27013	-1.24919	-0.669614	0.480726
DUS4L	-0.138468	-1.24907	0.00560126	0.115341
SMYD4	-0.139482	-1.24899	-0.0229871	0.0932713
TANGO2	-0.28387	-1.24863	-0.152127	0.105509
OR2T10	-0.151452	-1.24526	0.0475393	0.159799
STUM	-0.166598	-1.24335	-0.0407186	0.101242
RAB40C	-0.20164	-1.24294	-0.0361635	0.133133
LIX1	-0.0668752	-1.24237	0.0712929	0.111213
CDSN	-0.197078	-1.24133	-0.0665924	0.105118
TFAP4	-0.623895	-1.24051	-0.33032	0.236657
EIF4E2	-0.539487	-1.23945	-0.266445	0.220294
PSMA2	-2.83413	-1.23942	-2.42034	0.333851
STX12	-0.195521	-1.23897	-0.0500521	0.117412
SEC61G	-1.48173	-1.23857	-1.21115	0.218461
ZNF382	-0.254351	-1.23853	-0.127028	0.102801
RPS3A	-3.18249	-1.23833	-2.73212	0.363696
CLIC5	-0.0306798	-1.23827	0.106298	0.110621
STMN1	-0.202865	-1.23806	-0.00216182	0.16211
SPINK1	-0.0744072	-1.23756	0.0633544	0.111317
CORO6	-0.392761	-1.23731	-0.239335	0.123999
STOX2	0.0411792	-1.23603	0.191234	0.121401
PSMB9	-0.0848363	-1.23546	0.0451398	0.105205
HOMER1	0.00443913	-1.23501	0.112544	0.0875342
GFI1	-0.158582	-1.2347	0.0228487	0.146943
PDLIM3	0.021558	-1.23426	0.142695	0.0981457
GPR22	-0.0343863	-1.23355	0.10754	0.115055
TMPRSS4	-0.0918792	-1.23327	0.0209926	0.0915227
SLC31A2	-0.0996718	-1.23321	0.0322009	0.106935
ZPBP	0.0663262	-1.23279	0.216063	0.121461
ZNF676	-0.197804	-1.23252	0.0134676	0.171415
CTSV	-0.218341	-1.23167	-0.0921975	0.102417
CDK4	-1.38241	-1.23079	-0.764634	0.501937
MTNR1A	-0.0931462	-1.2305	0.0133289	0.08653
RABGGTA	-1.62214	-1.22936	-1.27676	0.280939
GPSM1	-0.0993629	-1.22884	0.0301182	0.105369
OCEL1	-0.06072	-1.22841	0.0629662	0.100688
CCT7	-1.55364	-1.22747	-1.28344	0.220132
ANKRD36	-0.476662	-1.22674	-0.136648	0.27717
GPATCH1	-0.656394	-1.22529	-0.403581	0.206329
GK	-0.0327435	-1.22523	0.186436	0.178889
GPD2	-0.116148	-1.22465	-0.0122197	0.084864
CD9	-0.214294	-1.22436	-0.0732385	0.115208
MAD2L1	-2.1007	-1.22386	-1.7082	0.320704
SPSB4	-0.0395264	-1.22348	0.112454	0.12422
ZCWPW2	-0.181582	-1.22331	-0.00933544	0.140804
SEL1L3	-0.162878	-1.22299	-0.0189702	0.117669
COL20A1	-0.107124	-1.22252	0.0211516	0.104928
VASP	-0.246174	-1.2223	-0.111742	0.109983
KNSTRN	-0.234512	-1.22168	-0.074682	0.130828
TCOF1	-0.949687	-1.22166	-0.604327	0.282697
EDEM3	-0.216787	-1.2208	-0.0860449	0.107095
COL6A1	-0.0408545	-1.22037	0.0918516	0.108742
VASN	-0.0584944	-1.21977	0.0760703	0.110319
SYNJ1	-0.0441296	-1.2194	0.102171	0.119977
TOGARAM1	-0.0923204	-1.21923	0.0244207	0.09575
CCDC7	-0.0318427	-1.21903	0.081513	0.0929881
GPM6A	-0.0378434	-1.21773	0.086079	0.101765
LAMTOR5	-0.40864	-1.21554	-0.281877	0.104285
PAN2	-0.293464	-1.21553	-0.115721	0.146226
SCAMP4	-0.182905	-1.21548	-0.0529246	0.106937
MON1A	-0.288731	-1.21533	-0.128088	0.132181
ATP6V1C2	-0.159396	-1.21404	-0.0180475	0.116428
FAM210B	-0.0929163	-1.21372	0.0517241	0.119171
FPGS	-0.857709	-1.21361	-0.415649	0.364252
FOXQ1	-0.0167957	-1.21278	0.126145	0.117862
GHITM	-0.161743	-1.21277	-0.0354509	0.104135
TMEM212	-0.0568277	-1.21216	0.0573349	0.0941808
BOK	-0.196571	-1.21185	-0.0355891	0.13284
PDXP	-0.241325	-1.21159	-0.0909802	0.124089
QPCTL	-0.275098	-1.20996	-0.140582	0.111174
TMEM207	-0.0469262	-1.20979	0.0486556	0.0790069
F13A1	0.0128529	-1.2097	0.122299	0.0904736
EPRS1	-1.96134	-1.20927	-1.66465	0.245348
LSM8	-2.30165	-1.20886	-1.81072	0.406106
GJA9	-0.147542	-1.20753	-0.0221467	0.103844
SPEN	-0.239553	-1.20728	-0.0532687	0.154301
PRPF6	-1.69969	-1.20707	-1.34825	0.291151
GRM3	-0.107596	-1.20706	0.0151452	0.101686
ARHGEF19	-0.125332	-1.20677	0.00291669	0.106274
STK40	-0.458528	-1.20647	-0.200877	0.213558
OR14I1	-0.112143	-1.20635	0.0270495	0.115382
LIPC	-0.0137163	-1.20592	0.100265	0.0945177
TADA2B	-0.576545	-1.20544	-0.143922	0.358891
GPR37	0.00651645	-1.20541	0.112233	0.0877024
TIFAB	-0.22468	-1.20535	-0.0906248	0.111217
GALR2	-0.162598	-1.2031	-0.0372877	0.104156
TCP1	-2.27048	-1.20244	-1.86442	0.337702
PATL2	-0.0481818	-1.20174	0.0738501	0.101546
PRELID3A	-0.0922471	-1.20151	0.0449872	0.114218
CENPL	-1.01097	-1.20039	-0.808388	0.168763
ZNRF4	-0.0199411	-1.20008	0.107866	0.106499
SLFN11	-0.161911	-1.19845	-0.0192497	0.119037
UHRF2	-0.131105	-1.19819	-0.0141977	0.0975697
TMEM9	-0.0711015	-1.19748	0.0421943	0.0946117
DCAF4L2	-0.184048	-1.19734	-0.0588263	0.104583
BRD3	-0.0426297	-1.1973	0.0716236	0.0954262
PCOLCE2	-0.0939971	-1.19462	0.00748737	0.0849512
SESN3	-0.118361	-1.19438	0.0201855	0.115999
PIP5K1A	-0.802034	-1.19375	-0.577432	0.188148
UBE4A	-0.0784234	-1.19219	0.0537882	0.110898
NSL1	-1.45268	-1.19151	-1.16648	0.240199
SELENOM	-0.162783	-1.19138	-0.0436364	0.100007
TRIM60	-0.0463492	-1.19079	0.0659658	0.09432
KIAA2013	-0.432338	-1.19016	-0.228994	0.170856
INPP5K	-0.304102	-1.19007	-0.0867712	0.18262
FGB	0.0372917	-1.18993	0.146549	0.0918183
MON2	-0.449035	-1.18981	-0.159147	0.243642
KXD1	-0.368838	-1.18927	-0.175823	0.162297
FRRS1L	-0.118522	-1.18919	0.0459208	0.138282
ATP10B	-0.0880427	-1.18906	0.0508857	0.116839
ZBTB8OS	-1.61273	-1.18846	-1.23139	0.320863
NR3C2	-0.047346	-1.18844	0.0478348	0.0800887
CHRM5	-0.139385	-1.18737	-0.0295996	0.0924616
MUSK	-0.0343976	-1.18718	0.0760666	0.093048
PIGG	-0.023579	-1.18713	0.11456	0.116364
CCHCR1	-0.0354002	-1.18683	0.0800874	0.0973073
DDX3Y	0.192229	-1.18614	0.352443	0.135072
CEBPZ	-1.33507	-1.18602	-1.06731	0.225757
GRK2	-0.404571	-1.18565	-0.163859	0.203021
CNOT9	-0.740743	-1.18545	-0.434698	0.258168
ATG2B	-0.0875041	-1.18531	0.0272385	0.0968035
UGT1A4	-0.211778	-1.18527	-0.0392554	0.145556
ZFP69	-0.427515	-1.18527	-0.252878	0.14734
TSHZ1	-0.0811493	-1.18458	0.0347262	0.0978203
CTU1	-0.625037	-1.18425	-0.363656	0.220715
BBX	-0.0354229	-1.18417	0.090714	0.106519
ZIC5	-0.100578	-1.18416	0.0366916	0.115922
CLN8	0.0911903	-1.18376	0.21815	0.107251
RNF31	-0.550326	-1.18366	-0.286815	0.222623
JMJD6	-0.736892	-1.18324	-0.462302	0.232066
NPY1R	-0.0714469	-1.18309	0.0599709	0.11108
NPAT	-1.27885	-1.18297	-0.998029	0.237389
DHX8	-1.89104	-1.18287	-1.53597	0.300176
AKT2	-0.314384	-1.18243	-0.103977	0.177945
PSTPIP2	-0.155682	-1.18202	-0.0413113	0.096759
CFDP1	-0.545489	-1.18143	-0.310409	0.198979
KLHL14	-0.159441	-1.1814	-0.0159379	0.121469
BCCIP	-0.788987	-1.18097	-0.573687	0.182308
NIPAL1	-0.110994	-1.18063	0.0321989	0.121285
RAVER1	-0.125343	-1.1804	0.0382929	0.138628
INTS5	-1.30688	-1.17931	-1.03614	0.229575
DDX46	-1.22685	-1.17895	-1.02098	0.174623
MNT	-0.326941	-1.1784	-0.0578335	0.228367
MED27	-1.26697	-1.17722	-1.04507	0.188502
NOL12	-0.916556	-1.17698	-0.708048	0.177156
ACTC1	-0.144067	-1.17657	-0.00664956	0.116795
ISG20	-0.107906	-1.1755	0.0103839	0.10063
RTTN	-0.82122	-1.17542	-0.497935	0.275038
BRSK2	-0.0909004	-1.17468	0.0454134	0.116044
MCUR1	-0.116891	-1.17459	0.0249195	0.120731
MAGI1	-0.135336	-1.17448	-0.0151522	0.102329
TEX35	-0.0794554	-1.17433	0.0417059	0.103175
USF3	-0.0763464	-1.17418	0.0332588	0.0933461
TBC1D26	-0.0166221	-1.17414	0.0995136	0.098911
STPG2	-0.212392	-1.17277	-0.0670646	0.123918
GUCA2B	-0.136443	-1.17277	-0.0203946	0.0989526
SIK1	-0.167264	-1.17245	-0.0161504	0.128886
RASAL2	-0.135932	-1.17196	0.00685324	0.121835
BYSL	-1.6407	-1.17174	-1.37051	0.230587
TIMM10B	-0.176595	-1.17122	-0.0337419	0.12197
FH	-0.436616	-1.17094	-0.205976	0.19697
DDC	-0.087053	-1.17082	0.056005	0.122186
INF2	-0.0439541	-1.16999	0.101506	0.124325
WDR20	-0.300204	-1.16953	-0.136898	0.139633
TMEM203	0.00983971	-1.16922	0.152458	0.121977
POU5F1B	-0.329054	-1.16879	-0.0859607	0.207987
THEM6	-0.0684106	-1.1683	0.086141	0.132287
HIF1AN	-0.32516	-1.16827	-0.13225	0.165125
FKRP	-0.115895	-1.16825	0.0202863	0.116568
OR2A14	-0.309206	-1.16792	-0.168181	0.120749
FMN2	-0.105767	-1.16749	-0.0123409	0.0800229
IBSP	0.0501784	-1.16658	0.156665	0.0912814
KCNG3	-0.212256	-1.16637	-0.0899812	0.104834
LGALS16	-0.144759	-1.16595	-0.0164119	0.110079
ARL6IP5	-0.130133	-1.16595	0.00629185	0.117007
NQO2	0.0703395	-1.16539	0.17407	0.0890097
ESS2	-1.28605	-1.1651	-1.00257	0.243312
PSMB3	-3.12397	-1.16483	-2.68279	0.378746
PPP1R13L	-0.234823	-1.16447	-0.103314	0.112935
C1orf115	-0.0862433	-1.16369	0.0387652	0.107424
FGF22	-0.0174932	-1.16298	0.105266	0.105555
RAB21	-0.351997	-1.16292	-0.14417	0.178712
UBE3A	-0.270659	-1.16273	-0.0772157	0.16637
ZBTB46	-0.0918266	-1.16134	0.0199152	0.0962179
DOCK2	-0.164216	-1.16098	0.00419728	0.145062
OR10J1	-0.0298729	-1.16044	0.0738139	0.0893515
ELL2	-0.298199	-1.16028	-0.14848	0.129036
STOML1	-0.169134	-1.15974	-0.0529009	0.100223
CYYR1	-0.0768501	-1.15966	0.0816724	0.136697
IL17RD	-0.202661	-1.15879	-0.0668839	0.117172
CEACAM5	-0.119633	-1.15856	-0.00820781	0.0961758
UTP14A	-0.475682	-1.15851	-0.29303	0.15766
DNM3	-0.344167	-1.15761	-0.212806	0.113477
SLC6A15	-0.0814589	-1.15757	0.0521347	0.115409
HLA-E	-0.274713	-1.15715	-0.128643	0.126232
E2F4	-0.2702	-1.15618	-0.119034	0.130746
MYBBP1A	-0.788979	-1.15559	-0.552511	0.20463
OSTN	0.0798643	-1.15555	0.190391	0.0956486
GADD45G	-0.167491	-1.15462	-0.0354701	0.114342
OR5T3	-0.0667498	-1.15457	0.0349551	0.0880886
RCL1	-1.42477	-1.15442	-1.16437	0.225566
GAS2L1	-0.0908332	-1.15415	0.0481445	0.120415
OR4K17	-0.090556	-1.15373	0.0235085	0.0988662
GBF1	-1.27554	-1.15341	-0.987653	0.2496
IRF2BPL	-0.21815	-1.15284	-0.045519	0.149744
OR56B1	-0.0760252	-1.15172	0.0227833	0.0857924
ADAM15	-0.187862	-1.15106	-0.0666895	0.105271
CEP15	-0.0215712	-1.14938	0.111608	0.115871
TNFAIP8L1	-0.18542	-1.14906	-0.0810783	0.0908065
TAFA5	-0.040459	-1.14896	0.0864243	0.110433
WDR83	-0.701334	-1.14837	-0.424237	0.241296
OSER1	-0.225753	-1.1483	-0.0580848	0.146014
POTEE	0.038834	-1.14808	0.132575	0.0816503
VWC2L	-0.0675124	-1.14779	0.0551236	0.106846
EPHA2	-0.209974	-1.1473	-0.0175027	0.16776
TFPI2	-0.0690735	-1.14716	0.050199	0.103972
MFN2	-1.06003	-1.14715	-0.748205	0.271829
NAA30	-0.583459	-1.1468	-0.372122	0.184284
LCNL1	-0.228482	-1.14679	-0.112962	0.100734
LY6D	-0.0532697	-1.14614	0.0798086	0.11611
TRIM63	0.036684	-1.14572	0.148054	0.0972047
SLMAP	-0.382487	-1.14532	-0.176066	0.18023
SUPT16H	-2.31331	-1.14451	-1.99715	0.276242
DYNAP	0.0482563	-1.14395	0.143287	0.0830723
G3BP2	-0.275685	-1.14375	-0.11601	0.139607
SLIRP	-0.475098	-1.14257	-0.270146	0.179378
SLC2A12	-0.0532839	-1.14254	0.0819021	0.11832
KLHL15	-0.0902418	-1.14227	0.0285019	0.103954
OR51L1	-0.0261243	-1.14204	0.0626907	0.0777688
ZNF235	-0.161131	-1.14194	-0.0221302	0.121723
YTHDF2	-0.544515	-1.14187	-0.256112	0.25257
SCN3B	-0.134335	-1.14181	0.00304257	0.120315
EPHA5	-0.153308	-1.14016	-0.0209714	0.116068
PRELID3B	-2.10072	-1.13935	-1.66859	0.379274
GPR50	-0.0315806	-1.13933	0.0598482	0.0802475
SHOC1	-0.075254	-1.13909	0.0315677	0.0937783
SPINT3	-0.0442692	-1.13824	0.0849977	0.113567
TMEM231	-0.0351681	-1.13511	0.0702831	0.0928992
MBTD1	-0.645935	-1.13473	-0.456353	0.167072
FCGR3B	0.0293829	-1.13463	0.183285	0.135641
TMEM71	-0.0614137	-1.13404	0.0510765	0.0991942
SDF2L1	-0.265731	-1.1336	-0.104318	0.14239
TP53RK	-1.14763	-1.13257	-0.829625	0.280782
HMGB2	-0.0478948	-1.13236	0.0602836	0.0955332
TMEM120A	-0.032862	-1.13235	0.143443	0.155698
CXCR5	-0.000505541	-1.13221	0.117425	0.10416
LRTM2	-0.0149728	-1.13204	0.0961759	0.0981842
BRI3BP	-0.231759	-1.13183	-0.0965364	0.119472
SIK3	-0.114733	-1.13128	0.0490055	0.144737
PRUNE1	-0.51932	-1.13082	-0.325697	0.171223
MT1A	-0.360065	-1.13005	-0.208927	0.133745
CLK3	-0.182268	-1.1298	-0.0183422	0.145093
MTMR6	-0.340842	-1.12956	-0.144561	0.173768
SMARCA4	-0.659999	-1.12931	-0.308349	0.311386
ECD	-2.40367	-1.12906	-2.01374	0.34536
BNIPL	-0.371263	-1.12898	-0.216505	0.137077
TGFA	-0.0962862	-1.12793	0.0289271	0.111011
PCDHGB6	-0.060412	-1.12781	0.0513719	0.0991162
NRF1	-1.49795	-1.12702	-1.23913	0.22965
BORCS6	-0.157072	-1.12666	-0.0245171	0.117653
SIX5	-0.234464	-1.12491	-0.117999	0.103533
KCNE4	-0.0131669	-1.12429	0.176896	0.169052
SLC6A11	-0.0505415	-1.12289	0.0615851	0.0998554
RPL30	-1.99857	-1.12274	-1.72956	0.239599
RNF208	0.0269375	-1.12242	0.131424	0.0930908
CKB	-0.0828122	-1.12223	0.0488983	0.117365
DIS3	-1.02769	-1.12215	-0.796185	0.206309
BPNT1	-0.408744	-1.12189	-0.245747	0.145288
CCER1	-0.0919466	-1.12168	0.031495	0.110051
TMEM219	-0.0613769	-1.1206	0.0407833	0.0911654
TSTD2	-0.153182	-1.12031	-0.0359658	0.104628
CYP7A1	-0.150544	-1.12002	-0.0454818	0.0938044
USP53	-0.069738	-1.11999	0.0448526	0.102314
ADGRG6	0.12908	-1.11923	0.230183	0.090332
MED31	-1.72295	-1.11902	-1.46537	0.230186
HLA-DRB1	-0.0469531	-1.11886	0.108472	0.138914
ADRM1	-0.598442	-1.11877	-0.333887	0.236471
POLR2B	-2.7613	-1.11872	-2.4179	0.30696
DMGDH	-0.103793	-1.11859	0.00688995	0.0989493
C18orf63	-0.0871512	-1.11854	0.0222234	0.0977832
ZC3HAV1L	-0.047783	-1.11809	0.0777956	0.112315
ZNF423	-0.0217668	-1.1178	0.0897465	0.0997618
HHIPL1	-0.106799	-1.11731	0.0124064	0.10669
SRGAP1	-0.120042	-1.11646	0.021034	0.12636
SLC45A1	-0.0985773	-1.11588	0.0285916	0.113963
NOMO2	-0.186581	-1.11587	-0.0541168	0.11871
DYNC1I2	-1.97216	-1.11536	-1.63526	0.302052
LANCL3	-0.21229	-1.11488	-0.0894848	0.110152
MOS	-0.263093	-1.11486	-0.136381	0.113657
PIGQ	-0.193223	-1.11461	-0.0453227	0.132692
UBD	-0.0613015	-1.11333	0.0441252	0.0946948
EXOC6	-0.207883	-1.1131	-0.0486273	0.143074
CALHM1	-0.0969079	-1.113	0.047873	0.130081
UBIAD1	-0.923903	-1.11283	-0.501515	0.379563
RPS10	-1.65598	-1.11238	-1.3127	0.308598
OXTR	-0.0795689	-1.11201	0.0480907	0.1148
KCTD18	-0.162958	-1.11149	-0.0240696	0.124957
GABPB2	-0.376981	-1.1114	-0.216707	0.144209
KIAA0930	-0.0811939	-1.11044	0.0277014	0.0980652
SLC43A1	-0.14414	-1.11042	-0.0117825	0.119196
TMC6	-0.210895	-1.10994	-0.0963032	0.103242
MGAT5B	-0.170397	-1.10976	-0.0610449	0.0985368
ERI2	-0.24289	-1.10777	-0.101063	0.12803
RALGAPB	-0.290759	-1.10728	-0.0726316	0.196994
FUT3	-0.0572197	-1.10693	0.0621784	0.107864
HS3ST1	-0.0352616	-1.10664	0.0789034	0.103163
COPA	-2.44143	-1.10653	-2.04666	0.35676
GIPR	-0.159991	-1.10607	-0.0310233	0.1166
FLOT1	-0.38076	-1.10488	-0.185206	0.176991
DLST	-0.658548	-1.10326	-0.389671	0.24371
GPLD1	-0.170379	-1.10299	-0.0579183	0.101959
EN2	-0.0399449	-1.10291	0.0710418	0.100631
LILRB3	-0.042153	-1.10291	0.100205	0.129075
MYO1G	-0.2662	-1.10278	-0.158979	0.0972287
NKAIN3	-0.0803838	-1.10273	0.1269	0.187974
FCER1G	-0.163722	-1.10256	-0.0568726	0.0969099
TCTE1	-0.137658	-1.10241	-0.00160981	0.12341
RILP	-0.472305	-1.10212	-0.310952	0.146403
CNOT4	-0.283293	-1.10201	-0.0447756	0.216438
IFI27L1	-0.0896992	-1.10181	0.0348075	0.113002
PIM1	-0.364137	-1.10111	-0.207971	0.141826
FZD9	-0.18782	-1.10109	-0.0610405	0.11514
MZT1	-1.62225	-1.09997	-1.38013	0.22012
MSRB2	0.0150271	-1.09943	0.117765	0.0934466
SEC61A1	-2.17749	-1.09913	-1.87661	0.273744
ZNF709	0.0422667	-1.09853	0.152935	0.100742
BTN3A3	-0.0441146	-1.09832	0.0763985	0.109725
UFD1	-1.72221	-1.09777	-1.41247	0.282155
ULK3	-0.192039	-1.0973	-0.0786639	0.103321
AADAT	-0.168051	-1.0973	-0.0572112	0.101012
ELSPBP1	0.0071693	-1.09666	0.107655	0.0916289
TRPC6	-0.134417	-1.09645	-0.0151534	0.108772
KCTD3	0.0132925	-1.09566	0.130395	0.106879
INSIG1	-0.129328	-1.09424	0.0318582	0.147305
PHIP	-0.280038	-1.09413	-0.097682	0.166668
BAAT	-0.00590392	-1.09342	0.091442	0.0890288
CBLC	-0.251932	-1.09329	-0.134555	0.107361
APOA4	-0.0188518	-1.09324	0.105004	0.113292
MAP7D2	-0.0720341	-1.09255	0.0519005	0.113436
DLD	-0.542211	-1.09235	-0.235518	0.280764
PRSS12	-0.113297	-1.09232	-0.00573003	0.098476
TMEM125	-0.11182	-1.09158	-0.00773419	0.095353
XDH	-0.109884	-1.09117	-0.0157166	0.0862991
ZNF644	-0.288918	-1.09021	-0.134588	0.14156
PTF1A	-0.147522	-1.08961	-0.00957716	0.1266
MAGEC1	-0.0672043	-1.08893	0.0466913	0.104594
NHP2	-0.953564	-1.08837	-0.731042	0.204454
MLST8	-0.824902	-1.08834	-0.470416	0.325712
TMEM154	-0.0535942	-1.08742	0.077195	0.120275
TEX10	-0.997879	-1.08729	-0.789104	0.192015
KLF6	-0.203256	-1.08723	-0.00530445	0.182069
EIF5A2	0.000797089	-1.08715	0.118888	0.108624
GRIK5	-0.210437	-1.08708	-0.0968913	0.10445
GAPT	-0.197249	-1.08697	-0.0698476	0.117208
AKAP1	-0.122045	-1.08683	-0.00632848	0.106472
CELSR1	0.00323837	-1.08662	0.106803	0.0953097
UPF2	-1.6461	-1.08632	-1.34837	0.274069
MED25	-0.566069	-1.08577	-0.301581	0.243594
TMEM259	-0.201226	-1.08556	-0.0675151	0.123173
GNPAT	-0.127313	-1.08506	0.0092995	0.125903
RING1	-0.310726	-1.08498	-0.137249	0.159889
TLL1	-0.0243147	-1.08498	0.0951674	0.110124
FAM110C	-0.122809	-1.08459	0.020685	0.132302
MESP1	-0.110572	-1.08448	0.00678639	0.108216
SBNO1	-1.64967	-1.08374	-1.34154	0.284322
GTF3A	-1.45416	-1.08365	-1.10237	0.324636
CPTP	-0.0498161	-1.08224	0.0624975	0.103779
USP15	-0.311148	-1.08198	-0.125153	0.171902
OR6C1	-0.157848	-1.08191	-0.0672297	0.0837573
SMG5	-1.31383	-1.08179	-1.04245	0.250864
TARS1	-2.2761	-1.08143	-1.90214	0.345801
MPST	-0.13895	-1.08082	-0.0222028	0.108017
PCDHGA9	-0.133888	-1.08076	-0.0176418	0.10756
CFAP157	-0.104194	-1.08059	0.0149445	0.110253
WAS	-0.122274	-1.08005	0.00125392	0.114372
PHKB	-0.185146	-1.07977	-0.052226	0.1231
ANKDD1B	-0.031897	-1.07942	0.12017	0.140878
SHMT2	-0.227378	-1.07939	-0.0845415	0.132331
TMEM14C	-0.0154826	-1.07918	0.0904193	0.0981321
PCDHGA1	-0.191637	-1.07864	-0.0798187	0.103666
ANAPC15	-0.913174	-1.07819	-0.593423	0.296561
DEPDC1B	-0.118083	-1.07807	0.0173022	0.125581
CHRNB3	-0.113826	-1.07794	-0.00964212	0.0966514
CLDN22	-0.0743811	-1.07789	0.0320724	0.0987608
OXNAD1	-0.10429	-1.0775	0.00974427	0.105832
NMD3	-1.38885	-1.07747	-1.16049	0.211943
PNMA8B	-0.123577	-1.07735	-0.0113805	0.104142
VWC2	-0.079302	-1.07659	0.0284289	0.100067
WDCP	-0.0506322	-1.07596	0.075843	0.117546
LGSN	-0.184809	-1.07573	-0.0446775	0.130266
DYRK1A	-0.371845	-1.07479	-0.0604912	0.289689
SLC22A2	-0.0417878	-1.07469	0.0658104	0.10012
STPG1	-0.0596904	-1.07449	0.0605464	0.111901
EFTUD2	-2.17214	-1.07445	-1.87597	0.275645
DLGAP2	0.0648722	-1.07437	0.174387	0.101934
ASIC3	-0.00186394	-1.07368	0.0976622	0.092696
PLGRKT	0.176546	-1.07357	0.281315	0.0975895
PTGDS	-0.104829	-1.07334	0.0095444	0.106558
KMT2E	-0.323028	-1.07323	-0.158861	0.152965
STK35	-0.181332	-1.07311	0.000196859	0.169162
UCP2	-0.062852	-1.07287	0.0551776	0.110013
GRXCR1	-0.086765	-1.07244	0.0421281	0.120187
UBE2D3	-1.17452	-1.07222	-0.719013	0.424826
OR10A5	-0.0900814	-1.07116	0.0208626	0.103573
VGLL4	-9.477e-06	-1.07078	0.181848	0.169837
AICDA	-0.0396993	-1.07031	0.0602495	0.0933827
CACNG2	-0.243461	-1.06998	-0.0994109	0.134629
CALHM2	-0.0991423	-1.06968	-0.00554145	0.0875033
HECW1	-0.043705	-1.06882	0.0694994	0.105915
RAPGEFL1	-0.307369	-1.06871	-0.148755	0.148416
ATG101	-0.250617	-1.06842	-0.066039	0.172758
IARS1	-2.17012	-1.06786	-1.88482	0.267173
CARD9	-0.160651	-1.06733	-0.0562338	0.0978305
CCDC85C	-0.0412583	-1.06615	0.0807651	0.114453
MSN	-0.161076	-1.06603	-0.0103067	0.14143
TRIM47	-0.250959	-1.06562	-0.102234	0.139567
CCDC15	0.019384	-1.06483	0.13527	0.108831
TBX1	-0.210254	-1.06422	-0.0696792	0.132092
MFSD6	-0.181006	-1.06382	-0.0703552	0.104012
EHMT1	-0.285513	-1.06364	-0.100715	0.173742
MC5R	-0.0361425	-1.06336	0.0863592	0.115203
USP49	-0.0439824	-1.06332	0.0604043	0.09817
KIF23	-2.45943	-1.06256	-2.07891	0.358117
SIRPA	-0.0801257	-1.06154	0.0787616	0.149676
OR52E8	-0.096938	-1.06124	0.0117987	0.102462
SIRPD	4.75979e-05	-1.06118	0.106712	0.100515
ZDHHC3	-0.112426	-1.06112	0.00293896	0.10872
PGBD4	-0.020839	-1.0611	0.100826	0.114659
ISM1	-0.137055	-1.06108	0.0102633	0.138838
THAP8	-0.125884	-1.06081	-0.0219711	0.0979559
MFHAS1	-0.0104314	-1.06034	0.093711	0.0982156
KCNK16	-0.0176987	-1.05986	0.0756818	0.0881061
YWHAB	-0.147284	-1.05923	-0.0100763	0.129535
C1QL3	-0.0309918	-1.0588	0.0673365	0.0928676
SLC46A3	-0.216922	-1.05866	-0.0940056	0.116105
TMEM170A	-0.134015	-1.05826	-0.0182232	0.109417
UHMK1	0.0464568	-1.05819	0.176142	0.122553
CD4	-0.0821294	-1.05782	0.0299343	0.105938
NUAK1	-0.093771	-1.0578	0.0251989	0.112469
LCE1D	-0.0662083	-1.0574	0.0633802	0.122554
ZNF441	-0.214915	-1.05644	-0.0982534	0.110429
QRICH2	-0.0865089	-1.05558	0.0354079	0.115497
GPR183	0.0473768	-1.05554	0.156069	0.102973
YY1	-1.02913	-1.05548	-0.759463	0.255495
LGALS1	0.0315913	-1.05516	0.12947	0.0927622
KCNT2	-0.151523	-1.05485	-0.0407309	0.105031
BIRC3	-0.0945421	-1.05366	0.0232026	0.111748
HLA-F	-0.196478	-1.0529	-0.0735287	0.116772
ECI2	-0.170047	-1.05285	-0.0641788	0.100554
OR10G3	-0.185638	-1.05253	-0.0601178	0.119256
HAGHL	-0.125855	-1.05218	-0.0237217	0.0970687
LUZP1	-0.156679	-1.05218	-0.0115932	0.137891
CDT1	-2.09479	-1.05192	-1.77137	0.307459
PLAT	-0.106009	-1.05175	0.0121056	0.112302
IQCN	-0.249717	-1.0512	-0.115389	0.127786
ACTL10	-0.00289269	-1.05089	0.103353	0.101101
TLCD1	-0.527166	-1.05069	-0.361156	0.158002
HSPB1	-0.135867	-1.04915	-0.0100028	0.119967
LGALS7B	-0.389742	-1.04833	-0.217531	0.164271
UBAP1	-1.0898	-1.04781	-0.844917	0.233713
BLOC1S1	-0.161118	-1.04719	-0.0365266	0.118977
ELANE	-0.0901887	-1.04707	0.0213232	0.106499
AHCY	-0.852967	-1.04691	-0.493402	0.343452
NME8	-0.171158	-1.04583	-0.0567436	0.109401
FGF12	-0.0171705	-1.0448	0.0806446	0.0936212
OR52N5	-0.0502621	-1.04412	0.0462513	0.0924353
ATP6V0D2	-0.180472	-1.04403	-0.0615858	0.113872
FCRLB	-0.104954	-1.04401	0.00314907	0.103545
KCNJ15	0.0705178	-1.04375	0.17132	0.0965771
WDFY4	-0.0956791	-1.043	0.00993326	0.101258
MYLK3	-0.0957426	-1.04298	0.0210589	0.111988
COPB1	-2.59898	-1.04273	-2.20093	0.38174
TPP1	-0.0646013	-1.04265	0.0220002	0.0830587
ADGRA3	-0.1871	-1.04224	-0.0456486	0.135719
MED29	-1.12616	-1.04215	-0.869602	0.246181
SP4	-0.0284004	-1.04202	0.0815909	0.105556
ADSS2	-0.936094	-1.04155	-0.583092	0.33892
C1QTNF9B	-0.35839	-1.04038	-0.21999	0.133029
PBOV1	0.117751	-1.03992	0.239242	0.116828
ACE2	0.045468	-1.03949	0.136149	0.0872364
OR4C13	-0.220616	-1.03912	-0.0745376	0.14058
INSL5	-0.173885	-1.03892	-0.0750552	0.0951271
MTMR9	-0.252829	-1.03872	-0.0964801	0.15052
GRIA2	-0.0226671	-1.03843	0.0758098	0.0948327
PDIK1L	-0.0484003	-1.03788	0.0545988	0.0992395
G6PC3	-0.136151	-1.0378	-0.0445416	0.0882723
KCTD5	-0.417428	-1.03737	-0.0813052	0.324015
TCF23	-0.0580198	-1.03724	0.0478419	0.102061
ALPK3	-0.338042	-1.03691	-0.176046	0.15623
INPP5E	-0.121993	-1.03622	0.0378934	0.154298
KIF14	-0.686233	-1.03598	-0.450743	0.227312
BUD23	-1.69959	-1.03582	-1.42773	0.26246
OR8B2	-0.133098	-1.03562	-0.0216817	0.107584
HEXB	-0.122362	-1.03532	0.0137413	0.131459
UTP20	-1.68846	-1.03519	-1.43699	0.242922
MTX1	-0.21757	-1.03479	-0.0983506	0.115211
KREMEN2	-0.29859	-1.03423	-0.140743	0.152622
GTF2B	-2.22475	-1.03404	-1.89028	0.323459
NYAP1	-0.141684	-1.03348	-0.044328	0.0942027
PIM3	-0.285984	-1.03337	-0.116156	0.164343
MAP2K3	-0.207506	-1.03276	-0.045952	0.156429
PAQR4	-0.312301	-1.03034	-0.178954	0.12942
PHF11	-0.019902	-1.02938	0.0770224	0.0941581
TTC27	-1.93249	-1.02912	-1.58722	0.335497
CRISPLD1	-0.0161356	-1.02866	0.0945297	0.107582
ZNF830	-1.21949	-1.02856	-0.961137	0.251176
DYRK3	-0.0288135	-1.02852	0.0791384	0.104958
FRMD7	-0.108294	-1.02802	-0.0155452	0.0902208
KCNQ4	-0.241451	-1.02798	-0.114828	0.123177
GATD3	-0.193702	-1.02769	-0.0537806	0.136151
OSBPL5	-0.0489339	-1.02715	0.0468206	0.0932237
KCTD13	-0.0263173	-1.02706	0.0985797	0.121606
WWOX	-0.0803685	-1.02523	0.0547209	0.131766
GALNT4	-0.177765	-1.02506	-0.0668363	0.108217
ALDH4A1	-0.129406	-1.02453	-0.0152405	0.111432
TRIM27	-0.0833199	-1.02433	0.0297939	0.110427
TMEM45B	-0.0887733	-1.02425	0.02705	0.113081
COMMD7	-0.251278	-1.02414	-0.128977	0.119418
KRT38	0.0174074	-1.02407	0.133959	0.113813
ANKRD37	-0.0344213	-1.02196	0.0691985	0.101393
UROD	-1.11726	-1.0217	-0.628031	0.47884
CSF3	-0.278467	-1.02101	-0.157717	0.118265
SNRNP48	-0.667802	-1.02065	-0.463481	0.200187
BST2	-0.132775	-1.02046	-0.028353	0.102328
UTS2B	-0.0512598	-1.02033	0.0698774	0.118723
NGDN	-0.916168	-1.01882	-0.720748	0.191809
TGFB2	-0.147213	-1.0184	-0.0297018	0.115388
CDH10	-0.0430756	-1.01824	0.0648605	0.106002
NUAK2	-0.154277	-1.018	-0.0322057	0.119913
CEP83	-0.00915332	-1.01769	0.110028	0.11711
FOLR2	-0.18306	-1.01675	-0.0106233	0.169597
PACRGL	0.0893551	-1.01638	0.193086	0.102059
CACNA2D1	-0.207954	-1.01605	-0.0841789	0.121819
GNG7	-0.0772808	-1.01602	0.0224142	0.0981233
RPL10A	-2.4541	-1.01593	-2.11053	0.338184
CATSPERB	-0.0884856	-1.01578	0.0239767	0.110715
ZNF114	-0.0054967	-1.01483	0.129142	0.132672
ARRDC1	-0.174597	-1.0147	-0.0537485	0.119098
ZNF626	-0.0127953	-1.01467	0.19018	0.20004
CDIN1	-0.667957	-1.01464	-0.38643	0.277466
DNAJB7	-0.0201633	-1.01344	0.0945088	0.113152
KEAP1	-0.700906	-1.01312	-0.261019	0.43419
CLEC3A	0.105637	-1.01264	0.21462	0.107623
HEATR3	-0.5812	-1.01196	-0.294578	0.283234
TAFAZZIN	-0.73694	-1.01192	-0.396753	0.336179
CLP1	-2.00141	-1.01168	-1.76284	0.235817
CLEC4C	-0.0457139	-1.01167	0.0457953	0.0904534
POLDIP3	-0.0794278	-1.01091	0.0439888	0.122085
STK17B	-0.0232521	-1.0101	0.0989072	0.120938
SEPTIN6	-0.109028	-1.00992	-0.0145986	0.0935025
SPATA31D1	0.255028	-1.00982	0.391421	0.135067
RUSF1	-0.00879041	-1.00982	0.104083	0.111776
SLC13A5	-0.143143	-1.0096	-0.0217071	0.120281
HBM	-0.122295	-1.00936	-0.000968393	0.120202
KBTBD8	-0.0777167	-1.00881	0.0413559	0.118033
DBNDD2	0.0487384	-1.00839	0.148353	0.0987861
TAS1R2	-0.162278	-1.00807	-0.0569594	0.104475
ZCCHC24	-0.0112585	-1.00791	0.0838294	0.0943416
CD300A	-0.000542711	-1.00776	0.0879475	0.087809
YAE1	-1.29226	-1.00756	-1.10341	0.187432
POLR2K	-1.34227	-1.00753	-1.091	0.249394
ANKZF1	-0.12418	-1.00698	-0.0190422	0.104409
CUL3	-0.994506	-1.00654	-0.718349	0.274363
POLR1G	-0.624248	-1.00619	-0.439887	0.183228
NDRG4	-0.0862073	-1.00619	0.0162493	0.101827
IFI44	-0.137811	-1.00583	-0.0113793	0.1257
FAT1	-0.0657524	-1.00508	0.0522317	0.117387
RPS13	-1.91807	-1.00493	-1.62739	0.289258
PISD	-0.901711	-1.00397	-0.703959	0.19697
FAM83G	-0.12933	-1.00347	-0.00438887	0.124509
XKR8	-0.326535	-1.00301	-0.203845	0.122321
TAP1	-0.143262	-1.00299	-0.0294634	0.113459
IVL	0.0116733	-1.00292	0.10992	0.0979599
CCDC50	0.078955	-1.00286	0.193933	0.11465
FAM151B	-0.0779847	-1.00246	0.00989416	0.0876634
OR2K2	-0.155492	-1.00216	-0.0512024	0.104065
ZNF181	-0.229542	-1.00195	-0.0950727	0.134207
VCP	-2.90477	-1.00173	-2.51063	0.393461
LORICRIN	-0.151843	-1.00157	-0.0463322	0.105346
ATXN7	-0.0710914	-1.0015	0.0715021	0.14238
HSF5	-0.314909	-1.00133	-0.194227	0.120521
ABTB1	-0.0266776	-1.00123	0.0761084	0.102659
KCTD15	-0.0437508	-1.00074	0.0618551	0.105528
P3H2	0.00722141	-1.00065	0.101137	0.0938548
AMDHD1	-0.242387	-1.00053	-0.115919	0.1264
LRBA	-0.0217757	-1.00053	0.0756604	0.0973843
DHX38	-1.00574	-1.00025	-0.826528	0.179165
FOXE3	-0.107825	-1.00015	-0.0113403	0.0964709
PKNOX1	-0.131234	-0.999542	0.0043018	0.135598
ZNF664	-0.0825596	-0.999471	0.0173602	0.0999727
KHNYN	-0.0641205	-0.999249	0.058754	0.122967
GTF2A1	-1.02418	-0.99921	-0.786616	0.237749
UPF3B	-0.258447	-0.998894	-0.109479	0.149133
WDR74	-2.14057	-0.998412	-1.8031	0.338006
ILRUN	-0.222937	-0.998302	-0.0966283	0.126524
PRSS37	-0.0472644	-0.99822	0.0326084	0.0800152
SPATA6L	-0.0323738	-0.998098	0.0886006	0.121205
TNFRSF12A	-0.186806	-0.998048	-0.0531752	0.133893
PSMC2	-1.78381	-0.997363	-1.48493	0.299664
HECW2	-0.12005	-0.997334	-0.0145808	0.105751
OR10Z1	-0.0198106	-0.997037	0.0585178	0.0785612
SFPQ	-1.94332	-0.996235	-1.6053	0.33929
CCL14	-0.0187942	-0.996088	0.093104	0.112338
METTL16	-1.40456	-0.995328	-1.0612	0.344979
ZIC2	-0.155687	-0.995213	-0.0156302	0.14073
SLC1A1	-0.0670726	-0.994852	0.0445403	0.11219
TMEM182	-0.0615239	-0.994364	0.0358935	0.0979695
PRIM1	-2.05186	-0.993737	-1.77047	0.283158
LETM1	-1.10619	-0.993375	-0.747714	0.360867
MLANA	-0.0135368	-0.99302	0.0939353	0.108227
SLC15A1	0.0734362	-0.99286	0.160127	0.0873139
EPS15L1	-0.244151	-0.992219	-0.118303	0.126834
ZFAND2A	-0.00793179	-0.991995	0.0948662	0.103628
ZNF688	-0.162603	-0.991809	-0.0409914	0.122616
FKBP15	-0.104001	-0.991783	0.00360047	0.108493
CDCP1	-0.0969611	-0.991609	0.0274556	0.12547
SEC31B	-0.119446	-0.991276	-0.00685353	0.113584
DCLK1	-0.200206	-0.991048	-0.0715493	0.129819
ACYP2	-0.0846778	-0.990826	0.0128523	0.0984331
NEDD4	-0.0867754	-0.990686	0.0189981	0.106768
C10orf71	-0.0441406	-0.990555	0.0474902	0.0925045
PPM1L	-0.0343225	-0.989244	0.0627269	0.0981046
FLNC	-0.191894	-0.989206	-0.0954007	0.0975466
SP3	-0.304697	-0.989055	-0.151018	0.155379
CLDN3	-0.0316263	-0.988989	0.0755528	0.108372
OR5AC2	-0.15084	-0.988804	-0.0569132	0.0949906
YME1L1	-0.534635	-0.988577	-0.274471	0.26317
STK10	-0.108287	-0.988471	0.00302515	0.112611
SECISBP2	-0.333218	-0.987492	-0.178339	0.156841
MFSD1	-0.234524	-0.987415	-0.0885362	0.147849
PAK1IP1	-1.61249	-0.987083	-1.28689	0.329854
NCOA1	-0.244402	-0.987046	-0.130973	0.114918
TENT4B	-0.396867	-0.986862	-0.198493	0.201015
ZNF471	-0.0299284	-0.986731	0.0918944	0.123461
DNAJB6	-0.510342	-0.986655	-0.317804	0.195142
GCLM	-0.1882	-0.98665	-0.0411905	0.148999
ROR2	-0.139674	-0.985875	-0.0288114	0.112451
TRMT12	-0.294087	-0.985383	-0.154646	0.141509
NUDT14	-0.113166	-0.984027	-0.0181146	0.0965944
REEP4	-0.127887	-0.983708	0.00139059	0.131419
EPB41L4B	-0.0602322	-0.983411	0.0421089	0.104067
TMEM229B	-0.19532	-0.983207	-0.087774	0.109383
SPIN3	0.00198435	-0.982372	0.0956461	0.0953424
MFAP3L	0.0234758	-0.981853	0.109045	0.0871506
MED22	-1.52632	-0.981804	-1.28671	0.244056
TAOK1	-0.133337	-0.981729	0.0989144	0.236574
CTU2	-0.906764	-0.98171	-0.653588	0.257893
PCDHB3	-0.12571	-0.981663	0.00790764	0.136113
CYP2U1	-0.151555	-0.981592	-0.0395149	0.114141
FMC1	-0.148337	-0.981387	-0.0596499	0.0903689
PNMA3	-0.00441307	-0.981267	0.0746077	0.0805293
REG1A	-0.183043	-0.981137	-0.0531322	0.132409
COA5	-0.674243	-0.981008	-0.455292	0.22319
TUBA1B	-1.66367	-0.979795	-1.35725	0.312744
POLB	-0.0117686	-0.979131	0.0958772	0.10994
NUP88	-1.79215	-0.978788	-1.52407	0.273895
AKAP13	-0.174914	-0.978014	-0.0331165	0.144985
PABPC4	-0.234174	-0.97789	-0.119551	0.117215
SLC18A1	-0.0101345	-0.977594	0.0851317	0.0974497
CDKN2D	-0.164039	-0.977553	-0.0551684	0.11137
RNF224	-0.21908	-0.977298	-0.108921	0.112718
NAA10	-1.45448	-0.977189	-0.978794	0.486789
SIGIRR	-0.0971345	-0.977067	-0.00405042	0.0952689
CHRNA7	-0.0870867	-0.975715	0.0244757	0.114339
TFIP11	-1.30958	-0.975557	-1.09118	0.223877
ARFGEF3	-0.0126755	-0.974911	0.0926014	0.107986
CADM2	-0.0285445	-0.974842	0.0774154	0.108694
PAWR	-0.0293197	-0.9748	0.119689	0.152861
HDDC2	-0.104151	-0.974506	-0.0119174	0.094646
PFN4	-0.0325582	-0.97444	0.055881	0.090759
ZNF728	-0.1087	-0.9739	0.0530519	0.166087
OCRL	-0.110689	-0.973893	-0.00623975	0.107249
NCK1	-0.160737	-0.973825	-0.0204113	0.144098
GFOD2	-0.289021	-0.973778	-0.173857	0.118265
GFPT1	-0.863267	-0.973694	-0.55027	0.321453
RHCG	-0.0848015	-0.973646	0.0117916	0.0992076
GARIN6	0.00704747	-0.973277	0.105087	0.100731
WASHC2C	-0.820532	-0.973243	-0.492439	0.337114
PTPN20	-0.331071	-0.97297	-0.219773	0.114391
TMEM100	-0.00510942	-0.972192	0.0898351	0.0976602
PLPP1	-0.108837	-0.972188	0.000706481	0.112677
SCARA5	-0.0517819	-0.971946	0.0600114	0.11502
FARP1	-0.0970933	-0.971925	-0.0151469	0.0843135
ABCC6	-0.198359	-0.971862	-0.0747575	0.12718
IPO13	-1.48266	-0.971698	-1.11615	0.37719
CNTN1	-0.316612	-0.971354	-0.20204	0.117951
C2CD4B	-0.0013328	-0.971082	0.125362	0.130468
CCL11	-0.0688376	-0.970028	0.0350127	0.107059
TRAPPC5	-0.935796	-0.969856	-0.72081	0.221668
FLII	-0.519266	-0.969704	-0.272915	0.254048
ALAS1	-0.400877	-0.968955	-0.219495	0.187193
LMX1B	-0.128389	-0.967981	-0.0255784	0.106211
MLC1	-0.137976	-0.967522	-0.0212797	0.120614
DDIAS	-0.0699365	-0.967388	0.0388166	0.112419
MYT1	-0.143447	-0.967322	-0.0215766	0.125987
C2orf42	-0.22578	-0.966713	-0.123902	0.105386
GPR78	-0.0656143	-0.966315	0.0276471	0.0965125
GCG	0.0480937	-0.965793	0.147405	0.102829
AGO2	-0.164677	-0.965472	0.00286399	0.173533
FAM168A	-0.387276	-0.965172	-0.274465	0.116882
STING1	-0.064906	-0.964871	0.0299491	0.0983085
MGMT	-0.00307902	-0.964559	0.0899271	0.0964235
PANX2	-0.0668309	-0.964504	0.0599521	0.131449
GUCY1A1	0.0169999	-0.963122	0.10432	0.0906632
TTC23	-0.0328101	-0.962864	0.0682276	0.104935
SLC8A1	-0.084003	-0.962814	0.0128636	0.100608
ATIC	-0.681873	-0.962229	-0.350598	0.344278
GAP43	0.0323819	-0.961492	0.129788	0.101308
IL18	-0.200523	-0.961389	-0.0488583	0.157756
IMMT	-0.599207	-0.96122	-0.438008	0.167703
NID2	-0.0973908	-0.96113	4.26663e-06	0.101334
COMMD10	-0.161569	-0.960969	-0.0288837	0.138075
ZBED3	-0.100998	-0.960442	0.00575505	0.11115
SOX17	-0.157127	-0.96036	-0.0103292	0.152857
CDC37L1	-0.0691234	-0.960342	0.0648422	0.139498
ABCD2	-0.140142	-0.960227	-0.0325626	0.112035
TOX	-0.112566	-0.960115	-0.00569526	0.11131
SEC14L6	0.00740504	-0.95988	0.107062	0.103822
ACTR3C	-0.302219	-0.95983	-0.1495	0.15911
BRS3	0.0987881	-0.959515	0.179467	0.0840828
ADRA1D	-0.0263352	-0.959376	0.0808637	0.111738
CITED4	-0.432524	-0.959076	-0.306145	0.131771
RPS17	-1.82279	-0.958671	-1.55334	0.281058
DIMT1	-1.44332	-0.958549	-1.26075	0.190459
TMEM158	-0.0427483	-0.958431	0.0762567	0.124166
NOL4	-0.0991173	-0.957581	-0.00915631	0.0939461
MYF6	-0.228347	-0.957419	-0.112614	0.12088
PLRG1	-1.39537	-0.957324	-1.17519	0.229996
HOXB7	-0.23693	-0.956824	-0.12761	0.114253
MUCL3	-0.109588	-0.956756	-0.0182496	0.0954669
AMDHD2	-0.164913	-0.956617	-0.0672576	0.102084
NIPBL	-0.811152	-0.955678	-0.57468	0.247439
TMEM234	-0.169909	-0.954915	-0.0749174	0.0994762
GRAMD4	0.00449019	-0.954655	0.111349	0.111935
AFF1	-0.146491	-0.954641	-0.0166304	0.13603
XRN1	-1.13924	-0.954611	-0.766823	0.390127
PRDX5	-0.217901	-0.954432	-0.109427	0.113653
RACK1	-2.2485	-0.954174	-1.86246	0.404585
ATP9B	-0.134421	-0.953798	-0.0206641	0.119267
SYPL1	-0.0480578	-0.953612	0.0450882	0.0976771
UQCRB	-0.625582	-0.953289	-0.387905	0.249323
PEX11G	0.00187668	-0.953084	0.0850227	0.087239
VAMP7	-0.0404323	-0.952322	0.0633632	0.108992
HTR2B	-0.0813299	-0.952164	0.0377053	0.125015
SHCBP1L	-0.179784	-0.951863	-0.0747368	0.110359
BPIFA2	0.0124129	-0.95181	0.0987912	0.0907516
WDR81	-0.0829367	-0.951785	0.0401651	0.129338
DGKD	-0.212762	-0.951175	-0.0608743	0.159685
MSANTD4	-0.043465	-0.950972	0.052985	0.101423
PIP4K2B	-0.206651	-0.950912	-0.107765	0.103991
MUL1	-0.130642	-0.950617	-0.015892	0.120711
LLGL2	-0.197902	-0.950505	-0.0592507	0.145872
WASHC5	-0.394871	-0.949731	-0.224762	0.179113
TAAR1	-0.0867536	-0.949051	0.0225322	0.115153
ADAM12	-0.17137	-0.94887	-0.0726353	0.104056
ELP2	-0.846281	-0.948703	-0.630054	0.227918
PRPF4	-1.73893	-0.94791	-1.52736	0.223203
FGFBP1	0.02494	-0.947165	0.110004	0.0898087
PPAN	-1.34055	-0.94703	-1.0991	0.254957
CDON	-0.153625	-0.946795	-0.0420712	0.117822
ZXDB	-0.0362714	-0.946076	0.0875748	0.130905
NKX6-2	-0.06164	-0.94572	0.0523283	0.12051
AIP	-0.261377	-0.945697	-0.0908205	0.180351
DGAT2	-0.00244506	-0.945592	0.0984784	0.106731
NTN4	-0.170808	-0.945246	-0.0765829	0.0996828
ZNF669	0.0264419	-0.945096	0.11605	0.0948137
TIGD4	-0.147056	-0.944979	-0.0475984	0.105249
CTR9	-1.23567	-0.944917	-1.01655	0.231888
MYPN	-0.0985038	-0.944496	-0.00898875	0.0947754
WDR91	-0.205218	-0.943921	-0.072164	0.140959
UBE2K	-0.392185	-0.943865	-0.170893	0.234453
TMEM38B	-0.122859	-0.943116	-0.0267872	0.101867
SRPRB	-0.823097	-0.943021	-0.66085	0.17205
EMSY	-0.298131	-0.942677	-0.104774	0.205115
BANF1	-2.36462	-0.942402	-2.07331	0.309113
LOX	-0.112228	-0.941807	0.00135493	0.120601
CR2	-0.112416	-0.941058	-0.010814	0.107966
PPFIA2	-0.200103	-0.940327	-0.0934086	0.113465
C5orf52	-0.137393	-0.9399	-0.0255274	0.119018
S100A7	0.0121845	-0.939774	0.131849	0.127333
FSHB	0.236819	-0.939526	0.326088	0.0950148
SYNE3	-0.00877827	-0.939122	0.0989729	0.114736
ULK2	-0.212307	-0.938998	-0.103719	0.115643
N4BP2L2	-0.0695839	-0.938977	0.0205038	0.0959424
NT5C1A	-0.0883027	-0.938084	0.0105822	0.105412
C12orf42	-0.089884	-0.937957	0.022173	0.119469
FOXB1	-0.0424737	-0.937905	0.0528596	0.101645
TPSD1	-0.0735345	-0.937472	0.038695	0.119715
TCTA	-0.0942203	-0.937439	-0.00423911	0.0959863
DYRK1B	-0.188553	-0.937341	-0.0737595	0.122467
ABCB8	-0.0473912	-0.936605	0.0579829	0.112507
HCFC2	0.0425624	-0.936025	0.150536	0.115353
BBC3	-0.202571	-0.935634	-0.110623	0.0982738
SIKE1	-0.206828	-0.935293	-0.092655	0.122072
DESI2	-0.110651	-0.935244	0.00255201	0.121042
PATL1	-0.188271	-0.93459	-0.0696067	0.12697
KIAA0825	-0.0985535	-0.934024	-0.0192911	0.0848612
PIP5K1C	-0.1693	-0.933781	-0.0684251	0.108028
ATXN2	-0.351432	-0.933729	-0.212356	0.148947
NT5DC3	-0.168746	-0.933611	-0.0709782	0.10472
POLR3GL	-0.196612	-0.933543	-0.0942408	0.109659
NDST3	0.0252929	-0.933519	0.133471	0.115882
COPS2	-1.52716	-0.933479	-1.29028	0.253758
MRGPRX4	-0.053299	-0.933447	0.0415548	0.101617
EFCAB13	-0.117164	-0.933406	-0.0175987	0.106669
PPIL4	-1.20455	-0.933161	-0.9585	0.263676
RPF1	-1.21492	-0.932934	-1.00136	0.228913
DMWD	-0.111129	-0.932931	-0.0102192	0.108164
BMP8B	-0.32432	-0.932838	-0.156141	0.180287
GALNT13	-0.0215714	-0.932155	0.122557	0.154619
PSMD8	-1.09504	-0.932066	-0.901594	0.20754
DPF2	-0.599057	-0.93197	-0.362074	0.254282
MLLT1	-0.151842	-0.931703	-0.000202703	0.162755
NRARP	-0.175938	-0.931377	-0.0514481	0.133662
AQR	-1.80111	-0.931198	-1.56385	0.254787
RDH5	-0.348412	-0.930984	-0.233404	0.123533
CCDC33	-0.00483755	-0.930775	0.0882374	0.0999973
DAB2IP	0.00829932	-0.930746	0.112451	0.111901
ABI2	0.0383557	-0.930684	0.128583	0.0969473
ALAS2	-0.0250128	-0.930078	0.0692342	0.101332
ADARB2	0.0394587	-0.93004	0.129255	0.0965508
PDE3A	0.0415866	-0.929667	0.151279	0.117991
C1orf35	-0.175053	-0.929412	-0.0629316	0.120637
SMNDC1	-1.17386	-0.929237	-0.982113	0.206344
TIMP2	-0.137181	-0.928859	-0.0347609	0.110264
CENPT	-0.770942	-0.928797	-0.565823	0.220844
ACOT11	-0.0728927	-0.928653	0.0328859	0.113905
ADAD2	-0.189369	-0.928574	-0.0842169	0.11324
LIPJ	0.00449493	-0.9285	0.0910044	0.0931712
NRCAM	-0.0816041	-0.928495	0.014689	0.103709
C1orf50	-0.184699	-0.927873	-0.0796892	0.113173
TMEM235	-0.2924	-0.927861	-0.174274	0.12731
CLEC7A	0.152259	-0.927237	0.220522	0.0736204
ZNF740	-0.147908	-0.926918	-0.0463655	0.109548
NEURL1B	-0.100642	-0.926813	0.0229492	0.133351
CATSPER4	-0.147699	-0.926512	-0.0512156	0.104136
HMHB1	-0.0354451	-0.926174	0.0506237	0.0929294
FEN1	-1.15486	-0.925323	-0.822085	0.359636
CLEC5A	0.00139765	-0.925315	0.0737754	0.0782196
USH1C	-0.0544257	-0.925267	0.0159782	0.0760904
TUBGCP2	-1.58044	-0.925192	-1.25058	0.356533
TNIP2	0.0510153	-0.925093	0.145516	0.102153
TANK	-0.167135	-0.924776	-0.0401487	0.137315
CEACAM3	-0.0917046	-0.924709	0.0180734	0.118716
PRPF38A	-2.77962	-0.924629	-2.51776	0.283203
CLBA1	-0.0627882	-0.924363	0.039918	0.11111
FAM111A	-0.0806586	-0.924101	0.0284211	0.118039
SS18L2	-2.50907	-0.924006	-2.0104	0.539674
POLR1B	-1.72545	-0.924005	-1.48861	0.256312
MOB2	-0.102495	-0.923834	0.0267345	0.139884
CD83	-0.160847	-0.923693	-0.066508	0.102132
ARL5C	-0.296195	-0.923399	-0.184454	0.12101
CHMP5	-0.795944	-0.923381	-0.481996	0.339998
TMEM35A	0.0897293	-0.923291	0.179413	0.0971348
CCDC60	-0.115292	-0.923265	-0.0136225	0.11012
FAM107A	-0.157937	-0.922621	-0.0540188	0.112634
RGS6	-0.147226	-0.922531	-0.0549117	0.100067
POGZ	-0.498895	-0.92243	-0.333612	0.179183
ZNF697	-0.164044	-0.921989	-0.0652399	0.107164
TSPAN19	-0.0268677	-0.92196	0.0711812	0.106348
SCG3	0.0181651	-0.921414	0.120743	0.111326
EME1	-0.173911	-0.92137	-0.0466293	0.138144
ZNF596	-0.0394141	-0.92095	0.102893	0.154522
EXOSC7	-1.13172	-0.920929	-0.938533	0.209779
C9orf153	-0.0298222	-0.920124	0.076187	0.115212
CCDC157	-0.0366778	-0.920074	0.0530213	0.0974911
RNF43	-0.0678818	-0.919989	0.030281	0.1067
ELAPOR1	-0.245826	-0.919897	-0.132346	0.123362
VSX1	-0.0234462	-0.91977	0.0908499	0.124266
COPB2	-2.51786	-0.91966	-2.20823	0.336686
ACSF3	0.0330015	-0.919487	0.138452	0.114684
CPB2	-0.0494939	-0.919279	0.036828	0.0939018
GUCD1	-0.213657	-0.918995	-0.111405	0.111266
LMOD1	-0.226597	-0.918979	-0.113056	0.123551
DCHS2	-0.0773007	-0.91894	0.0138758	0.0992193
UCHL5	-0.4545	-0.918823	-0.249393	0.223227
THAP2	0.0199973	-0.918166	0.11682	0.105452
CBX7	-0.196178	-0.917492	-0.0663011	0.141557
RBM33	-0.449249	-0.916918	-0.241464	0.226612
ITCH	-0.158569	-0.916545	-0.0499692	0.118488
MYBPC1	-0.0826785	-0.916429	0.0198007	0.111824
PCGF3	-0.093853	-0.915948	0.0409064	0.147126
TMEM62	-0.200898	-0.91572	-0.113096	0.0958826
SERF2	-0.401111	-0.915615	-0.248768	0.166383
ATAD3B	-0.143297	-0.915612	-0.0121197	0.143268
WDR17	0.044583	-0.915234	0.142713	0.107218
SURF2	-0.185722	-0.915142	-0.085673	0.109326
GPR75	-0.207706	-0.914957	-0.112277	0.104298
GNPTG	-0.0733509	-0.914635	0.0284789	0.111334
SH2D4A	-0.0172323	-0.914458	0.0745755	0.100396
KNL1	-1.10127	-0.914404	-0.897284	0.223078
UGT3A1	0.00325288	-0.914086	0.101704	0.107704
CAVIN1	-0.0933745	-0.913603	0.0170679	0.120887
TMEM256	-0.0921793	-0.913431	-0.014657	0.0848694
PRSS58	-0.0319151	-0.91339	0.0539441	0.0940006
TIMD4	0.012055	-0.913144	0.0844559	0.0792874
VKORC1	-0.161707	-0.912373	-0.072554	0.0977152
WRNIP1	0.0107328	-0.912216	0.114778	0.114058
NCDN	-0.307986	-0.912123	-0.175568	0.145175
SLC6A12	-0.0854385	-0.912092	0.017172	0.1125
IL33	0.0393734	-0.911483	0.131584	0.101165
PXMP2	-0.199432	-0.910748	-0.0774026	0.133988
FAM107B	0.00865681	-0.909912	0.090717	0.0901847
ZBTB22	-0.133978	-0.909864	-0.047052	0.0955369
PHAX	-1.35266	-0.909844	-1.13478	0.239466
DCUN1D3	-0.0116637	-0.909417	0.13326	0.159359
CPA2	-0.0522362	-0.909326	0.0351833	0.0961365
C11orf65	-0.144201	-0.9088	-0.0210133	0.135549
VASH1	-0.10436	-0.908412	0.0013936	0.116416
IL1RL1	0.0255979	-0.908367	0.118175	0.101916
RGR	-0.175756	-0.908166	-0.0677881	0.118885
PDZRN3	-0.167073	-0.907789	-0.0561922	0.122143
OR56A3	-0.068503	-0.907327	0.0326487	0.111483
PHOSPHO2	0.104687	-0.907273	0.203475	0.108884
IL10	-0.0374429	-0.907003	0.058423	0.105695
ZBTB7A	-0.466121	-0.906107	-0.251285	0.237098
FAM111B	-0.0935026	-0.905476	0.00368789	0.107336
IFNA10	0.0460018	-0.904929	0.123726	0.0858899
OR1A2	-0.215664	-0.904922	-0.121125	0.104473
ITK	-0.0625989	-0.904727	0.0235698	0.0952427
KCNE2	-0.021659	-0.903979	0.0884637	0.12182
ANKRD9	-0.115379	-0.903936	-0.00648619	0.120465
GPR146	-0.0479989	-0.903303	0.0432655	0.101034
PTPN12	-0.16122	-0.903162	-0.00887205	0.168683
MS4A3	-0.0900788	-0.902542	0.00536985	0.105755
USF2	-0.284379	-0.902487	-0.119476	0.182721
IMPDH2	-0.890574	-0.90228	-0.599327	0.32279
RPP21	-1.73756	-0.902194	-1.28938	0.496764
SOAT2	-0.182783	-0.901965	-0.0883276	0.104722
KNTC1	-0.440746	-0.901632	-0.195028	0.272525
ANGPTL4	-0.154844	-0.901367	-0.0475012	0.119089
COQ10B	-0.267834	-0.901207	-0.129389	0.153621
VCPKMT	-0.314422	-0.901104	-0.21037	0.115471
MSANTD3	-0.183505	-0.9004	-0.0995237	0.0932706
CDC34	-0.0638322	-0.90012	0.0396389	0.114953
OR51F2	-0.0913753	-0.899889	-0.0204664	0.0787973
LPAR5	-0.165649	-0.899831	-0.068634	0.107814
ZBTB41	-0.0712662	-0.89952	0.0697288	0.156745
UQCRQ	-0.592284	-0.899426	-0.423665	0.187475
C2orf72	-0.0292844	-0.898298	0.0790829	0.120636
FNTB	-0.966004	-0.897552	-0.67702	0.321969
RALGDS	-0.055989	-0.896858	0.033454	0.0997293
ZNF708	-0.160556	-0.896764	-0.0484093	0.125057
ZMYM6	-0.0866066	-0.896454	-0.000739038	0.0957859
STARD5	-0.0575386	-0.896125	0.0319679	0.0998816
C15orf61	-0.0363069	-0.895441	0.0772969	0.126869
GTF2E2	-1.61749	-0.895375	-1.39232	0.251477
BTLA	-0.0252806	-0.89531	0.0667306	0.10277
PKN3	-0.259248	-0.895211	-0.148314	0.123919
ZNF219	-0.173414	-0.895194	-0.0863822	0.0972216
NEUROD1	-0.052401	-0.894721	0.071043	0.137969
EVI2A	-0.0809121	-0.894178	0.0370874	0.131964
ASPG	-0.077966	-0.893463	0.0306626	0.121582
VWA1	-0.155209	-0.893368	-0.0282636	0.142098
USP12	-0.259681	-0.892952	-0.156911	0.115091
MFGE8	-0.0479077	-0.892841	0.0322444	0.089772
STX17	-0.0345859	-0.892794	0.0476643	0.0921268
NIBAN3	-0.123587	-0.892621	0.00521497	0.144296
ZBED2	-0.0824383	-0.89223	0.00974346	0.103316
SLC35G5	-0.0897341	-0.892044	0.0168732	0.119509
RYR2	-0.092053	-0.891582	0.0149213	0.119983
UBASH3B	-0.028939	-0.891481	0.0918526	0.135495
OR10K2	-0.18695	-0.891127	-0.0722493	0.128714
ACOT6	-0.111906	-0.890987	-0.0149386	0.108831
IER5	0.0133029	-0.890857	0.135756	0.137456
DDR1	-0.022158	-0.89024	0.0773038	0.111725
PAIP2	-0.207749	-0.890081	-0.0995666	0.121542
ST8SIA4	-0.0548615	-0.89004	0.0541168	0.122442
TMEM200B	-0.126481	-0.889952	-0.0108144	0.12997
FGL1	-0.0130166	-0.889629	0.0793123	0.103784
DRD3	-0.037852	-0.889503	0.059026	0.108913
PLIN5	-0.124176	-0.889305	-0.0119712	0.126172
KIR3DL3	-0.000774726	-0.889081	0.101396	0.114918
ANK3	-0.180882	-0.88892	-0.0874264	0.105134
SEPTIN4	-0.185358	-0.888916	-0.0883864	0.109089
SOCS6	-0.114254	-0.888746	-0.00341652	0.124712
SYCE1L	-0.0716842	-0.888082	0.0394816	0.125175
SEC16A	-0.693017	-0.888035	-0.497819	0.219809
MED14	-1.72482	-0.887925	-1.48902	0.265557
LGALS14	-0.213593	-0.887687	-0.103851	0.123628
ANKRD66	-0.0348467	-0.886741	0.0863864	0.136718
CCDC54	0.018423	-0.886527	0.0911408	0.0820256
PITHD1	-0.108236	-0.886117	-0.00997155	0.110893
CLN6	-0.304736	-0.885894	-0.204278	0.113397
OR10H2	-0.322237	-0.885793	-0.215747	0.120221
NPTXR	-0.0894295	-0.885562	-0.00115291	0.0996842
CLCN2	-0.0782599	-0.885179	0.00637323	0.0956114
LDHAL6B	-0.0409779	-0.885075	0.0561846	0.109779
OVOL1	-0.201274	-0.884884	-0.0998683	0.114597
GABRB3	-0.110124	-0.884828	-0.027832	0.0930035
ZSCAN23	-0.0133303	-0.884295	0.0686195	0.0926725
ANAPC7	-0.244883	-0.884248	-0.102258	0.161295
PHLDA3	-0.134381	-0.884019	-0.00948943	0.141277
TMEM45A	0.0449108	-0.883971	0.137076	0.104262
DEFB119	-0.00685859	-0.883938	0.0857192	0.104733
TBX22	0.00185022	-0.883908	0.0858431	0.0950245
DMAP1	-1.34854	-0.883791	-1.13888	0.237228
CCNH	-1.45602	-0.882871	-1.23885	0.245978
TMCO4	-0.180909	-0.881791	-0.0820558	0.112106
MMD	-0.114118	-0.881769	-0.003041	0.12597
ROCK2	-0.134591	-0.881221	0.0563079	0.21663
TPRG1	-0.134456	-0.880813	-0.0129003	0.138004
IL13RA2	-0.0180635	-0.880692	0.0664843	0.0960015
KRTAP5-11	-0.543719	-0.880576	-0.406183	0.156188
DLGAP4	0.0301068	-0.880389	0.109494	0.0901732
PROM2	-0.108543	-0.880251	-0.00914181	0.112924
HSD17B8	-0.0135012	-0.880096	0.0755472	0.10118
GAL3ST1	-0.134425	-0.880035	-0.0429977	0.103891
MRFAP1	-0.227932	-0.879944	-0.124812	0.117189
PAQR3	-0.2478	-0.879271	-0.136041	0.127104
IL15	-0.0056421	-0.879158	0.0741752	0.0907884
PTPN14	-0.00285257	-0.878801	0.131779	0.153199
BRD4	-1.21851	-0.87879	-0.970884	0.281785
SMO	-0.151757	-0.87874	-0.0555505	0.109483
DMRT3	0.0937545	-0.878714	0.18901	0.108403
MAGEA12	-0.084504	-0.878527	0.014321	0.112489
BUB3	-2.60174	-0.87832	-2.12898	0.538254
GPBP1	-0.212828	-0.877687	-0.0960592	0.133042
RPLP0	-1.76285	-0.877643	-1.52395	0.272215
RPL13A	-2.28928	-0.877569	-1.89508	0.449196
EDC3	-0.132183	-0.876959	-0.0401229	0.104977
CBFB	-0.635624	-0.876855	-0.257195	0.431575
ZFP1	-0.099091	-0.87595	0.00991085	0.124439
H2AC20	-1.08648	-0.875917	-0.873307	0.243375
OR2T29	-0.28563	-0.87589	-0.163321	0.13964
FBXO17	-0.169011	-0.875746	-0.050956	0.134805
ZMPSTE24	-0.113124	-0.875442	-0.0138823	0.113361
SASS6	-1.05849	-0.875423	-0.81309	0.280324
FIGNL1	-0.0627088	-0.875328	0.0702254	0.151868
WDR36	-1.89262	-0.875275	-1.56487	0.374448
IL23R	-0.111986	-0.875063	-0.00666688	0.120356
TRPC7	-0.172463	-0.875044	-0.068435	0.118883
XK	-0.0118365	-0.87456	0.0758876	0.100307
NARS1	-2.11034	-0.874513	-1.85457	0.292476
CHRAC1	-0.196123	-0.874447	-0.0708183	0.143296
DLG2	-0.0149017	-0.874019	0.0749087	0.102756
HUS1B	-0.00863699	-0.873991	0.0810233	0.102587
OR1J2	-0.0538084	-0.873937	0.02844	0.0941125
IDNK	-0.0889934	-0.873075	-0.00128778	0.100456
MST1R	-0.135303	-0.872844	-0.0448815	0.103594
ZNF727	-0.0868895	-0.872827	0.00840095	0.109174
ADRA2C	-0.0663328	-0.872704	0.0183207	0.0970013
MTMR4	-0.432366	-0.872203	-0.311482	0.138596
FBXO44	-0.0325067	-0.872114	0.0523873	0.0973428
KTN1	0.0649567	-0.871845	0.147318	0.0944674
CLEC14A	-0.197543	-0.871713	-0.0672253	0.149496
ADH1A	-0.0574207	-0.871378	0.0288474	0.0990019
CLDN11	-0.0902993	-0.871196	-0.00977076	0.0924345
SF3A1	-2.08127	-0.871107	-1.7595	0.369375
LPCAT1	-0.0019376	-0.870422	0.101257	0.118557
TUT4	-0.092425	-0.870315	-0.0066038	0.0986094
KATNIP	-0.133051	-0.870079	-0.0445474	0.101719
ZNF706	-0.302151	-0.869825	-0.185925	0.133619
CD99L2	-0.0504884	-0.86969	0.0237728	0.0853881
BAIAP2	-0.149945	-0.86887	-0.0515448	0.11325
NCF2	-0.00315259	-0.868833	0.0929173	0.110573
RNF128	-0.0910413	-0.868072	-0.00383897	0.100455
DVL3	-0.225112	-0.867973	-0.125002	0.115337
KLC3	-0.142778	-0.867939	-0.0387935	0.119807
MAT2A	-2.12495	-0.867847	-1.7337	0.450828
LRRTM4	-0.0493503	-0.867534	0.0547909	0.120043
CFAP300	-0.129824	-0.867173	-0.0338879	0.110631
DIDO1	-0.591153	-0.867134	-0.407205	0.212133
STRAP	-1.05113	-0.867127	-0.748753	0.348709
SNX31	-0.060071	-0.86629	0.034922	0.109655
IRGQ	-0.15398	-0.865786	-0.0500556	0.120035
ELAVL1	-0.501729	-0.865231	-0.303342	0.229289
UPK3A	-0.0430179	-0.865031	0.048083	0.105315
COPS3	-0.933491	-0.864542	-0.733926	0.230833
EPX	-0.116101	-0.864168	-0.0307957	0.0987136
TTLL9	-0.0635821	-0.863232	0.036952	0.116462
ZC2HC1C	-0.127018	-0.863188	-0.0332054	0.108682
RHBDF1	-0.394623	-0.862959	-0.260973	0.154874
PDK3	-0.138425	-0.862825	-0.0405478	0.113438
TP73	-0.20665	-0.862734	-0.0775594	0.14963
TNFRSF9	-0.1519	-0.862584	-0.0554504	0.111814
IL2	0.0253738	-0.86251	0.0976065	0.0837471
HOXA10	-0.148142	-0.862209	-0.041703	0.123449
KATNAL1	0.0384149	-0.862208	0.118023	0.0923307
MAP1LC3C	-0.135576	-0.862049	-0.0419077	0.108658
PDE9A	0.00719843	-0.861811	0.0782211	0.0824109
ZNF660	-0.0054214	-0.861588	0.0717607	0.0895812
OR5I1	-0.0588895	-0.860996	0.0477585	0.123866
LDHB	-0.0720621	-0.860792	0.0160651	0.102379
RASSF1	-0.0822142	-0.860634	0.00601789	0.10252
CPZ	-0.120473	-0.860633	-0.0351066	0.0991908
RBSN	-0.527929	-0.860232	-0.328627	0.231684
CDH17	-0.141936	-0.860196	-0.0545147	0.10163
UBXN1	-0.140235	-0.859986	-0.0434862	0.112501
VWF	-0.0727271	-0.859716	0.0142748	0.101198
NFS1	-1.72304	-0.859235	-1.45149	0.316042
POU3F1	-0.104124	-0.859115	0.001146	0.122533
CACNG6	-0.1775	-0.858305	-0.0779993	0.115927
STARD3NL	-0.0516311	-0.858179	0.0669313	0.138156
FLCN	-0.408496	-0.858011	-0.218153	0.221841
GML	-0.207493	-0.857998	-0.0785586	0.150274
CEP41	-0.0552724	-0.857977	0.0428333	0.114345
OR4K14	-0.106776	-0.857478	-0.0177374	0.103838
RIMS4	0.0255482	-0.857255	0.0974318	0.0838533
EIF3M	-1.36311	-0.857213	-1.13721	0.26353
CASP2	0.146673	-0.857157	0.257402	0.129183
TBC1D4	0.103837	-0.857075	0.190867	0.101543
PAPPA	-0.183972	-0.857022	-0.077336	0.124426
H4C13	-0.110154	-0.856893	-0.00801126	0.119202
CPSF2	-1.79869	-0.856732	-1.56117	0.277237
GPR52	-0.00693214	-0.856509	0.0685525	0.0881305
DUSP3	-0.234663	-0.855962	-0.114384	0.140519
HIP1R	-0.185976	-0.855878	-0.10098	0.0993086
CCL28	-0.123221	-0.855287	-0.0393858	0.0980196
NRN1L	-0.0749434	-0.854864	-0.0056411	0.0810682
BPHL	0.0206947	-0.854828	0.120028	0.116203
ERMP1	-0.0879719	-0.853988	0.0142135	0.119657
HOOK1	-0.199257	-0.853701	-0.101991	0.113934
PSMD11	-2.20979	-0.853679	-1.90885	0.352514
CCT8	-1.90292	-0.853619	-1.6887	0.250957
TCF7	-0.331101	-0.853036	-0.221776	0.12816
MMP2	-0.00344385	-0.852488	0.0909508	0.110728
NDUFA13	-0.64939	-0.851946	-0.494103	0.182273
CAMK2N1	-0.119441	-0.851902	-0.041284	0.0917438
SLC30A8	-0.0893407	-0.851881	-0.00918523	0.0940922
MIP	-0.243891	-0.851746	-0.136629	0.125932
CFAP53	0.00769504	-0.851671	0.0832721	0.0887397
RNF40	-0.512629	-0.851606	-0.366297	0.171831
ASXL3	0.0674723	-0.851293	0.172729	0.123643
CBR1	0.0425955	-0.851133	0.145734	0.121178
PCGF5	-0.177251	-0.851062	-0.0601117	0.137639
GFOD1	0.0520193	-0.850848	0.132745	0.094877
FBXO21	-0.156503	-0.850819	-0.0647833	0.107802
WAC	-0.647649	-0.850774	-0.466618	0.212784
CENPF	-0.47565	-0.850762	-0.32448	0.177688
TPX2	-1.59447	-0.850754	-1.30873	0.335867
LAMTOR3	-0.833272	-0.850689	-0.576921	0.301346
CHD5	-0.0953463	-0.85056	-0.00417105	0.107194
TRAPPC12	-0.126526	-0.849971	-0.0144471	0.131862
SLC6A13	-0.0951414	-0.849685	-0.00108195	0.110699
ST8SIA2	-0.0106303	-0.849564	0.0633373	0.0870653
TMPRSS11F	0.00126273	-0.849511	0.0959742	0.111489
WHAMM	-0.333235	-0.849168	-0.219188	0.134304
CCNK	-1.78156	-0.848981	-1.58547	0.230972
HOXB6	-0.198428	-0.848788	-0.103829	0.111452
COMMD5	-0.284002	-0.848571	-0.169962	0.13439
IGSF1	0.00316919	-0.848537	0.0777118	0.0878484
SLC66A1	0.00169815	-0.848463	0.10022	0.116118
ASCC3	-0.604844	-0.84844	-0.406347	0.233955
FAM234A	-0.0702071	-0.848382	0.0198179	0.106114
REG1B	-0.0895363	-0.848169	0.0105161	0.117963
CASP8	0.0245503	-0.848134	0.139124	0.135089
HPCAL4	-0.241654	-0.847853	-0.129864	0.13185
RTKN2	-0.222258	-0.847817	-0.118406	0.122493
DIPK1B	-0.164587	-0.847789	-0.0586569	0.124949
SRSF1	-1.9581	-0.847598	-1.70236	0.301727
ATP6V1E1	-1.66563	-0.847028	-1.41925	0.290869
CLDN6	-0.32821	-0.846749	-0.209462	0.14024
EIF3L	-0.535355	-0.84652	-0.378233	0.185609
ANO5	-0.126738	-0.846125	-0.0312642	0.112837
PXK	-0.0527019	-0.845829	0.0287874	0.0963425
RNF144A	0.0842211	-0.845783	0.168111	0.0991867
AGMAT	-0.0656728	-0.845738	0.0358448	0.120034
RSRP1	-0.166659	-0.845618	-0.035441	0.155174
SEPSECS	-0.896447	-0.845555	-0.532805	0.430064
AVPI1	-0.111045	-0.845509	-0.0265021	0.0999905
POU4F1	-0.101342	-0.844946	0.0205205	0.144226
ARPC1B	-0.114785	-0.844944	-0.0261488	0.104901
VPS13D	-0.921725	-0.844791	-0.724741	0.233175
NCKIPSD	-0.174429	-0.844712	-0.089092	0.101026
ODC1	-0.0899167	-0.844598	0.0082543	0.116234
[truncated: 15,917 more rows]

## Sheet: KIJK_ACH-000773
gene	gene_effect	z_score	mean	stddev
BATF3	-1.48666	-11.362	0.0120258	0.131903
ZNF296	-0.87623	-7.87985	-0.0201772	0.108638
IKZF1	-1.30272	-7.60639	-0.0460704	0.165209
PACSIN2	-0.81838	-7.42136	0.097686	0.123437
PTPN2	-1.23363	-6.96935	-0.0179021	0.174439
STAT3	-1.45364	-6.71213	-0.219548	0.183861
SP110	-0.958574	-6.5967	-0.0364725	0.139782
SBNO2	-1.22449	-6.4562	-0.00691394	0.18859
RAB1A	-1.29453	-5.46532	-0.333441	0.175852
MAPKAPK2	-0.619926	-5.33951	0.013404	0.118612
SH3GL1	-1.38608	-5.22571	-0.16767	0.233157
ADRM1	-1.54687	-5.12954	-0.333887	0.236471
FAR1	-0.791096	-4.88566	0.0382118	0.169743
MTA2	-1.18035	-4.83079	-0.217203	0.199377
KHNYN	-0.527681	-4.76905	0.058754	0.122967
SEC14L1	-0.616498	-4.74728	0.112413	0.153543
CITED2	-1.09576	-4.67976	-0.175167	0.196719
SLC10A3	-0.447418	-4.648	0.066978	0.110671
CNIH1	-0.693585	-4.63869	0.00787475	0.151219
ABCB10	-0.7128	-4.59905	0.0509727	0.166072
IVD	-0.60872	-4.53361	-0.0964845	0.112986
STAG1	-1.27348	-4.48111	-0.149276	0.250876
GGN	-0.930937	-4.42308	-0.189823	0.167556
PEDS1	-0.786815	-4.39547	-0.0448438	0.168804
PTPN1	-1.23632	-4.34249	-0.229036	0.23196
EMSY	-0.993331	-4.332	-0.104774	0.205115
ABCD3	-0.739579	-4.32384	-0.14578	0.137331
SPNS2	-0.52376	-4.27461	-0.00521472	0.121308
PTPN7	-0.679375	-4.24142	-0.127443	0.130129
ZFP36	-0.513224	-4.20303	-0.07742	0.103688
BCL6	-1.04662	-4.16349	-0.126943	0.22089
DNAJB1	-0.817211	-4.13595	-0.149984	0.161324
ANKRD34C	-0.457781	-4.12742	-0.0272301	0.104315
MBNL1	-1.48656	-4.11811	-0.239762	0.302759
PBRM1	-1.09705	-4.10671	-0.204002	0.21746
PHIP	-0.772628	-4.04965	-0.097682	0.166668
IRF4	-1.66097	-4.01516	-0.124996	0.382544
BICRA	-0.592078	-3.99616	0.0718684	0.166146
ATP1B3	-1.64195	-3.92032	-0.315213	0.338425
SEMA4G	-0.385938	-3.90415	-0.0191702	0.0939431
DLGAP5	-0.855729	-3.89348	-0.234138	0.159649
H2BC26	-1.0135	-3.87557	-0.200013	0.209901
SNX33	-0.378466	-3.86168	0.000654666	0.0981751
SLC16A3	-0.585869	-3.85981	-0.0257855	0.145106
WRNIP1	-0.32314	-3.83943	0.114778	0.114058
COPS9	-0.678566	-3.80434	-0.0506157	0.165061
BRD7	-0.986611	-3.7816	-0.299997	0.181567
PCED1A	-0.272847	-3.72248	0.0678287	0.0915183
PHF12	-1.54347	-3.6934	-0.465814	0.291778
PPP6R1	-0.351916	-3.69241	0.102953	0.12319
H2AC4	-1.18957	-3.69105	-0.539463	0.176132
DDX31	-0.792506	-3.67108	-0.257774	0.14566
MAN1B1	-0.43202	-3.64617	-0.0269052	0.111107
ANKRD52	-0.998932	-3.62992	-0.24209	0.208501
PLSCR1	-0.241091	-3.62213	0.0842466	0.0898194
CCND3	-1.46886	-3.60547	-0.319718	0.318723
HAVCR2	-0.272001	-3.58806	0.0626394	0.093265
YWHAQ	-0.444339	-3.58568	0.025415	0.131008
PTGDS	-0.371917	-3.57984	0.0095444	0.106558
MORF4L1	-0.857421	-3.54504	-0.109921	0.210858
C10orf88	-0.597248	-3.5388	-0.0661248	0.150086
USP15	-0.72911	-3.51339	-0.125153	0.171902
ARHGAP19	-0.402584	-3.50421	-0.046231	0.101693
PEX12	-0.559801	-3.50291	-0.0538405	0.14444
SERTAD1	-0.275048	-3.48731	0.11289	0.111242
TRIB2	-0.360142	-3.48382	0.0389328	0.114551
TUB	-0.463508	-3.46149	-0.0034222	0.132916
NFIL3	-0.417086	-3.45913	-0.0659824	0.101501
CLDN3	-0.29902	-3.45635	0.0755528	0.108372
ANGPTL2	-0.204684	-3.4442	0.153005	0.103853
C2orf66	-0.404549	-3.44081	0.000885782	0.117831
CDC42SE1	-0.835044	-3.43185	-0.309187	0.153228
SCFD2	-0.575474	-3.42966	-0.118843	0.133142
ACP1	-0.3587	-3.42596	0.0532881	0.120255
CCNJ	-0.444862	-3.42564	-0.0615492	0.111895
RAB34	-0.705339	-3.42561	-0.259036	0.130284
USP24	-0.664278	-3.40947	-0.189006	0.139398
GUCY2C	-0.394598	-3.40916	-0.0168089	0.110816
INTS14	-1.12726	-3.39669	-0.376346	0.221072
ANKRD2	-0.323845	-3.39197	0.0395799	0.107143
VAPA	-0.66066	-3.38989	-0.113042	0.161544
PPP1R3G	-0.48476	-3.38605	0.00909657	0.14585
SFRP5	-0.291369	-3.37237	0.0666657	0.106167
KCNV2	-0.248906	-3.34975	0.0819418	0.098768
IER3IP1	-1.15931	-3.33494	-0.249244	0.272887
INCENP	-2.06318	-3.32828	-1.09768	0.290088
SURF4	-0.883826	-3.31609	-0.175774	0.21352
OR2T5	-0.60117	-3.29924	-0.159994	0.13372
CLDN6	-0.670989	-3.29098	-0.209462	0.14024
KDM4C	-0.386745	-3.28311	-0.00722794	0.115597
SOX12	-0.344056	-3.27553	0.0710723	0.126736
AGPS	-0.462534	-3.2623	-0.0165946	0.136695
SIRT1	-0.460256	-3.25259	0.0794899	0.165944
PHYKPL	-0.378383	-3.23783	-0.0358059	0.105804
MTMR9	-0.582153	-3.22662	-0.0964801	0.15052
ENTREP3	-0.540594	-3.22423	-0.0928863	0.138857
SLC7A1	-1.26154	-3.21925	-0.281197	0.304526
INPP5K	-0.674001	-3.21558	-0.0867712	0.18262
CNKSR1	-0.438372	-3.20693	-0.0249719	0.128908
RIMBP3	-0.626487	-3.20602	-0.101765	0.163668
SLF1	-0.63138	-3.20455	-0.100152	0.165773
EFNA3	-0.793043	-3.2045	-0.319246	0.147854
MORN4	-0.44869	-3.19212	-0.0742633	0.117297
TMEM151B	-0.407853	-3.18505	-0.0347426	0.117144
UNC45A	-0.84443	-3.17943	-0.267869	0.181341
OR2T27	-0.685005	-3.17603	-0.246041	0.138211
CCNY	-0.230708	-3.17491	0.0716933	0.0952473
FBXW4	-0.544738	-3.15566	-0.101506	0.140456
MIF	-0.482813	-3.15382	-0.108004	0.118843
TTYH1	-0.323251	-3.14249	0.0123597	0.106798
PEX10	-0.618246	-3.13015	-0.120097	0.159145
BLM	-0.844069	-3.1212	-0.281744	0.180163
HAT1	-0.520969	-3.11648	-0.0624605	0.147124
MAGEE2	-0.173751	-3.11307	0.140884	0.101069
KREMEN2	-0.615011	-3.10747	-0.140743	0.152622
FXR1	-0.395562	-3.10518	0.000409624	0.12752
SLC30A10	-0.401507	-3.10308	-0.0584553	0.110552
PEX7	-0.424568	-3.09678	-0.0220643	0.129975
ITSN2	-0.575496	-3.09396	-0.0750601	0.161746
CS	-1.02349	-3.09219	-0.420448	0.195022
CDC42EP5	-0.381914	-3.09169	0.0172042	0.129094
GPR101	-0.37375	-3.09131	-0.0485962	0.105183
H2BC17	-0.562277	-3.08371	-0.155908	0.131779
AIFM2	-0.380265	-3.08201	0.00555505	0.125184
WAS	-0.351163	-3.08132	0.00125392	0.114372
CPOX	-0.933489	-3.07916	-0.262768	0.217826
PPM1A	-0.340807	-3.07648	0.0640812	0.131608
BSG	-0.611988	-3.07397	-0.0638348	0.178321
LRRC7	-0.378022	-3.06917	-0.0256789	0.114801
ELFN2	-0.297635	-3.06011	0.00225549	0.0979997
ZMIZ1	-0.670198	-3.05689	-0.148727	0.170589
NAXE	-0.44185	-3.05083	-0.114335	0.107353
USP21	-0.499674	-3.04715	-0.174791	0.106619
PEX2	-0.403236	-3.04613	0.0681758	0.154758
BAZ1A	-0.606341	-3.03898	-0.151952	0.14952
PMM1	-0.375823	-3.03865	-0.032444	0.113004
TRAPPC4	-1.62163	-3.02249	-0.88384	0.244101
ZNF865	-0.347293	-3.0183	-0.0456921	0.0999239
DIPK1B	-0.435177	-3.01339	-0.0586569	0.124949
TRAPPC12	-0.409089	-2.99285	-0.0144471	0.131862
SPEN	-0.514313	-2.98794	-0.0532687	0.154301
AGO2	-0.514831	-2.98327	0.00286399	0.173533
TTC21B	-0.317638	-2.98205	0.020621	0.113432
ZNF284	-0.541488	-2.98102	-0.094493	0.149947
DET1	-0.950553	-2.97618	-0.169646	0.262385
TH	-0.434156	-2.9726	-0.105226	0.110654
ERLIN1	-0.41938	-2.96977	-0.0786417	0.114736
ZFYVE27	-0.444956	-2.96903	-0.151972	0.0986798
FAM229B	-0.293257	-2.95297	-0.000861813	0.0990172
SLC4A7	-1.41134	-2.95212	-0.499244	0.308964
ANKHD1	-0.531566	-2.95023	-0.116567	0.140667
KICS2	-0.442885	-2.94902	-0.0622955	0.129056
LDLRAP1	-0.451917	-2.94674	-0.000545122	0.153177
SLC38A5	-0.257372	-2.94608	0.0748813	0.112778
PLAA	-0.581103	-2.93482	-0.114436	0.15901
PCMTD2	-0.511555	-2.93285	-0.107846	0.137651
TRIM65	-0.498612	-2.93124	-0.17442	0.110599
PSMF1	-0.848726	-2.92147	-0.168344	0.23289
CLEC3B	-0.380823	-2.918	-0.0327451	0.119286
FBXL15	-0.371115	-2.91167	-0.0659666	0.104802
ZNF257	-0.357778	-2.90959	-0.0424818	0.108365
SSBP4	-0.56836	-2.90735	-0.177619	0.134397
DTHD1	-0.354695	-2.90709	-0.0175742	0.115965
PASK	-0.42286	-2.90427	0.0264661	0.154712
SLIT1	-0.242439	-2.89116	0.0603877	0.104742
MALL	-0.627996	-2.89108	-0.259189	0.127567
AQP12B	-0.609053	-2.86671	-0.159271	0.156898
CAGE1	-0.231355	-2.86303	0.0784572	0.108211
PCDHB1	-0.352339	-2.86183	-0.0936861	0.0903801
ID4	-0.362759	-2.85539	0.00647046	0.129309
ZNF696	-0.47834	-2.85327	-0.0859022	0.13754
RGS18	-0.166397	-2.85221	0.116634	0.0992322
MAPRE1	-0.769659	-2.84795	-0.245687	0.183982
ZCWPW2	-0.409219	-2.84001	-0.00933544	0.140804
TSPAN9	-0.378781	-2.8393	-0.0703181	0.108641
FTSJ3	-1.66986	-2.83801	-1.13859	0.187198
ABHD17A	-0.800392	-2.83065	-0.316971	0.170781
SELENOI	-0.591455	-2.82553	-0.0742044	0.183063
LRRC56	-0.396145	-2.82178	-0.052577	0.121756
RIF1	-0.878101	-2.81417	-0.352159	0.186891
CHRAC1	-0.473977	-2.81348	-0.0708183	0.143296
SRSF5	-0.600974	-2.81148	-0.110556	0.174434
KAZALD1	-0.322557	-2.7977	-0.00818245	0.112369
NF1	-0.563572	-2.7975	0.0612973	0.223367
CLC	-0.275743	-2.79518	0.0131601	0.103357
MEGF6	-0.292107	-2.79318	0.0580376	0.125357
POLR2D	-2.84689	-2.79178	-1.94265	0.323895
SFXN3	-0.314185	-2.78934	-0.045968	0.096158
ZWILCH	-0.691828	-2.78928	-0.230539	0.165379
RHOA	-1.42004	-2.78904	-0.394481	0.367708
PEX11B	-0.70348	-2.77992	-0.287923	0.149485
PAPSS2	-0.322303	-2.77905	-0.0383609	0.102172
SLC44A1	-0.239366	-2.77849	0.0205623	0.0935504
CD226	-0.131379	-2.77635	0.117634	0.0896906
NCOA1	-0.449387	-2.77079	-0.130973	0.114918
HMGB1	-1.24524	-2.76978	-0.501754	0.268427
ABHD14A	-0.254479	-2.76189	0.0456421	0.108665
ACBD3	-0.33185	-2.75598	0.0231276	0.128803
FNDC1	-0.315879	-2.75428	0.0263587	0.124257
ABHD8	-0.305122	-2.75286	-0.0240397	0.102106
HSPA6	-0.626422	-2.74994	-0.205543	0.15305
C1orf53	-0.313725	-2.74712	0.0163913	0.120168
STARD5	-0.242319	-2.74612	0.0319679	0.0998816
TLX1	-0.218144	-2.74394	0.0354357	0.0924142
PI4K2A	-0.499238	-2.74143	-0.193141	0.111656
NRCAM	-0.269397	-2.73926	0.014689	0.103709
SRR	-0.234361	-2.73606	0.0758326	0.113372
TNFSF13	-0.311432	-2.73525	-0.0735561	0.0869666
ZNF282	-0.23587	-2.72896	0.0549669	0.106574
SERPINA6	-0.210524	-2.72891	0.0762185	0.105076
ZNF653	-0.432775	-2.72316	-0.137557	0.10841
STK40	-0.782227	-2.72221	-0.200877	0.213558
MEX3B	-0.470057	-2.71994	-0.106513	0.133659
PIP4K2C	-0.435643	-2.71737	-0.0778392	0.131673
DCBLD1	-0.133376	-2.71436	0.0729443	0.0760107
CDADC1	-0.349953	-2.71414	-0.0357565	0.115763
SLF2	-0.732863	-2.71015	-0.279444	0.167304
DEDD	-0.25451	-2.70854	0.0391875	0.108434
PSMB8	-0.282556	-2.70834	0.0274749	0.114473
PROCA1	-0.729293	-2.70341	-0.274141	0.168362
PACC1	-0.243621	-2.69301	0.0618736	0.11344
PSMB9	-0.238144	-2.69268	0.0451398	0.105205
ZNF835	-0.230447	-2.69217	0.100467	0.122917
MBD2	-0.583548	-2.68988	-0.0907252	0.183213
SH2D4A	-0.195472	-2.68982	0.0745755	0.100396
HTRA2	-0.612577	-2.6889	-0.0740214	0.200288
AHR	-0.638037	-2.68887	0.042272	0.253009
HLA-C	-0.598706	-2.68795	-0.14737	0.167911
ANKAR	-0.223187	-2.67445	0.0549095	0.103983
HUS1B	-0.193251	-2.67357	0.0810233	0.102587
ANKRD17	-0.826702	-2.67323	-0.17681	0.243111
ACADL	-0.308036	-2.65875	0.0202952	0.123491
RARRES2	-0.276402	-2.6565	0.0652921	0.128626
ANKRD10	-0.310831	-2.65592	0.0594184	0.139405
RPL13	-3.07064	-2.65551	-2.25696	0.306415
H3C8	-1.01709	-2.65466	-0.506939	0.192173
LRRC45	-0.511762	-2.64884	-0.13872	0.140833
SMG7	-1.24078	-2.64459	-0.496937	0.281268
TEX19	-0.434031	-2.64364	-0.0935784	0.128782
OGA	-0.672441	-2.641	-0.162718	0.193004
CLPB	-0.809593	-2.64018	-0.201415	0.230355
TSPAN3	-0.22074	-2.63612	0.0556475	0.104846
PPP2R5C	-0.634236	-2.6333	-0.146579	0.185189
TPX2	-2.19281	-2.63225	-1.30873	0.335867
UMPS	-1.62305	-2.62643	-0.390251	0.469381
BCAS4	-0.287019	-2.62425	0.0102033	0.11326
SNW1	-2.25543	-2.62397	-1.51974	0.280374
VWA1	-0.400253	-2.61783	-0.0282636	0.142098
PALLD	-0.170285	-2.61743	0.11806	0.110164
TLCD1	-0.772814	-2.6054	-0.361156	0.158002
SDHA	-1.0185	-2.60457	-0.224088	0.305008
ARID2	-1.00626	-2.60126	-0.355622	0.250125
CRYGB	-0.353483	-2.59878	-0.0590919	0.11328
TMPRSS11E	-0.291617	-2.59706	-0.0556541	0.0908577
MGAT4B	-0.361518	-2.59607	-0.0619994	0.115374
UNC79	-0.257357	-2.58559	0.0241797	0.108887
AAR2	-0.359909	-2.58524	-0.0344571	0.125888
NICOL1	-0.378259	-2.5843	-0.0158823	0.140223
CR1L	-0.510257	-2.58363	-0.132803	0.146094
OR6B3	-0.534282	-2.58112	-0.138946	0.153164
ACOT7	-0.249142	-2.58102	0.0589609	0.119372
TLL2	-0.209367	-2.5807	-0.0160661	0.0749026
BRD2	-1.29692	-2.57264	-0.440214	0.333008
PPP1R3D	-0.256658	-2.56943	0.091755	0.135599
ABCB1	-0.356782	-2.56089	-0.0881015	0.104917
OR51A2	-0.193169	-2.55808	0.0982521	0.113922
LYZ	-0.401047	-2.55576	-0.121705	0.109299
FBXL16	-0.356055	-2.55405	-0.0537303	0.118371
METTL21A	-0.278515	-2.55006	0.0143071	0.11483
CCNG1	-0.289652	-2.54441	-8.83256e-05	0.113804
IER5	-0.213746	-2.54265	0.135756	0.137456
VPS13A	-0.355635	-2.54139	0.0273764	0.150709
MBNL2	-0.120368	-2.5405	0.202186	0.126965
SLCO1B3	-0.203982	-2.5402	0.0569655	0.102727
TSPYL5	-0.797197	-2.53735	-0.294065	0.19829
ENPP6	-0.135987	-2.53647	0.128043	0.104094
TRIM49D1	-0.519347	-2.53448	-0.168343	0.138492
OR1L4	-0.313502	-2.53335	-0.0728932	0.0949765
ZBTB1	-0.430822	-2.52681	-0.0340946	0.157007
CASP9	-0.340196	-2.51757	-0.0232645	0.125888
HSF2	-0.4234	-2.5137	-0.10353	0.12725
E2F4	-0.447355	-2.51114	-0.119034	0.130746
DIABLO	-0.353241	-2.50687	-0.0888948	0.105449
ELMO1	-0.350958	-2.50667	-0.0674641	0.113096
RPS6KA1	-0.448491	-2.50597	-0.110041	0.135057
FOXK1	-0.924039	-2.50578	-0.264305	0.263285
GABRB2	-0.226843	-2.50382	0.00968609	0.0944672
PRMT6	-0.387319	-2.50098	-0.138044	0.099671
EIF3I	-2.41411	-2.49399	-1.69398	0.288743
CDSN	-0.328626	-2.49275	-0.0665924	0.105118
EXOSC6	-2.16757	-2.49207	-1.31588	0.341758
NECTIN3	-0.154146	-2.49007	0.132087	0.11495
STPG3	-0.170877	-2.48909	0.0805291	0.101003
USP17L10	-0.760405	-2.48786	-0.16681	0.238597
OR2AT4	-0.246218	-2.48712	0.0168122	0.105757
LZTFL1	-0.351326	-2.48346	-0.0172079	0.134537
BRAT1	-1.25942	-2.48291	-0.405277	0.34401
INTS9	-2.55343	-2.48078	-1.69178	0.347329
MFSD6	-0.328188	-2.47886	-0.0703552	0.104012
OR2T35	-0.531378	-2.47697	-0.196006	0.135396
ZNF276	-0.293209	-2.47637	0.0647644	0.144556
CPNE7	-0.564648	-2.4763	-0.193188	0.150006
FBXL14	-0.320632	-2.47402	0.0860998	0.164401
HRH1	-0.184694	-2.47324	0.0498621	0.0948377
AIP	-0.536607	-2.47178	-0.0908205	0.180351
H2BC8	-0.7539	-2.46838	-0.407416	0.140369
PTRHD1	-0.27834	-2.46711	-0.00392444	0.111229
MDM4	-0.908608	-2.46701	-0.182701	0.294246
DGLUCY	-0.290342	-2.46284	-0.0375858	0.102628
ENPP1	-0.183411	-2.46249	0.0329924	0.0878802
H2BC14	-0.574835	-2.46223	-0.135913	0.178262
STXBP1	-0.506019	-2.46212	-0.201327	0.123752
DSN1	-1.54636	-2.46027	-0.923131	0.253316
RUNX2	-0.717287	-2.45737	-0.272245	0.181105
RNF138	-0.382982	-2.45737	-0.0506599	0.135235
ZCWPW1	-0.224101	-2.4557	0.0383492	0.106874
B4GALNT4	-0.281246	-2.45362	-0.0282336	0.103118
SHPRH	-0.234035	-2.45198	0.00877012	0.0990239
SLC25A12	-0.260194	-2.45127	-0.0173989	0.0990489
CLIC5	-0.164659	-2.44942	0.106298	0.110621
EHMT2	-0.717861	-2.44855	-0.302943	0.169454
GRM5	-0.246978	-2.44841	0.00358505	0.102337
STUB1	-0.592325	-2.44761	-0.170206	0.172462
TMX1	-0.546852	-2.44631	-0.19082	0.145538
SCAF4	-0.73338	-2.44458	-0.184852	0.224386
AUTS2	-0.236193	-2.44273	0.0788169	0.128958
VCF1	-0.273944	-2.43994	0.0624088	0.137853
APPL2	-0.288783	-2.43733	-0.0791525	0.0860083
GAS8	-0.254564	-2.43649	0.0185827	0.112107
RAB43	-0.480878	-2.43521	-0.189856	0.119506
EPCIP	-0.217081	-2.43406	0.0643316	0.115614
NEURL1	-0.307865	-2.4289	-0.0253598	0.11631
ARMCX1	-0.172941	-2.42642	0.058267	0.0952874
RB1CC1	-0.747583	-2.42585	-0.217013	0.218715
VAMP4	-0.378227	-2.42468	-0.083936	0.121373
F11R	-0.529316	-2.42387	-0.167956	0.149084
AHSG	-0.307041	-2.42378	-0.00992846	0.122582
ANK2	-0.235271	-2.42144	0.0182319	0.104691
UNC50	-1.15116	-2.41906	-0.454331	0.28806
SMAD9	-0.309331	-2.41892	-0.0243409	0.117817
TRMT13	-0.320615	-2.41847	-0.0632974	0.106397
CCNT1	-0.707655	-2.41797	-0.270728	0.1807
PGM5	-0.493711	-2.41717	-0.07452	0.173422
H4C3	-0.471393	-2.41507	-0.188438	0.117162
GARIN5A	-0.221561	-2.41416	0.0706922	0.121058
ZNF675	-0.214165	-2.41401	0.0394218	0.105048
CD4	-0.225715	-2.4132	0.0299343	0.105938
CDNF	-0.236061	-2.4098	0.0669585	0.125745
DNAH14	-0.147491	-2.40823	0.124996	0.113148
PTGFR	-0.190276	-2.40736	0.062229	0.104889
DMPK	-0.292874	-2.40454	-0.0610396	0.0964153
UGGT2	-0.373352	-2.4042	-0.0894165	0.1181
TMEM266	-0.270179	-2.40382	-0.000879805	0.11203
EIF5AL1	-0.931236	-2.40374	-0.446239	0.201768
C9orf78	-0.807825	-2.39986	-0.336709	0.19631
SLC38A2	-0.99126	-2.39839	-0.460481	0.221306
CYREN	-0.214271	-2.39587	0.0296078	0.101791
NBAS	-1.33344	-2.39438	-0.59584	0.308055
PLXNB2	-0.237346	-2.39335	0.043586	0.11738
EHMT1	-0.515958	-2.39	-0.100715	0.173742
MNX1	-0.253242	-2.3899	0.000649664	0.106235
ERICH1	-0.0494648	-2.38383	0.201913	0.105451
PHKB	-0.345625	-2.38341	-0.052226	0.1231
PRDM7	-0.267215	-2.3817	0.0471737	0.132002
UBXN7	-0.290638	-2.38046	0.0288009	0.134192
KRT222	-0.350736	-2.38016	-0.0669988	0.119209
MGAT5B	-0.295349	-2.37783	-0.0610449	0.0985368
LSM14B	-0.195817	-2.3772	0.0746199	0.113763
UCHL3	-0.260741	-2.37504	0.040224	0.12672
RIN1	-0.546074	-2.37353	-0.213876	0.13996
KCNIP2	-0.198005	-2.36477	0.0611563	0.109593
HDDC2	-0.235612	-2.36349	-0.0119174	0.094646
TRIM56	-0.304193	-2.36282	-0.0273669	0.117159
CNTN6	-0.275168	-2.36134	0.026462	0.127737
CREBL2	-0.229241	-2.36131	0.00288755	0.098305
ZNF408	-0.340911	-2.36125	-0.082256	0.109541
GUCA2A	-0.628322	-2.36068	-0.214186	0.175431
PCGF6	-0.360019	-2.36017	-0.0860982	0.11606
C6orf226	-0.384171	-2.36005	-0.0873323	0.125776
LYSMD2	-0.165794	-2.35858	0.0848684	0.106277
RDH13	-0.284756	-2.35529	-0.0110659	0.116202
OR5K4	-0.337968	-2.35418	-0.0763944	0.11111
TRIM25	-0.367291	-2.35309	-0.0862782	0.119423
DHRS4	-0.557663	-2.34954	-0.229774	0.139554
SDR16C5	-0.164689	-2.34672	0.0855897	0.10665
SMARCA4	-1.03857	-2.34506	-0.308349	0.311386
ZNF492	-1.40671	-2.34425	-0.841128	0.241264
CAPNS1	-0.407658	-2.34381	-0.133704	0.116884
FZD8	-0.270397	-2.34373	-0.044199	0.0965118
DIO3	-0.25576	-2.34332	0.00840583	0.112732
TNRC6A	-0.366124	-2.34133	-0.0572653	0.131916
GABRG2	-0.0714397	-2.33963	0.175234	0.105433
YWHAB	-0.312986	-2.33843	-0.0100763	0.129535
INHA	-0.146152	-2.33694	0.141326	0.123015
C2orf72	-0.202665	-2.33552	0.0790829	0.120636
RASA2	-0.377864	-2.33521	0.0332651	0.176057
NSUN5	-0.555137	-2.33518	-0.20263	0.150955
GIT1	-0.451358	-2.33448	-0.18153	0.115584
TSPYL2	-0.22988	-2.33231	0.039693	0.115582
ABCF3	-0.0890254	-2.33037	0.17049	0.111362
NDUFA12	-0.385568	-2.32932	-0.127906	0.110617
OR56B1	-0.176727	-2.3255	0.0227833	0.0857924
RIMS4	-0.0973968	-2.32345	0.0974318	0.0838533
LGR5	-0.241345	-2.32295	0.0125349	0.109292
MYB	-1.12675	-2.32204	-0.339584	0.339
APAF1	-0.196722	-2.3206	0.0629658	0.111906
ATP10B	-0.220122	-2.31949	0.0508857	0.116839
EID3	-0.160061	-2.31655	0.0864876	0.106429
UBE2Q1	-0.853231	-2.31601	-0.317988	0.231106
DIO2	-0.202584	-2.31283	0.0422785	0.105871
GOLGA5	-0.356419	-2.31188	-0.119693	0.102396
PPM1K	-0.178329	-2.31143	0.0312785	0.0906828
TBL3	-1.87833	-2.30989	-1.25283	0.270791
CIAO2A	-0.765721	-2.30946	-0.288237	0.206751
LACRT	-0.253895	-2.30868	-0.0191767	0.101668
ALMS1	-0.362485	-2.3076	-0.112166	0.108476
ATF6	-0.330693	-2.30579	-0.0405749	0.125822
ZNF555	-0.170232	-2.30419	0.0683298	0.103534
H2BC21	-1.17497	-2.30356	-0.631358	0.235986
TBC1D23	-0.419591	-2.30246	-0.146602	0.118564
SSH1	-0.480191	-2.29926	-0.189889	0.126259
GALR2	-0.276694	-2.29854	-0.0372877	0.104156
IFI6	-0.252166	-2.2978	-0.0172349	0.102242
PXYLP1	-0.306814	-2.29751	-0.0650429	0.105232
CRISPLD1	-0.152623	-2.29733	0.0945297	0.107582
FGF8	-0.214629	-2.29641	0.00432352	0.0953457
KIF15	-0.513576	-2.29553	-0.149042	0.158801
STEAP1	-0.100561	-2.2937	0.115842	0.0943464
SOX30	-0.457545	-2.29181	-0.221507	0.102992
FLYWCH1	-0.419412	-2.29141	-0.108809	0.135551
LFNG	-0.201414	-2.28931	0.0648653	0.116314
TBK1	-0.402185	-2.28544	-0.110508	0.127624
UNC80	-0.199176	-2.28509	0.111698	0.136045
HBZ	-0.288961	-2.2801	-0.0326703	0.112403
H2AC21	-0.631435	-2.27773	-0.321169	0.136217
COQ10B	-0.47921	-2.27716	-0.129389	0.153621
CIMAP1C	-0.293556	-2.274	-0.0541228	0.105292
CYP4Z1	-0.292585	-2.27349	-0.0163893	0.121485
ANAPC7	-0.468948	-2.27341	-0.102258	0.161295
TMBIM1	-0.261556	-2.27055	-0.0483423	0.0939041
ARG1	-0.0358838	-2.26968	0.182421	0.0961833
H2AC20	-1.42545	-2.26868	-0.873307	0.243375
RAB33B	-0.179371	-2.26842	0.0827062	0.115533
SYCN	-0.250252	-2.26613	-0.00821666	0.106805
IFITM2	-0.639553	-2.26321	-0.192764	0.197414
CASP3	-0.0942105	-2.25948	0.17389	0.118656
SLITRK3	-0.21408	-2.25419	0.0146512	0.101469
SUPT7L	-0.650592	-2.2525	-0.0560889	0.263931
PURG	-0.205574	-2.25216	0.023116	0.101543
RPP25L	-1.33408	-2.25171	-0.403986	0.413062
STK19	-0.447743	-2.25065	-0.16683	0.124814
ZNF644	-0.452672	-2.24698	-0.134588	0.14156
GSTA1	-0.343528	-2.24693	-0.110215	0.103836
KRTAP3-1	-0.113374	-2.24294	0.110837	0.0999633
SKOR2	-0.265126	-2.24291	0.0215181	0.1278
FBXO27	-0.287793	-2.24185	-0.0209614	0.119023
C6orf52	-0.167523	-2.24039	0.0360542	0.0908669
BST1	-0.192598	-2.2376	0.0684262	0.116653
CAD	-1.26346	-2.23307	-0.44079	0.368404
WNT5B	-0.367383	-2.23103	-0.0986991	0.12043
VPS52	-1.18133	-2.23075	-0.585135	0.267262
KLK8	-0.252417	-2.22602	-0.00484619	0.111217
SAMD5	-0.187797	-2.224	0.0602495	0.111532
PSMC3	-2.48135	-2.22262	-1.72182	0.341724
C7orf33	-0.228198	-2.2219	0.00641427	0.105591
PDCD6	-0.576313	-2.22163	-0.150073	0.191859
SPAG5	-0.984971	-2.22058	-0.570557	0.186624
CACNA1B	-0.274643	-2.21844	-0.042053	0.104844
SLC25A38	-0.672835	-2.21541	-0.347278	0.146951
NUGGC	-0.169259	-2.2154	0.0971985	0.120275
ZBTB4	-0.218381	-2.21536	0.0420958	0.117578
IL17REL	-0.201494	-2.21499	0.0440932	0.110875
PGM1	-0.221249	-2.21471	0.0307565	0.113787
LSS	-0.382986	-2.21431	-0.0572751	0.147093
FAM110C	-0.271761	-2.21044	0.020685	0.132302
TPGS1	-0.420641	-2.21016	-0.113115	0.139142
UGT2B11	-0.540414	-2.20839	-0.239409	0.136301
DCUN1D2	-0.197606	-2.20805	0.0150086	0.0962907
FGFR1OP2	-0.5888	-2.20464	-0.226538	0.164319
ASTN2	-0.0960385	-2.20391	0.148539	0.110974
TPRX1	-0.187737	-2.20296	0.0296526	0.0986809
DEK	-0.169848	-2.20133	0.102699	0.12381
FUT10	-0.0703604	-2.19993	0.119747	0.086415
COX8C	-0.235277	-2.19842	0.0169263	0.11472
FOXL2	-0.467265	-2.19781	-0.137295	0.150135
TNFAIP2	-0.203163	-2.19592	0.0271327	0.104875
UQCRB	-0.935141	-2.19489	-0.387905	0.249323
GON4L	-0.810053	-2.19368	-0.497096	0.142663
GALK1	-0.394979	-2.19269	-0.114687	0.12783
FAM167A	-0.232675	-2.19168	-0.00387625	0.104394
OR13F1	-0.433896	-2.19096	-0.206781	0.10366
UBE2L6	-0.191304	-2.19045	0.0206613	0.096768
MKNK1	-0.26072	-2.19012	0.029762	0.132633
C11orf58	-0.338511	-2.18682	-0.0614097	0.126714
CBFB	-1.20044	-2.18559	-0.257195	0.431575
COL7A1	-0.292405	-2.18455	-0.038002	0.116455
KCTD2	-0.459653	-2.18433	-0.15883	0.137719
MDM1	-0.348164	-2.18353	-0.0625082	0.130823
AQP10	-0.449934	-2.18325	-0.167432	0.129395
PTGES3	-0.606022	-2.18305	-0.261205	0.157952
TCEAL9	-0.33932	-2.17983	-0.00566436	0.153065
SESN3	-0.232567	-2.17892	0.0201855	0.115999
SEMA5A	-0.0646839	-2.17876	0.150649	0.0988328
CYP20A1	-0.0545713	-2.17861	0.169172	0.1027
EP300	-1.26214	-2.17333	-0.312506	0.43695
THAP12	-0.805907	-2.17279	-0.299785	0.232936
CDK6	-1.63286	-2.16891	-0.588183	0.481661
PPAN	-1.65204	-2.16874	-1.0991	0.254957
PTK6	-0.311456	-2.16857	-0.00935196	0.13931
SLC25A31	-0.274955	-2.16746	-0.0478888	0.104761
SPATA20	-0.343176	-2.16655	-0.0877177	0.11791
CEACAM8	-0.308142	-2.16643	-0.0353033	0.125939
FAM124A	-0.252662	-2.16445	0.0259548	0.128724
PTMA	-0.949566	-2.16402	-0.444205	0.233529
LY6K	-0.263416	-2.16286	-0.0384531	0.104012
CCDC126	-0.265076	-2.1627	-0.0450399	0.101741
ROS1	-0.107381	-2.16153	0.0943171	0.0933127
UROS	-0.62994	-2.15898	-0.129212	0.231928
PAICS	-1.40175	-2.15801	-0.618371	0.363009
CASP6	-0.243854	-2.15522	0.0127628	0.119068
ZFAND2B	-0.13037	-2.15469	0.0894009	0.101997
MOCS3	-1.27372	-2.15441	-0.696602	0.267877
SERBP1	-1.14669	-2.15245	-0.535633	0.283888
PLA2G2D	-0.0865318	-2.15162	0.15347	0.111545
NTN5	-0.187415	-2.15136	0.0537441	0.112096
NMNAT1	-1.1757	-2.15114	-0.292861	0.410406
XPNPEP1	-0.204717	-2.15091	0.0344446	0.111191
CYLD	-0.331599	-2.14942	-0.0204741	0.144748
ZNF497	-0.221422	-2.14847	0.00926982	0.107375
EML3	-0.344857	-2.14767	-0.104445	0.11194
SLC35E3	-0.342083	-2.14714	-0.0577505	0.132424
SLC50A1	-0.315188	-2.14692	-0.0730349	0.112791
IFNB1	0.0778889	-2.14415	0.273721	0.0913331
KRTAP19-5	-0.135658	-2.14358	0.0584648	0.0905603
NCLN	-0.409555	-2.14328	-0.0489103	0.168268
KEAP1	-1.19161	-2.14327	-0.261019	0.43419
CBX2	-0.235383	-2.14248	0.0175764	0.118069
SENP5	-0.153572	-2.13986	0.078931	0.108653
TOMM40L	-0.328218	-2.13908	-0.0933138	0.109815
SIN3B	-0.355842	-2.13624	-0.0522088	0.142134
FLOT2	-0.428335	-2.13546	-0.167223	0.122274
FAM187B	-0.203606	-2.13485	0.00162397	0.0961334
FOXD4	-1.70567	-2.13415	-0.857871	0.397252
GPX3	-0.0899551	-2.13343	0.0826203	0.0808912
SMUG1	-0.454086	-2.13052	-0.168928	0.133845
CENPX	-0.634515	-2.12988	-0.240162	0.185153
CFAP58	-0.269846	-2.12969	-0.0497353	0.103353
FAM170A	-0.20295	-2.12967	-0.00723697	0.0918979
BRD9	-0.378028	-2.12769	0.0903573	0.220138
H2BC5	-1.04449	-2.12555	-0.658154	0.181756
EIF2S1	-2.50069	-2.12486	-1.80949	0.325291
MFSD3	-0.337818	-2.12474	-0.0838573	0.119526
MAN1A1	-0.101303	-2.1246	0.122322	0.105255
SCRT2	-0.113717	-2.12429	0.0633385	0.0833482
OR2G3	-0.263539	-2.12411	-0.0279868	0.110895
CLN6	-0.44483	-2.12132	-0.204278	0.113397
RPF1	-1.48685	-2.12085	-1.00136	0.228913
ASNSD1	-0.360745	-2.11876	-0.0767849	0.134021
APOLD1	-0.372102	-2.11826	-0.00812724	0.171827
AGRP	-0.212188	-2.11749	-0.00359744	0.0985081
ACP4	-0.173054	-2.11742	0.0544301	0.107434
H2AZ1	-1.30654	-2.11632	-0.648282	0.311041
OR2M7	-0.544327	-2.11554	-0.253944	0.137262
PIGB	-0.447237	-2.1126	-0.138285	0.146243
CELF4	-0.17378	-2.11204	0.0123963	0.0881499
GBA1	-0.295927	-2.11093	-0.0605265	0.111515
DYNLT2	-0.195737	-2.10755	0.0480207	0.115659
SLC38A6	-0.162948	-2.10671	0.127525	0.13788
KNTC1	-0.768855	-2.10559	-0.195028	0.272525
ARRDC1	-0.304409	-2.10465	-0.0537485	0.119098
RFX3	-0.13423	-2.10434	0.0751265	0.0994881
CPSF3	-2.22263	-2.10301	-1.65877	0.268123
MYLK2	-0.493762	-2.10134	-0.204022	0.137883
POLDIP3	-0.212472	-2.10067	0.0439888	0.122085
PPP2R2C	-0.0663227	-2.10018	0.103132	0.0806859
KRTAP21-3	-0.0741796	-2.1001	0.0976237	0.0818073
WDR83OS	-0.494721	-2.09987	-0.154622	0.161962
HCN2	-0.512967	-2.09873	-0.172132	0.1624
KRTAP5-10	-0.355528	-2.09588	-0.135163	0.105142
GSTT2B	-0.408793	-2.09566	-0.162484	0.117533
FAM83A	-0.252803	-2.09256	-0.0276372	0.107603
PLGRKT	0.0771459	-2.09212	0.281315	0.0975895
ELAPOR1	-0.390391	-2.09178	-0.132346	0.123362
PLEKHN1	-0.489173	-2.09025	-0.117529	0.177799
UCN	-0.505889	-2.08333	-0.179099	0.15686
TMEM167A	-0.758128	-2.08257	-0.328231	0.206426
SCYL1	-0.869261	-2.0823	-0.425931	0.212904
CDK16	-0.241413	-2.08224	-0.0380542	0.0976633
PTP4A3	-0.300376	-2.08077	-0.0207093	0.134405
PTPRN2	-0.208145	-2.08008	0.0193214	0.109355
NADK	-0.409773	-2.07931	-0.112876	0.142786
ZNF800	-0.144874	-2.07927	0.0696369	0.103166
STK4	-0.321613	-2.07859	-0.0953566	0.108851
NUB1	-0.164931	-2.07732	0.08412	0.119891
ATP6V1C2	-0.259862	-2.07694	-0.0180475	0.116428
PRDM9	-0.0317479	-2.07547	0.168329	0.0964009
RNFT2	-0.260796	-2.07514	-0.00601448	0.122778
MYH9	-1.28242	-2.07486	-0.435058	0.408394
CCDC59	-0.954055	-2.07269	-0.611507	0.165267
SF3B2	-1.99316	-2.0726	-1.36319	0.303955
LY86	-0.189346	-2.06974	0.00571414	0.0942434
TNRC6C	-0.357215	-2.06955	-0.121228	0.114028
DOK3	-0.226941	-2.06881	-0.0317979	0.0943261
NCBP1	-1.96708	-2.06803	-1.42398	0.262618
RSRP1	-0.356301	-2.06775	-0.035441	0.155174
TGDS	-0.25848	-2.06687	-0.00609439	0.12211
COQ10A	-0.317615	-2.06658	-0.067545	0.121007
TECPR2	-0.266951	-2.06475	-0.0239954	0.117668
NPB	-0.658108	-2.06261	-0.294607	0.176233
CCDC82	-0.0559625	-2.0595	0.175611	0.112441
OR4A16	-0.219434	-2.05855	-0.0190965	0.0973194
ZNF576	-0.228732	-2.05752	-0.0327546	0.0952493
NUP188	-0.676675	-2.05472	-0.322594	0.172326
CCNYL1	-0.27825	-2.05369	0.0221326	0.146265
YWHAG	-0.536111	-2.05219	-0.233664	0.147378
CEP83	-0.130166	-2.05101	0.110028	0.11711
SMARCD1	-0.801591	-2.05079	-0.253946	0.267041
JAM3	-0.0926321	-2.05034	0.140815	0.113858
OR52N4	-0.058266	-2.05005	0.0788717	0.0668947
ALAS1	-0.603195	-2.04975	-0.219495	0.187193
TUBGCP5	-1.60109	-2.04966	-1.09773	0.245583
AMHR2	-0.256543	-2.0489	-0.0649401	0.093515
SLC17A9	-0.212276	-2.04875	0.0798191	0.142572
TAF1D	-1.18353	-2.04819	-0.685421	0.243192
CHD5	-0.223588	-2.04691	-0.00417105	0.107194
H2BC7	-0.279847	-2.04476	-0.0330917	0.120677
CCL18	-0.222997	-2.04439	-0.0290159	0.0948843
RPS27A	-2.55358	-2.04434	-1.90847	0.315556
RAB24	-0.286796	-2.04431	-0.0366397	0.122367
GPC1	-0.317793	-2.04395	-0.0359661	0.137883
UBE2K	-0.650068	-2.0438	-0.170893	0.234453
CCDC106	-0.359304	-2.04352	-0.0484743	0.152106
VCPKMT	-0.44625	-2.04276	-0.21037	0.115471
RPP14	-1.39799	-2.04186	-0.906823	0.240548
SP5	-0.338935	-2.04014	-0.057573	0.137914
MTMR6	-0.498994	-2.03969	-0.144561	0.173768
RRP12	-1.88258	-2.03949	-1.31218	0.279677
PDCD4	-0.192362	-2.03934	0.00442534	0.0964953
FGB	-0.0406866	-2.0392	0.146549	0.0918183
TRIM11	-0.232161	-2.03863	0.0608519	0.14373
TAPBP	-0.372058	-2.03861	-0.158272	0.104868
RNF4	-1.1937	-2.03757	-0.537187	0.322204
NOS3	-0.206013	-2.03487	0.0200079	0.111074
GLCCI1	-0.130366	-2.03187	0.100508	0.113627
ZNF628	-0.274299	-2.02908	-0.0496807	0.1107
GATAD1	-0.550501	-2.02775	-0.249206	0.148586
FLYWCH2	-0.258021	-2.02694	-0.00681125	0.123936
FZD2	-0.300728	-2.02656	-0.0730935	0.112326
CRYBG1	-0.125743	-2.02491	0.0971116	0.110057
RASIP1	-0.305182	-2.02486	-0.0474768	0.127271
CHIC2	-0.399349	-2.02345	-0.12772	0.13424
SPATA7	-0.231781	-2.02244	-0.0194388	0.104993
TTC32	-0.201696	-2.02126	0.0307094	0.11498
TCTN3	-0.250179	-2.02119	-0.0335359	0.107185
NSA2	-1.83074	-2.02047	-1.33602	0.244854
PYGO2	-0.376261	-2.01759	-0.0820401	0.145828
POLE3	-0.932467	-2.01698	-0.291099	0.317984
CBY3	-0.244516	-2.01469	-0.0263963	0.108264
RAB18	-0.664966	-2.01381	-0.133318	0.264001
FILIP1L	-0.129244	-2.01336	0.0941596	0.110961
FMO1	-0.378071	-2.01208	-0.0982643	0.139063
PATE1	0.141724	-2.00919	0.336412	0.0968986
SLC25A2	-0.265422	-2.00845	-0.0618706	0.101347
THAP4	-0.234253	-2.00755	0.0560755	0.144618
SPRED2	-0.142338	-2.00424	0.175913	0.158789
ARHGDIA	-0.29097	-2.00276	0.0388582	0.164687
KIF20A	-1.04957	-2.00273	-0.586413	0.231265
SMIM24	-0.201308	-2.00225	0.0382145	0.119627
FSTL3	-0.231523	-1.99984	-0.00990723	0.110817
LENG9	-0.27217	-1.99795	-0.0347495	0.118832
LLGL2	-0.35018	-1.99442	-0.0592507	0.145872
SLC25A41	-0.561804	-1.99338	-0.283521	0.139604
PAQR6	-0.516331	-1.99296	-0.250959	0.133154
DNAJB2	-0.218303	-1.99234	-0.0388999	0.0900461
SLC4A9	-0.220476	-1.99016	-0.0436613	0.0888447
FUNDC2	-0.148904	-1.98891	0.0641369	0.107115
SLC2A8	-0.0196742	-1.98675	0.201321	0.111235
OR51L1	-0.0917494	-1.98589	0.0626907	0.0777688
DYNC1I2	-2.23474	-1.98467	-1.63526	0.302052
TMEM192	-0.121911	-1.98334	0.078683	0.101139
TMEM244	-0.124851	-1.98033	0.0523555	0.0894834
EXO1	-0.443725	-1.97118	-0.121284	0.163578
CEPT1	-0.952879	-1.97096	-0.444093	0.258141
ZFP36L1	-0.879089	-1.97054	-0.246187	0.321183
NEXN	-0.328301	-1.97041	-0.0661271	0.133055
UNC119	-0.646136	-1.96978	-0.347858	0.151427
SDR39U1	-0.420686	-1.96965	-0.156459	0.134149
FRAT1	-0.318949	-1.96455	-0.028588	0.1478
CTDSPL2	-0.618747	-1.96287	-0.177175	0.224962
OSBPL2	-0.365166	-1.96203	-0.143611	0.112921
PNPLA2	-0.196889	-1.96134	0.0419195	0.121758
SLMAP	-0.529492	-1.96098	-0.176066	0.18023
LZTS3	-0.234381	-1.96053	-0.0232712	0.10768
NCAPH	-1.4311	-1.96033	-1.05831	0.190169
CKMT2	-0.103647	-1.9595	0.0862778	0.0969249
NRDE2	-1.63446	-1.95935	-1.16712	0.238514
NXF1	-1.80894	-1.95914	-1.21817	0.301542
ZBTB45	-0.31487	-1.95912	-0.0622319	0.128955
FKBPL	-0.500609	-1.95821	-0.126739	0.190925
PCDHGB7	-0.0534944	-1.95785	0.127872	0.0926354
TXLNA	-0.355057	-1.95747	-0.0894563	0.135686
MCC	-0.0339109	-1.95711	0.139649	0.0886819
RRS1	-1.83555	-1.95639	-1.21837	0.315469
THUMPD3	-0.0551446	-1.95459	0.132303	0.0959013
ERCC6L2	-0.484755	-1.95446	-0.232618	0.129006
TCF25	-0.37151	-1.95325	-0.0791129	0.149698
NPAP1	-0.175005	-1.95197	0.0203579	0.100085
LRRD1	-0.092175	-1.9508	0.123292	0.110451
APOB	-0.180224	-1.95065	-0.00566957	0.0894851
DDX17	-0.531679	-1.95009	-0.234864	0.152206
B9D2	-0.256851	-1.94952	-0.0504937	0.10585
THAP5	-0.505701	-1.94925	-0.236287	0.138215
WDR72	-0.150265	-1.94788	0.0399135	0.0976338
GPR37	-0.0585641	-1.94747	0.112233	0.0877024
LGALS4	-0.200717	-1.94697	0.0131665	0.109854
MFSD4B	-0.133697	-1.94629	0.08582	0.112787
NPTXR	-0.195111	-1.94573	-0.00115291	0.0996842
MLF2	-0.12415	-1.94397	0.0839777	0.107063
RAD51AP2	-0.195342	-1.94386	0.00390828	0.102502
B4GALT3	-0.436907	-1.94284	-0.19311	0.125485
FRAT2	-0.431307	-1.94257	-0.145634	0.147059
PGLYRP4	-0.274027	-1.94236	-0.0384632	0.121277
C12orf60	-0.0366801	-1.94147	0.157391	0.0999609
IFIH1	-0.261186	-1.94116	-0.0494037	0.109101
TREML2	-0.367854	-1.94077	-0.0734032	0.151718
KAT2B	-0.27156	-1.94045	-0.0105991	0.134485
C15orf62	-0.223831	-1.94019	-0.0110418	0.109674
SH3GLB1	-0.275007	-1.94017	-0.0553715	0.113204
PSMD10	-0.374416	-1.93739	-0.00716611	0.189559
ZNF837	-0.22148	-1.93694	0.0514196	0.140892
YIF1B	-0.253563	-1.93425	-0.0320885	0.114502
FZD6	-0.0932683	-1.93403	0.139416	0.12031
RAB19	-0.0469128	-1.93342	0.167716	0.11101
MBD3L1	-0.0358539	-1.93277	0.135124	0.0884623
PWWP2A	-0.173954	-1.93157	0.0525904	0.117285
ENOX2	-0.0591137	-1.93052	0.103856	0.0844176
RTP2	-0.0860689	-1.92946	0.134853	0.114499
SLC2A13	-0.362586	-1.92918	-0.0910869	0.140733
EFNA1	-0.204195	-1.92908	0.00824739	0.110126
EFHB	-0.158695	-1.92881	0.0347994	0.100318
TIMM13	-1.49929	-1.92878	-0.851143	0.336037
C10orf62	-0.194386	-1.92717	-0.00299727	0.0993107
OR10Q1	-0.185754	-1.92657	-0.00123269	0.0957771
COL6A2	-0.10469	-1.92584	0.109781	0.111365
OR2L3	-0.36499	-1.92337	-0.115106	0.12992
C1QTNF2	-0.14026	-1.92177	0.0870918	0.118303
MCHR2	0.0160228	-1.92119	0.160839	0.0753783
MSLN	-0.108927	-1.91999	0.0667133	0.09148
SLC36A1	-0.255582	-1.91386	-0.0393504	0.112982
H2AC6	-1.02254	-1.91288	-0.701471	0.167843
RNF43	-0.173761	-1.9123	0.030281	0.1067
TMEM53	-0.420775	-1.91065	-0.161923	0.135479
EXOSC4	-1.81584	-1.9102	-1.2506	0.295908
KRTAP9-1	-0.0758415	-1.90897	0.135145	0.110524
TMED7	-0.267461	-1.9086	-0.050267	0.113798
AGAP1	-0.173778	-1.90824	0.0653597	0.125318
COPS3	-1.17404	-1.90664	-0.733926	0.230833
NCDN	-0.452214	-1.90561	-0.175568	0.145175
CAMK4	-0.210174	-1.90547	-0.00347039	0.108479
BVES	-0.117803	-1.9051	0.0708992	0.099051
RHOBTB3	-0.358953	-1.90455	-0.0744934	0.149358
RAB1B	-0.773966	-1.90439	-0.437376	0.176744
UCHL1	-0.193544	-1.90324	0.0435371	0.124567
SIRPG	-0.187287	-1.90292	0.0277858	0.113022
TMEM184A	-0.157966	-1.90185	0.0919386	0.1314
GAPDHS	-0.224703	-1.90123	-0.0376862	0.0983659
HSPG2	-0.232418	-1.90077	-0.0739867	0.0833511
TMX4	-0.188527	-1.90047	0.079949	0.141269
CD82	-0.187972	-1.89983	0.049317	0.1249
MKNK2	-0.19853	-1.89981	0.12714	0.171422
KBTBD8	-0.182709	-1.89833	0.0413559	0.118033
ADAM20	-0.108361	-1.89547	0.0971785	0.108437
OR13D1	-0.32833	-1.89503	-0.106426	0.117098
GPR18	-0.243619	-1.89417	-0.022403	0.116788
PDCD10	-0.318469	-1.89349	0.249565	0.299992
ZNF596	-0.189582	-1.89278	0.102893	0.154522
CPM	-0.418949	-1.89261	-0.204215	0.113459
GRM2	-0.347551	-1.89137	-0.122853	0.118802
PAN2	-0.392263	-1.8912	-0.115721	0.146226
OR2T8	-0.443968	-1.89072	-0.153175	0.1538
TMC6	-0.291483	-1.89052	-0.0963032	0.103242
FAM110D	-0.434806	-1.88823	-0.19323	0.127938
TOB2	-0.0952086	-1.88787	0.12531	0.116808
DGCR6L	-0.297328	-1.88759	-0.0258118	0.143843
SNURF	-0.184241	-1.886	-0.00141849	0.0969365
OCRL	-0.20848	-1.88571	-0.00623975	0.107249
NBL1	-0.287331	-1.88522	-0.0798033	0.110081
OSBPL8	-0.348059	-1.88251	-0.10919	0.126888
RABAC1	-0.370523	-1.88003	-0.124023	0.131115
SLCO4A1	-0.317814	-1.87997	-0.0865683	0.123005
PRUNE1	-0.647582	-1.87991	-0.325697	0.171223
PTGES2	-0.384713	-1.87744	-0.157804	0.120861
KY	-0.205145	-1.87689	-0.00944855	0.104266
FZD9	-0.277117	-1.87664	-0.0610405	0.11514
RAC3	-0.554363	-1.87434	-0.173633	0.203128
RPS29	-3.51065	-1.87314	-2.82194	0.367671
UAP1	-0.77233	-1.8727	-0.322428	0.240243
CDHR3	-0.158356	-1.87199	0.0466416	0.109508
ADSS2	-1.21678	-1.86974	-0.583092	0.33892
VPS53	-0.77075	-1.86805	-0.382267	0.207962
SBSN	-0.200041	-1.86689	0.0195173	0.117606
ABCA7	-0.143857	-1.86637	0.0656101	0.112232
ALKAL2	-0.0219707	-1.86325	0.171597	0.103887
CASD1	-0.100713	-1.86244	0.130086	0.123923
TEK	-0.163838	-1.8621	0.0290369	0.103579
C8orf74	-0.144646	-1.86091	0.0420158	0.100307
WBP2	-0.224969	-1.8608	-0.0315387	0.10395
LRP8	-0.566826	-1.85812	-0.152253	0.223114
OR11H6	-0.242285	-1.85756	-0.0731897	0.0910307
CCT5	-1.68255	-1.85729	-1.16306	0.279701
RPS21	-2.13218	-1.85671	-1.62834	0.27136
MAPK11	0.0329676	-1.85643	0.197007	0.0883626
CNR2	-0.184412	-1.85627	0.0193156	0.109751
MAGEB4	-0.131093	-1.85259	0.0626873	0.1046
KPNA6	-0.475372	-1.85212	-0.188575	0.154848
CDCA4	-0.0976398	-1.85115	0.0903721	0.101565
ERBIN	-0.296744	-1.85109	-0.0765995	0.118927
MAFA	-0.185603	-1.84887	0.0315406	0.117447
APOA5	-0.15727	-1.84796	0.0550597	0.1149
FAHD2B	-0.50048	-1.84662	-0.241913	0.140022
PEX3	-0.244978	-1.8462	0.00989402	0.138052
COPS7B	-0.181958	-1.84501	0.0328777	0.116442
KLF1	-0.37039	-1.84371	-0.126419	0.132326
APLP1	-0.3534	-1.84343	-0.141725	0.114826
ATP13A4	-0.169597	-1.84255	0.040895	0.114239
ICAM4	-0.196524	-1.84202	0.022256	0.118772
SOCS4	-0.366081	-1.84202	-0.144424	0.120334
LRRC10	-0.213048	-1.84192	-0.0108348	0.109784
KCNRG	-0.0890867	-1.8385	0.0830623	0.0936354
EHBP1L1	-0.446274	-1.83845	-0.16767	0.151543
FAM53A	-0.277358	-1.83649	-0.0227784	0.138623
SAMD14	-0.345147	-1.83563	-0.11333	0.126288
OR52J3	-0.127577	-1.83544	0.0789334	0.112513
TMEM147	-0.2871	-1.83509	-0.0207787	0.145127
SLC36A4	-0.0403694	-1.83489	0.104924	0.0791837
MINDY1	-0.444793	-1.83459	-0.200609	0.1331
ANKFY1	-0.396593	-1.83339	-0.146133	0.13661
GYPE	-0.359096	-1.83249	-0.115704	0.13282
TAFA5	-0.115935	-1.83241	0.0864243	0.110433
TPCN1	-0.180743	-1.83233	0.0027131	0.100121
CEBPZ	-1.48076	-1.83136	-1.06731	0.225757
SLC12A7	-0.239729	-1.83095	0.0448412	0.155422
CRYBB1	-0.159662	-1.83045	0.0321821	0.104807
TLX3	-0.356022	-1.82983	-0.137185	0.119594
ZNF853	-0.0862731	-1.82787	0.0856373	0.0940497
SERTAD3	-0.259995	-1.82747	-0.0660162	0.106146
ACLY	-0.971454	-1.82735	-0.404936	0.310021
CTSL	-0.263979	-1.82648	0.00427625	0.14687
CADM4	-0.503447	-1.82531	-0.234957	0.147093
KRTAP13-2	-0.177401	-1.82526	0.0345426	0.116117
H2AC17	-1.37051	-1.82508	-0.973727	0.217406
SPDYE1	-1.35877	-1.8245	-0.86026	0.273232
CAPRIN2	-0.25414	-1.82383	-0.0665893	0.102834
LRRIQ1	-0.233052	-1.82249	-0.0128587	0.12082
MREG	-0.256215	-1.82115	-0.0378553	0.119902
ZNF569	-0.153188	-1.81998	0.0381173	0.105114
DCXR	-0.244606	-1.81957	-0.0507235	0.106554
SRSF6	-0.96172	-1.81704	-0.530244	0.237461
SESN2	-0.243783	-1.81663	-0.0411637	0.111536
CYB5R1	-0.249096	-1.81565	-0.0636502	0.102137
RP1	-0.31526	-1.81514	-0.0720271	0.134002
CCDC180	-0.307381	-1.8135	-0.0864962	0.1218
STAT4	-0.210505	-1.81331	-0.021997	0.103958
TMTC4	-0.151862	-1.81204	0.0293162	0.099986
SLC25A52	-0.25709	-1.81189	-0.0441771	0.117509
WDR43	-2.77781	-1.81176	-2.11809	0.36413
SCRN3	-0.286525	-1.81125	-0.10084	0.102518
OR5D18	-0.237221	-1.81098	-0.0835128	0.0848756
ZNF804A	-0.0986173	-1.80841	0.0820043	0.0998786
LPIN1	-0.13126	-1.80832	0.0613358	0.106505
MICU3	-0.13244	-1.8069	0.0454375	0.0984433
JMY	-0.342573	-1.80556	-0.0975465	0.135706
PTPRJ	-0.242467	-1.80469	-0.0356963	0.114574
GALNT14	-0.198434	-1.80054	-0.0163242	0.101142
ITGB8	-0.239873	-1.79956	-0.0279147	0.117783
ADAMTS3	-0.307242	-1.79933	-0.111819	0.108609
OR9A4	-0.277106	-1.79791	-0.0928308	0.102494
FAM120C	-0.190364	-1.79772	-0.0136609	0.0982926
IGF2R	-0.158469	-1.79752	0.082959	0.134312
DTNA	-0.114048	-1.79607	0.0400816	0.085815
GTSE1	-0.624944	-1.79571	-0.251139	0.208165
ANKRD13C	-0.238902	-1.79521	-0.00956592	0.127749
DTWD2	-0.0596201	-1.79311	0.132644	0.107224
TRIM8	-0.420658	-1.79284	-0.102885	0.177246
HABP4	-0.250672	-1.79251	0.00643461	0.143434
CATSPER1	-0.392293	-1.79245	-0.168428	0.124893
PDE6B	-0.174506	-1.79216	0.0319994	0.115227
MAP4	-0.220441	-1.79088	0.0420814	0.146588
DDX50	-0.405271	-1.78991	-0.153838	0.140472
MYMK	-0.119318	-1.78959	0.0237549	0.0799475
PIKFYVE	-0.42309	-1.78916	-0.223625	0.111486
SEM1	-1.51261	-1.78839	-1.06584	0.249816
HPDL	-0.264252	-1.78767	-0.0719618	0.107565
IQCF1	-0.399115	-1.78653	-0.167498	0.129646
SLC39A5	-0.310893	-1.7865	-0.0617424	0.139463
MC1R	-0.22324	-1.78648	0.0372513	0.145812
GRAMD4	-0.0884299	-1.78478	0.111349	0.111935
SIGLEC7	-0.316803	-1.78395	-0.129282	0.105116
DDX51	-1.39236	-1.78329	-0.902578	0.274653
HCRT	-0.36601	-1.78318	-0.141405	0.125958
TINF2	-2.14075	-1.78317	-1.35859	0.438634
PAQR4	-0.409707	-1.78297	-0.178954	0.12942
FAM47A	-0.0751435	-1.7825	0.095151	0.0955368
LZTS1	-0.0104685	-1.78143	0.203945	0.120361
ZNF273	-0.596677	-1.78054	-0.253186	0.192914
MLC1	-0.23597	-1.77998	-0.0212797	0.120614
UBA52	-1.89751	-1.77992	-1.54162	0.199946
FAM181A	-0.295888	-1.7798	-0.0526596	0.13666
UGT1A8	-0.333843	-1.77941	-0.117862	0.121378
LRRC28	-0.247071	-1.77879	-0.042408	0.115058
MIS18BP1	-1.35734	-1.77783	-0.882132	0.267294
CHCHD7	-0.209668	-1.77584	0.0267018	0.133103
COL22A1	-0.0765899	-1.77579	0.0871551	0.0922095
PCDHB4	-0.249817	-1.77531	-0.0530595	0.11083
RNF6	-0.315769	-1.77518	-0.120398	0.110057
SLC5A3	-0.509395	-1.77485	-0.162383	0.195517
HSD11B1L	-0.400565	-1.77473	-0.165699	0.132339
NPY5R	-0.00678051	-1.77414	0.179329	0.104902
LETMD1	-0.255169	-1.77399	-0.0423681	0.119956
SOS1	-0.725103	-1.77362	-0.286703	0.247177
BATF	-0.204442	-1.77356	0.0104533	0.121166
SS18	-0.179168	-1.77081	0.125761	0.172197
BLNK	-0.167456	-1.77071	0.0155384	0.103345
PPP1R3E	-0.415333	-1.77024	-0.19239	0.12594
LCOR	-0.198969	-1.76948	-0.042435	0.0884633
MON1B	-0.142456	-1.76816	0.0591737	0.114034
WNK1	-1.54618	-1.76804	-0.80372	0.419932
CKAP5	-2.79453	-1.76755	-2.11242	0.385905
PRR12	-0.347809	-1.76471	-0.0648818	0.160326
CDK17	-0.240696	-1.76327	-0.0499271	0.10819
DNAJB12	-0.555882	-1.76325	-0.253182	0.171672
MS4A14	-0.114728	-1.76272	0.0360004	0.085509
YIPF5	-0.597147	-1.76109	-0.25426	0.194702
ANP32E	-0.506653	-1.75937	-0.259736	0.140344
CLEC5A	-0.0638282	-1.7592	0.0737754	0.0782196
UBE2A	-0.609488	-1.75906	-0.192724	0.236924
ROCK2	-0.324713	-1.75886	0.0563079	0.21663
GALNT5	-0.212194	-1.75871	-0.0381141	0.0989818
SOX4	-0.316929	-1.75849	-0.0288638	0.163813
PGBD4	-0.100779	-1.7583	0.100826	0.114659
FNBP1	-0.275994	-1.75762	-0.0904406	0.105571
NRBP2	-0.317551	-1.7573	-0.0991101	0.124305
MFHAS1	-0.0786291	-1.75471	0.093711	0.0982156
RET	-0.29247	-1.75291	-0.0966712	0.111699
POM121	-0.523491	-1.75243	-0.270235	0.144517
HMMR	-0.34147	-1.75147	-0.109273	0.132573
CCAR2	-0.218747	-1.7512	-0.00421189	0.122508
CHST4	-0.288213	-1.75098	-0.0602782	0.130175
HES4	-0.243875	-1.75076	-0.0283115	0.123126
ACER3	-0.124819	-1.75049	0.0596945	0.105407
API5	-0.474427	-1.7501	-0.169965	0.173968
CALM3	-0.0573624	-1.74964	0.137306	0.111262
ZNF737	-0.135914	-1.74915	0.0869865	0.127433
PAX6	-0.177642	-1.74578	0.0241116	0.115566
LCN2	-0.328216	-1.74571	-0.120704	0.11887
CXCR5	-0.0643168	-1.74484	0.117425	0.10416
SOHLH2	-0.0186025	-1.74473	0.130083	0.0852196
AZI2	-0.137838	-1.74288	0.0535861	0.109832
LRRC2	-0.0488871	-1.74277	0.123969	0.0991843
SRPK2	-0.227462	-1.74088	-0.0375148	0.10911
STK39	-0.311775	-1.74068	-0.0538169	0.148194
NSMF	-0.304531	-1.74023	-0.102955	0.115833
DISP2	-0.205041	-1.74022	-0.0011431	0.117168
WDR18	-1.78818	-1.73953	-1.11882	0.384793
MSANTD4	-0.123163	-1.73677	0.052985	0.101423
OTULIN	-0.214529	-1.73665	-0.0170133	0.113733
DKC1	-1.88994	-1.73653	-1.30188	0.338641
HTR6	-0.197378	-1.73598	0.0275591	0.129573
SDAD1	-1.60353	-1.73578	-1.20309	0.230696
PLA2G4B	-0.240012	-1.73489	-0.0516982	0.108545
DTL	-2.74423	-1.73379	-2.17021	0.331076
ADRA2A	-0.179666	-1.73243	0.0209056	0.115775
PUSL1	-0.255798	-1.73223	-0.0354303	0.127216
TGFB3	-0.230793	-1.73105	-0.0439152	0.107957
DUSP4	-0.556245	-1.72921	-0.0776142	0.276792
CHD1	-0.635182	-1.72783	-0.267508	0.212796
CSNK1D	-0.259642	-1.72768	0.0329008	0.169327
MMP16	-0.10963	-1.72681	0.0591698	0.0977524
LTN1	-0.395609	-1.72625	-0.171737	0.129687
TBCA	-1.50225	-1.72621	-0.896517	0.350902
GALNT7	-0.119904	-1.7262	0.0369098	0.0908434
SLAIN2	-0.322386	-1.72615	-0.135559	0.108234
IRX1	-0.175807	-1.72542	0.025656	0.116762
OR4E2	-0.239728	-1.72489	-0.0906272	0.0864406
CDC40	-1.39081	-1.72488	-0.943388	0.259394
DNM2	-2.01518	-1.72481	-1.16397	0.493512
TAS1R3	-0.23011	-1.72349	-0.00657827	0.129697
C1QTNF6	-0.225043	-1.72279	-0.0316803	0.112238
HNRNPU	-1.64476	-1.72183	-1.09092	0.321656
UBXN11	-0.159605	-1.72115	0.00118519	0.0934202
NDUFA4L2	-0.380353	-1.72076	-0.195314	0.107533
RAX	-0.197929	-1.72032	0.0351811	0.135504
FCGR2B	-0.423997	-1.71975	-0.205478	0.127064
LUM	-0.163116	-1.71949	0.0407978	0.11859
MZT2B	-0.51174	-1.71643	-0.229043	0.1647
SDC1	-0.3584	-1.71497	-0.087412	0.158014
DIPK2B	-0.280661	-1.71437	-0.0797348	0.117201
GYPA	-0.0971434	-1.71434	0.0839533	0.105636
ZXDB	-0.136828	-1.71424	0.0875748	0.130905
TTLL5	-0.379444	-1.71386	-0.152543	0.132392
LILRB3	-0.120872	-1.71277	0.100205	0.129075
SRD5A1	-0.106513	-1.71245	0.0711046	0.103721
PRR22	-0.392842	-1.71241	-0.165437	0.132798
TNFRSF25	-0.215701	-1.7119	-0.0210641	0.113697
AJM1	-0.370097	-1.71163	-0.145551	0.131188
CDKN2D	-0.245782	-1.71153	-0.0551684	0.11137
STK17B	-0.10808	-1.71152	0.0989072	0.120938
WDR6	-0.430611	-1.71087	-0.217362	0.124643
OR4K15	-0.371141	-1.71052	-0.135155	0.137962
RAPGEFL1	-0.402429	-1.70921	-0.148755	0.148416
AGAP6	-0.826994	-1.70904	-0.496199	0.193557
ACADVL	-0.21192	-1.70896	-0.0301439	0.106366
HLA-F	-0.273031	-1.70847	-0.0735287	0.116772
PLA2R1	-0.200838	-1.70685	-0.0233877	0.103964
DNM3	-0.4064	-1.70602	-0.212806	0.113477
STK33	-0.0510116	-1.70473	0.100434	0.0888383
FAM200C	-0.187833	-1.70452	1.04413e-06	0.110198
SEC14L5	-0.186433	-1.70442	0.00260692	0.110911
LYPLAL1	-0.237987	-1.70417	-0.0319275	0.120915
TMUB1	-0.098386	-1.70353	0.0503813	0.0873288
FEZ2	-0.140123	-1.70191	0.0643882	0.120166
SLC38A1	-0.336201	-1.70187	-0.0860698	0.146975
BCL7C	-0.216688	-1.70161	-0.00952943	0.121743
PSMD2	-1.80362	-1.69946	-1.36275	0.259422
OAS1	-0.175975	-1.69894	-0.0080105	0.0988639
OBSCN	0.0785924	-1.69845	0.23158	0.0900752
METAP2	-1.03309	-1.69822	-0.632169	0.236084
PSMD13	-1.42396	-1.69776	-1.00591	0.246236
KLK10	-0.099623	-1.696	0.103184	0.11958
SPDYE4	-0.209905	-1.69541	-0.0175291	0.113468
HNRNPA1	-0.861085	-1.69492	-0.43338	0.252345
STIM1	-0.233798	-1.69365	-0.0280766	0.121467
ALG12	-0.44499	-1.69165	-0.0668946	0.223507
THBS3	-0.415193	-1.69103	-0.213736	0.119132
SSBP2	-0.254703	-1.68985	-0.0613507	0.11442
UTS2B	-0.130643	-1.68898	0.0698774	0.118723
ACBD6	-0.0923626	-1.68793	0.0807589	0.102565
CARD10	-0.349365	-1.68779	-0.0986454	0.148549
FGF22	-0.0726865	-1.68586	0.105266	0.105555
MFSD1	-0.337741	-1.68554	-0.0885362	0.147849
HSPA2	-0.156265	-1.6837	0.0378419	0.115286
IMPA2	-0.246785	-1.68287	-0.0326609	0.127237
TAS2R5	-0.16581	-1.68273	-0.00518755	0.095454
NAT2	-0.0424536	-1.68245	0.133308	0.104467
DUOXA2	-0.284507	-1.68227	-0.0736033	0.125368
TRAFD1	-0.119293	-1.68226	0.0502946	0.10081
CFAP126	-0.27807	-1.68042	-0.074392	0.121206
LIX1L	-0.330661	-1.67954	-0.122525	0.123925
PPP2R2A	-0.726237	-1.67888	-0.200121	0.313374
UBLCP1	-0.0629497	-1.67868	0.0816976	0.0861673
PIGG	-0.080681	-1.67785	0.11456	0.116364
ZNF446	-0.223067	-1.67668	-0.0159125	0.12355
PSD3	-0.102375	-1.67214	0.0650908	0.100151
CLIC3	-0.139261	-1.67149	0.0326799	0.102867
TCEAL4	-0.164204	-1.67147	0.0473935	0.126594
CD151	-0.434884	-1.67088	-0.155388	0.167275
DUSP5	-0.194716	-1.67049	0.0321736	0.135822
NT5E	-0.231709	-1.6702	-0.0607207	0.102376
TSNAX	-0.305993	-1.66993	-0.0400885	0.159231
PCYOX1L	-0.155124	-1.66984	0.00869546	0.0981052
NME8	-0.239424	-1.66983	-0.0567436	0.109401
MAPRE3	-0.125093	-1.66955	0.0419461	0.100051
USP22	-0.189471	-1.66783	0.0926279	0.169141
TAP1	-0.218635	-1.66732	-0.0294634	0.113459
BCL9L	-0.384521	-1.66692	-0.0583712	0.19566
NCBP3	-0.31242	-1.66667	-0.100611	0.127086
LGALS7B	-0.491206	-1.66599	-0.217531	0.164271
C17orf58	-0.668857	-1.66572	-0.379483	0.173723
SARNP	-0.792033	-1.66566	-0.434156	0.214856
IWS1	-0.546335	-1.66544	-0.218746	0.196697
RNF7	-0.29208	-1.66518	0.0456642	0.202827
ACSF3	-0.0524813	-1.66486	0.138452	0.114684
GNRHR	-0.11329	-1.66431	0.0584936	0.103216
LANCL3	-0.272731	-1.66358	-0.0894848	0.110152
PRG2	-0.183195	-1.66336	-0.0249654	0.0951267
TFE3	-0.239254	-1.66329	-0.0312249	0.125071
TAS2R3	0.0625214	-1.66246	0.218617	0.0938942
ACAA1	-0.115438	-1.66222	0.13377	0.149925
ALAD	-0.412312	-1.66217	-0.079956	0.199953
ERP29	-0.304164	-1.66168	-0.0962523	0.125121
SERPINB2	-0.032812	-1.66039	0.111301	0.0867945
TSR3	-0.369795	-1.65922	-0.0825156	0.173141
C10orf67	-0.126083	-1.65775	0.0808732	0.124842
SKP1	-1.85334	-1.65751	-1.45054	0.243016
DNAAF8	-0.191003	-1.65726	-0.0258578	0.0996497
NANOS2	-0.0771246	-1.65535	0.0445596	0.0735098
OR6B2	-0.210995	-1.6539	-0.0506385	0.0969571
DDX49	-2.16848	-1.65319	-1.5414	0.379312
FOXR1	-0.170089	-1.65237	0.0110012	0.109594
MBTD1	-0.732274	-1.65151	-0.456353	0.167072
SOX8	-0.102041	-1.6506	0.131635	0.14157
KRTCAP2	-0.567553	-1.64824	-0.262751	0.184925
NPEPL1	-0.120897	-1.64735	0.0553541	0.106991
TATDN3	-0.226698	-1.64695	-0.0284962	0.120345
LCNL1	-0.278862	-1.64692	-0.112962	0.100734
HAPLN2	-0.715002	-1.64689	-0.434649	0.170232
CAND1	-0.819648	-1.64661	-0.394889	0.25796
CNPPD1	-0.024949	-1.64643	0.179993	0.124477
ANKRD65	-0.44503	-1.64622	-0.225961	0.133075
UBALD2	-0.467311	-1.64552	-0.184258	0.172015
CLEC4D	-0.213285	-1.64489	-0.0202712	0.117342
DEFB128	-0.230572	-1.64449	-0.0294478	0.122302
UHMK1	-0.0252238	-1.64308	0.176142	0.122553
RELCH	-0.163584	-1.64182	0.0063014	0.103474
NCK2	-0.109728	-1.64177	0.051733	0.0983458
MAPK7	-0.111921	-1.64115	0.0960021	0.126693
NANOS1	-0.204831	-1.64007	0.00912242	0.130454
DLC1	-0.0337044	-1.63946	0.11082	0.0881536
ANXA8L1	-0.509185	-1.63791	-0.264938	0.149121
RASSF3	-0.145976	-1.63769	0.0256109	0.104774
CDIN1	-0.840303	-1.63578	-0.38643	0.277466
FADD	-0.648146	-1.63474	-0.244243	0.247076
SAMD8	-0.199562	-1.63361	0.00132737	0.122973
IQGAP1	-0.328118	-1.6336	-0.0363176	0.178625
APOC3	-0.158017	-1.63283	0.0285039	0.114231
PSCA	-0.0914771	-1.63272	0.0687663	0.0981453
DNASE1L2	-0.129062	-1.63175	0.0376307	0.102156
NUCKS1	-0.295845	-1.63129	-0.0361499	0.159196
FBF1	-0.268092	-1.63071	-0.109946	0.0969799
ARL13B	-0.239435	-1.62972	-0.0117939	0.139681
CTPS1	-1.34485	-1.62886	-0.663339	0.418395
IL11RA	-0.149268	-1.62845	0.0213806	0.104792
MROH6	-0.348255	-1.62798	-0.14263	0.126307
PDPN	-0.0544612	-1.62763	0.12629	0.111052
TTF2	-1.13044	-1.62756	-0.704559	0.261669
SH2D1B	-0.0597888	-1.62666	0.106183	0.102032
PCDHAC1	-0.2636	-1.62607	-0.0645469	0.122414
FEN1	-1.40684	-1.62596	-0.822085	0.359636
CDH19	-0.202	-1.62517	0.0274119	0.141162
SLC52A1	-0.184224	-1.62508	0.0121465	0.120837
ARHGAP11A	-0.60624	-1.62211	-0.31788	0.177769
TAOK3	-0.262598	-1.62181	-0.0466369	0.13316
CLEC2D	-0.0185065	-1.62178	0.126621	0.0894866
CHD1L	-0.287971	-1.62176	-0.0738959	0.132002
TOP2B	-0.209992	-1.62102	-0.00505437	0.126425
RAD52	-0.368207	-1.62063	-0.158276	0.129537
FAM171A1	-0.132967	-1.62049	0.005585	0.0855002
PKD2	-0.0800283	-1.62029	0.0958902	0.108572
CHD6	-0.219287	-1.62003	-0.0171055	0.124801
CLDN9	-0.261083	-1.61991	-0.0536765	0.128036
OTOP3	-0.0625501	-1.61954	0.0996343	0.100142
PARK7	-0.324464	-1.61921	-0.152893	0.10596
KMT2C	-0.25248	-1.61848	0.0628717	0.194844
CCR4	-0.163582	-1.61844	0.020222	0.113569
PIN4	-0.423643	-1.61742	-0.184668	0.14775
CREB3L4	-0.210438	-1.61716	-0.0562476	0.0953465
PTP4A1	-0.522349	-1.61701	-0.218557	0.187872
NUDT13	-0.300924	-1.61689	-0.111224	0.117324
NLRX1	-0.203803	-1.61669	-0.0275837	0.109
YPEL3	-0.465473	-1.61641	-0.230586	0.145314
PLA2G4F	-0.287477	-1.61581	-0.105164	0.112831
CAPN15	-0.18172	-1.61581	0.026919	0.129124
ARHGAP30	-0.372233	-1.6158	-0.172412	0.123667
ALPI	-0.13118	-1.61568	0.0625846	0.119928
PAK1IP1	-1.81977	-1.6155	-1.28689	0.329854
RWDD2B	-0.129869	-1.61409	0.033647	0.101306
HECW2	-0.185272	-1.61408	-0.0145808	0.105751
UBTD1	-0.116566	-1.61354	0.0366623	0.0949643
PES1	-1.44957	-1.61331	-1.07281	0.233534
SLC6A16	-0.132555	-1.61233	0.0774225	0.130232
MTPN	-0.00986135	-1.61163	0.166384	0.109358
OMP	-0.251808	-1.61161	-0.0824888	0.105063
SLIRP	-0.559142	-1.6111	-0.270146	0.179378
HMBS	-0.460266	-1.6107	-0.131112	0.204355
FOXB1	-0.110772	-1.60983	0.0528596	0.101645
CCM2	-0.272371	-1.60977	-0.0242635	0.154126
H2AJ	-0.628281	-1.60952	-0.378987	0.154886
ZNF335	-1.03747	-1.60951	-0.716665	0.19932
MFAP2	-0.216369	-1.6088	-0.0338896	0.113425
NCEH1	-0.139988	-1.6087	0.0291311	0.105128
ADORA2B	-0.160738	-1.60846	0.0542633	0.133669
RELN	-0.15722	-1.60823	0.00436182	0.100472
NTN1	-0.30744	-1.6082	-0.12902	0.110944
MDC1	-0.397021	-1.60793	-0.142747	0.158137
HCFC1R1	-0.462139	-1.6077	-0.227388	0.146017
TMEM164	-0.12089	-1.6077	0.0782307	0.123855
ATRAID	-0.209882	-1.60767	-0.0578306	0.0945787
NKX2-5	-0.354968	-1.6075	-0.132486	0.138402
CACNA1C	-0.17919	-1.6063	-0.018048	0.100319
H2AC11	-0.674499	-1.60569	-0.43462	0.149392
IFITM1	-0.1476	-1.605	0.0342813	0.113321
RPL31	-3.16103	-1.60496	-2.54442	0.384195
CORO1B	-0.0841911	-1.60488	0.0908481	0.109067
RESP18	-0.196009	-1.6036	-0.0242831	0.107087
FOXI2	-0.126811	-1.60339	0.0626155	0.118142
NR1D2	-0.209024	-1.60264	-0.0475198	0.100773
TRIM9	-0.47526	-1.60221	-0.234564	0.150227
CD2BP2	-0.614322	-1.6018	-0.27458	0.2121
PIK3AP1	-0.16782	-1.60123	0.0149427	0.114139
AGMAT	-0.156191	-1.59984	0.0358448	0.120034
TAFA4	-0.149778	-1.5993	0.0240015	0.108659
EGLN1	-0.63079	-1.59894	-0.145789	0.303326
TAF5L	-0.862394	-1.59894	-0.245022	0.386114
ZNF382	-0.291363	-1.59857	-0.127028	0.102801
ANGPT1	-0.254537	-1.59857	-0.057509	0.123253
CEP76	-0.0954924	-1.59836	0.0864455	0.113828
MLANA	-0.0789866	-1.59776	0.0939353	0.108227
XPO5	-1.02961	-1.59706	-0.600599	0.268627
C1QTNF9B	-0.432369	-1.59649	-0.21999	0.133029
ANGEL2	-0.297891	-1.59644	-0.13997	0.0989207
CD63	-0.324088	-1.59587	-0.170551	0.0962087
RALYL	-0.0255487	-1.59568	0.113977	0.0874392
ANKRD13B	-0.28628	-1.59504	-0.0611036	0.141173
GOPC	-0.095817	-1.59469	0.0607352	0.0981709
CALHM3	-0.157718	-1.59469	0.00297238	0.100766
GLB1L2	-0.176359	-1.59468	0.00560535	0.114108
FMR1	-0.142902	-1.59295	0.0207121	0.102711
ACSM2A	-0.164339	-1.59176	0.0336014	0.124353
FKRP	-0.165083	-1.59023	0.0202863	0.116568
GAGE12H	-0.432681	-1.59018	-0.132547	0.188743
LMF1	-0.145777	-1.58943	0.0371231	0.115073
OR6F1	-0.258092	-1.58905	-0.0248773	0.146764
MLX	-0.548506	-1.58806	-0.245999	0.190488
NUDT16L1	-0.549469	-1.58787	-0.303282	0.155042
CBLN2	-0.232913	-1.58607	-0.0642946	0.106312
CCN1	-0.250357	-1.58568	-0.0925435	0.0995241
ATP5MC2	-0.547202	-1.58537	-0.322796	0.141548
OR6C65	-0.218395	-1.58528	-0.0631462	0.097931
DPY19L2	-0.537952	-1.58474	-0.203206	0.21123
HAX1	-0.534486	-1.58461	-0.273	0.165015
ALOX12B	-0.102085	-1.5844	0.0709443	0.109208
PKNOX2	-0.0327701	-1.58382	0.121572	0.0974489
DPYSL5	-0.208259	-1.58347	-0.0717892	0.0861838
KRTAP1-1	-0.161203	-1.58273	0.0439377	0.129612
ZNF143	-0.840183	-1.58262	-0.551744	0.182254
ITPKB	-0.192	-1.58247	-0.0181852	0.109838
CLN8	0.0485422	-1.5814	0.21815	0.107251
RSBN1	-0.261811	-1.58114	-0.102645	0.100665
GZMM	-0.232682	-1.58023	-0.0510758	0.114924
CIP2A	-0.612554	-1.58014	-0.281768	0.209339
SRSF1	-2.1791	-1.58003	-1.70236	0.301727
KLF11	-0.126623	-1.58001	0.0257705	0.0964507
TMEM33	-0.159097	-1.57947	0.0426914	0.127757
YWHAH	-0.142111	-1.57924	0.0427883	0.117081
CYP2R1	-0.113191	-1.57914	0.0870766	0.126821
TBC1D9	-0.226165	-1.57761	-0.0512862	0.11085
NDP	-0.146662	-1.5774	0.00990946	0.0992591
ZBTB2	-0.266299	-1.57645	-0.0113195	0.161743
CIAPIN1	-1.21945	-1.5763	-0.851092	0.233683
MTMR3	-0.299926	-1.57617	-0.0935465	0.130937
KCNH2	-0.167952	-1.57556	0.0183806	0.118264
CACTIN	-1.36787	-1.57458	-0.928958	0.278748
COG3	-1.44871	-1.57449	-0.937378	0.324762
OR2M3	-0.293465	-1.57436	-0.0607247	0.147832
EPHA3	-0.237799	-1.57279	-0.0682385	0.107808
SPIN4	-0.00636586	-1.57268	0.139457	0.0927228
ITIH6	-0.172043	-1.57264	-0.00374956	0.107013
IRF2BP1	-0.28188	-1.57238	-0.06521	0.137798
OAS3	-0.320639	-1.57216	-0.0773369	0.154756
OR2H2	-0.135292	-1.57167	0.0117056	0.0935299
HIP1R	-0.257	-1.57107	-0.10098	0.0993086
SLC16A8	-0.18715	-1.57033	0.000971722	0.119798
TNIP2	-0.0148815	-1.57017	0.145516	0.102153
HERC2	-0.352419	-1.5693	-0.10163	0.159809
EED	-0.66014	-1.56912	-0.18882	0.300373
B4GAT1	-0.344432	-1.56868	-0.166696	0.113303
ERCC2	-1.20119	-1.56829	-0.773934	0.272433
ZNF124	-0.300946	-1.56814	-0.0904756	0.134216
PHPT1	-0.134264	-1.56805	0.0182018	0.097233
BTNL9	-0.0665698	-1.56801	0.0772944	0.0917498
CDH4	-0.13922	-1.56781	0.0333697	0.110083
DBNDD1	-0.32236	-1.56756	-0.117778	0.13051
UBE2D3	-1.38456	-1.56663	-0.719013	0.424826
CYTH2	-0.200231	-1.56659	-0.0409719	0.10166
ZRANB2	-0.713045	-1.56635	-0.361698	0.22431
USP14	-0.488638	-1.56628	-0.11142	0.240837
SLC6A20	-0.085754	-1.56622	0.070163	0.0995499
IL13RA1	-0.163081	-1.56581	0.0214376	0.117842
LOXL1	-0.25077	-1.56498	-0.0520119	0.127004
TSPAN33	-0.180815	-1.56427	-0.0221345	0.101441
MATCAP2	-0.110185	-1.56409	0.0300609	0.089666
FAM98C	-0.421694	-1.56289	-0.204644	0.138877
CPA5	-0.146145	-1.56259	0.0127043	0.101658
ASB10	-0.148593	-1.56251	0.0333916	0.116469
PDZD7	-0.260518	-1.56223	-0.0986089	0.103639
UBE2V1	-0.593012	-1.56203	-0.313841	0.178723
HDAC8	-0.368491	-1.562	-0.0933454	0.17615
DEFB121	-0.194091	-1.5613	-0.0166199	0.113668
ATP11B	-0.309936	-1.56098	-0.136876	0.110866
GPR39	-0.169923	-1.56054	-0.00214105	0.107515
QPCT	-0.206495	-1.56025	-0.0314732	0.112175
RAB4A	-0.280627	-1.55945	-0.042829	0.152488
C5orf46	-0.0142092	-1.55907	0.132006	0.0937835
TAS2R42	0.0412785	-1.55898	0.238604	0.126574
SSC5D	-0.21964	-1.55852	-0.0627229	0.100683
PIDD1	-0.20782	-1.55747	-0.00165739	0.132371
TBCK	-0.153824	-1.55707	0.052608	0.132577
CLIC2	-0.00106427	-1.55688	0.160849	0.103999
GLRA3	-0.0125979	-1.55657	0.147285	0.102715
PAEP	-0.290439	-1.55628	-0.109288	0.1164
KDF1	-0.333949	-1.55616	-0.114337	0.141125
NAALADL2	0.00297271	-1.55538	0.153773	0.0969539
INTS15	-0.742661	-1.5548	-0.348215	0.253697
NFKBIE	-0.69393	-1.55419	-0.384458	0.199122
NCF1	-0.299834	-1.55396	-0.0479189	0.162112
FBXW10B	-0.282054	-1.55329	-0.109712	0.110954
PDGFD	-0.154452	-1.55164	0.00828732	0.104882
CREG1	-0.295494	-1.55129	-0.0958039	0.128725
ALKBH5	-0.323112	-1.55087	-0.135325	0.121084
FCRL6	-0.24164	-1.55065	-0.0405748	0.129665
BMP1	-0.151962	-1.55061	-0.00407137	0.0953753
RHD	-0.157541	-1.55029	0.0657078	0.144005
NAXD	-0.0763901	-1.54987	0.0648865	0.0911538
SELENOT	-0.233643	-1.54979	-0.0764059	0.101457
WASHC3	-0.532972	-1.54957	-0.213297	0.206299
OR5J2	-0.167235	-1.54877	-0.000865463	0.10742
WIPI2	-0.144254	-1.54847	0.0440923	0.121634
DIMT1	-1.55565	-1.54836	-1.26075	0.190459
FBRSL1	-0.257281	-1.54815	-0.0678699	0.122347
PDIA5	-0.0164034	-1.54737	0.164034	0.116609
IFT43	-0.101691	-1.54702	0.0987961	0.129596
MTMR1	-0.170601	-1.5464	-0.0107596	0.103363
SMIM12	-0.200377	-1.54639	-0.0205463	0.11629
CFLAR	-1.52513	-1.54623	-0.660346	0.559283
BICRAL	-0.308346	-1.54535	-0.127912	0.116759
UPF3B	-0.339919	-1.5452	-0.109479	0.149133
EML5	-0.283097	-1.54517	-0.127949	0.100408
GNL2	-1.67804	-1.54489	-1.31594	0.234387
OTOP1	-0.609545	-1.54403	-0.328575	0.181972
SNX18	-0.295592	-1.54398	-0.113413	0.117993
SLC27A1	-0.242493	-1.54374	-0.068727	0.112562
PDHX	-0.209793	-1.54348	0.00587191	0.139727
QRFP	-0.165803	-1.54331	0.00881285	0.113144
H4C6	-0.186739	-1.54216	-0.0250413	0.104852
LHFPL1	-0.156133	-1.54146	-0.0147876	0.0916957
DNAJC25	-0.142341	-1.54068	0.0651192	0.134656
H2BC10	-0.425562	-1.5403	-0.19855	0.147382
SPANXN1	-0.128915	-1.54029	0.002193	0.0851189
CYP2A13	-0.374051	-1.54023	-0.15807	0.140227
SBF1	-0.112673	-1.53981	0.0939408	0.134182
OR51B6	-0.220129	-1.53952	-0.0377781	0.118447
CLDN23	-0.0355766	-1.5395	0.142243	0.115505
WDR82	-2.27426	-1.53904	-1.51775	0.491547
KIR2DL4	-0.163445	-1.53804	0.050931	0.139383
B3GNTL1	-0.121832	-1.53762	0.043973	0.107833
ZNF559	-0.414781	-1.53709	-0.155471	0.168703
PNMT	-0.381058	-1.53656	-0.159699	0.144061
SYT5	-0.304325	-1.53626	-0.0708531	0.151974
SUMO1	-0.361198	-1.5362	-0.175519	0.120869
ARFIP2	-0.0131086	-1.53609	0.165809	0.116476
IPPK	-0.899452	-1.53569	-0.421817	0.311024
CRYBA4	-0.175616	-1.53563	-0.0303382	0.0946043
TMEM248	-0.302809	-1.53497	-0.151198	0.0987713
GPR151	-0.275993	-1.53458	-0.0623952	0.13919
STK17A	-0.199497	-1.53419	-0.021501	0.11602
SCCPDH	-0.0107429	-1.53363	0.139804	0.0981641
RCOR1	-0.689067	-1.53287	-0.297939	0.25516
OR8G5	-0.228579	-1.53229	-0.0389571	0.123751
FAM151A	-0.221792	-1.53176	-0.0434971	0.116399
GYG1	-0.323633	-1.53109	-0.161498	0.105895
NAA40	-0.382376	-1.53063	-0.161934	0.14402
RYR1	-0.321888	-1.53051	-0.147383	0.114018
CABP1	-0.115035	-1.53026	0.0295294	0.0944709
CNOT6	-0.247097	-1.53006	-0.051284	0.127977
SIRPB2	-0.184214	-1.52884	-0.00478745	0.117361
TEKT3	-0.169323	-1.52785	0.00312331	0.112869
SMAD2	-0.161112	-1.52784	-0.00844073	0.0999257
FN3KRP	-0.1559	-1.52722	0.011076	0.109334
SMARCD3	-0.102011	-1.52686	0.0394345	0.0926379
PARL	-0.572016	-1.52657	-0.326171	0.161044
ARSA	-0.292316	-1.52617	-0.0498592	0.158866
PCDHB3	-0.199726	-1.52545	0.00790764	0.136113
ZNF107	-0.0850886	-1.52492	0.115751	0.131705
MPND	-0.273302	-1.52324	-0.0958197	0.116516
PGLYRP1	-0.290206	-1.52312	-0.115367	0.11479
ANGPTL8	-0.181494	-1.52304	-0.0257964	0.102229
PATE4	-0.0373562	-1.52286	0.120168	0.10344
B3GNT8	-0.100585	-1.52255	0.0610349	0.106151
ZNF792	-0.279549	-1.521	-0.0761212	0.133746
C6orf58	-0.0566585	-1.52008	0.112029	0.110972
PHF23	-0.4525	-1.52003	-0.171734	0.184711
H2AC25	-0.533014	-1.51965	-0.326917	0.135621
PIM3	-0.36587	-1.51947	-0.116156	0.164343
INO80D	-0.216461	-1.51825	0.00966283	0.148937
ZFYVE9	-0.274688	-1.51821	-0.120792	0.101366
MFSD13A	-0.241115	-1.51812	-0.0335752	0.136708
CRIP2	-0.183259	-1.51788	0.0156729	0.131059
CDCA8	-1.96989	-1.51744	-1.42891	0.35651
PACS2	-0.261502	-1.51713	-0.0669686	0.128225
RABL2B	-0.418158	-1.51531	-0.184836	0.153977
ITPRIPL2	-0.0808913	-1.51516	0.0553269	0.0899035
GIMAP8	-0.205958	-1.51484	-0.0423472	0.108006
AKR1D1	-0.342868	-1.51288	-0.158187	0.122072
MLLT10	-0.170433	-1.51205	0.0513067	0.146648
PDGFRL	-0.131192	-1.51102	0.0287495	0.10585
PFN1	-1.29928	-1.51066	-0.693247	0.40117
TPM3	-0.360542	-1.51037	-0.136708	0.148198
RSAD1	-0.639673	-1.51034	-0.377247	0.173753
CLNK	-0.0963943	-1.51027	0.0778829	0.115395
DSG4	-0.122041	-1.50966	0.0295014	0.100382
TNKS1BP1	-0.27172	-1.50913	-0.0918689	0.119175
PRG4	-0.364984	-1.50863	-0.197631	0.110931
HLA-DOB	-0.251041	-1.50794	-0.0987076	0.101021
CXCL17	-0.237846	-1.50747	-0.0652281	0.114508
OR5B12	-0.0908636	-1.50735	0.0556871	0.0972242
HOXC12	-0.113175	-1.50701	0.0618907	0.116168
PRRT2	-0.236082	-1.5065	-0.0288602	0.137551
MDH2	-0.502252	-1.50642	-0.229002	0.181391
GNG4	-0.261865	-1.5054	-0.0942863	0.111318
GPBP1	-0.29631	-1.50517	-0.0960592	0.133042
TAS2R43	-0.102967	-1.50494	0.111249	0.142342
GPR153	-0.166901	-1.50486	-0.00954327	0.104566
PSMD3	-2.23128	-1.50382	-1.71078	0.346122
OR1L1	-0.209786	-1.50378	-0.0758077	0.0890946
MMP13	-0.122882	-1.50366	0.015359	0.0919366
NHLH2	-0.160255	-1.50354	0.00256189	0.108289
FBLN1	-0.144746	-1.50317	-0.00514388	0.0928718
UBE2M	-1.91731	-1.50229	-1.20705	0.472784
ARHGEF18	-0.148793	-1.50201	0.011116	0.106463
DCAF12	-0.276688	-1.50176	-0.0750497	0.134268
LRRC34	-0.24133	-1.50066	-0.0709106	0.113563
LARGE1	-0.0564312	-1.50041	0.0859164	0.0948724
ATAD2	-0.420143	-1.50004	-0.219389	0.133833
CACFD1	-0.0546429	-1.49813	0.0829991	0.0918757
ST6GALNAC2	-0.1369	-1.49749	0.0232329	0.106934
ARL2	-2.09894	-1.4969	-1.61712	0.321879
LRRC3	-0.121373	-1.49649	0.0878453	0.139806
PRDM1	-0.207447	-1.49611	0.0447752	0.168585
INTS13	-0.724724	-1.49608	-0.407112	0.212296
DIAPH1	-0.406068	-1.49565	-0.149291	0.171682
SELENOO	-0.210837	-1.49545	-0.0385249	0.115225
ANKRD61	-0.058803	-1.49524	0.09945	0.105838
SAMD12	-0.182657	-1.49491	0.000878791	0.122773
LCN15	-0.368407	-1.49468	-0.184924	0.122758
PET100	-0.361651	-1.49371	-0.128781	0.1559
CRYGD	-0.613156	-1.49333	-0.343804	0.180369
RAB40AL	-0.18117	-1.49331	0.0262254	0.138882
ANKRD37	-0.0822077	-1.49326	0.0691985	0.101393
CTNND2	-0.0672672	-1.49313	0.0817658	0.0998125
FBXL22	-0.216125	-1.49295	-0.0911464	0.0837127
ZNF394	-0.342839	-1.49261	-0.163869	0.119904
PIEZO1	-0.357573	-1.49258	-0.136113	0.148375
TMBIM4	-0.326535	-1.49213	-0.100957	0.151179
COPS5	-2.28287	-1.49059	-1.78867	0.331544
H2BC4	-1.96423	-1.48981	-1.52006	0.29814
OR7A17	-0.701578	-1.48952	-0.450201	0.168763
PSME2	-0.375725	-1.48951	-0.13615	0.160841
EPS15L1	-0.307171	-1.48909	-0.118303	0.126834
PSMB2	-2.40228	-1.48895	-1.96576	0.293178
SPATS1	-0.421033	-1.48828	-0.237259	0.123481
TMEM106A	-0.323673	-1.48782	-0.140867	0.122869
XAGE2	-0.277467	-1.48765	-0.067629	0.141053
WDR12	-1.74131	-1.48618	-1.33448	0.273743
LCMT2	-0.393465	-1.48567	-0.193861	0.134352
PRKD2	-0.19217	-1.48507	-0.02507	0.11252
CCN3	-0.0977004	-1.48505	0.027701	0.0844426
RCOR3	-0.121577	-1.48501	0.0498237	0.115421
ZDHHC3	-0.158491	-1.48483	0.00293896	0.10872
CBLN3	-0.231248	-1.48444	-0.0439171	0.126196
DOCK10	-0.079	-1.48405	0.11534	0.130953
RALGAPB	-0.3649	-1.48364	-0.0726316	0.196994
COL23A1	-0.100238	-1.48257	0.0744423	0.117823
KLHL29	-0.0777909	-1.48252	0.0630513	0.0950017
VLDLR	-0.0449467	-1.48252	0.101533	0.0988042
POLR3GL	-0.256739	-1.48184	-0.0942408	0.109659
PRKAB2	-0.259306	-1.48163	-0.0797373	0.121197
ANG	-0.317086	-1.48138	-0.122719	0.131207
METTL26	-0.224983	-1.48121	-0.0798532	0.0979806
PHF20L1	-0.127634	-1.4809	0.0421375	0.11464
RMI2	-0.546577	-1.48056	-0.272619	0.185036
RIMKLB	-0.255628	-1.47985	-0.0682719	0.126604
TNFRSF10A	-0.126794	-1.47978	0.00545119	0.0893681
HSF2BP	-0.132018	-1.47972	0.0356702	0.113325
MAML1	-0.237673	-1.4794	-0.0256164	0.14334
PPFIA2	-0.261237	-1.47912	-0.0934086	0.113465
RPS6KB1	-0.460271	-1.47621	-0.27053	0.128532
GLRX3	-0.598974	-1.47617	-0.240262	0.243001
H3C12	-0.191785	-1.47607	0.00853749	0.135714
DISC1	-0.0952136	-1.47524	0.0651834	0.108726
ACCS	-0.123701	-1.47503	0.0281269	0.102931
N4BP1	-0.107136	-1.47466	0.0848964	0.130221
BCAT1	-0.190096	-1.47442	-0.0167039	0.1176
ADAM33	-0.265257	-1.47316	-0.0948688	0.115662
CLPX	-0.476934	-1.47314	-0.236288	0.163355
EEIG2	-0.301753	-1.47278	-0.095883	0.139783
TMEM25	-0.0966561	-1.47262	0.0480281	0.0982494
MATK	-0.267026	-1.47223	-0.0399146	0.154263
FBXO47	-0.369699	-1.4715	-0.103621	0.180821
SLC35A5	-0.186988	-1.47137	-0.0246221	0.110349
LCE4A	-0.251745	-1.47125	-0.0848154	0.113461
CTR9	-1.35761	-1.47077	-1.01655	0.231888
KPNA3	-0.109297	-1.46999	0.0410334	0.102266
ETHE1	-0.142591	-1.46989	0.00690348	0.101705
SEPTIN14	-0.483694	-1.46971	-0.259387	0.15262
PSMB1	-2.12014	-1.46902	-1.72633	0.268078
OAZ3	-0.177819	-1.46878	-0.0308852	0.100038
GTSF1L	-0.148536	-1.46873	0.00428627	0.104051
TYSND1	-0.246456	-1.46844	-0.0495906	0.134064
SEMA6C	-0.27912	-1.46787	-0.117421	0.110159
IP6K1	-0.235011	-1.46719	-0.0503704	0.125846
FGF2	-0.0554521	-1.46688	0.107225	0.1109
H3C10	-0.400905	-1.46639	-0.214595	0.127053
POMC	-0.199175	-1.46552	-0.0336048	0.112977
TRIM61	-0.561491	-1.46475	-0.314006	0.168961
MLLT3	-0.278013	-1.46456	-0.0764948	0.137596
ZNF730	-0.511572	-1.46427	-0.313928	0.134979
TEKT2	-0.458666	-1.46379	-0.257682	0.137304
CNDP1	-0.19403	-1.46337	-0.0065804	0.128094
C1orf35	-0.239451	-1.46323	-0.0629316	0.120637
SFI1	-0.22741	-1.46312	-0.0644587	0.111373
HDAC10	-0.131481	-1.4628	-0.00168129	0.0887336
FBXO8	-0.0277154	-1.46271	0.142839	0.116602
ZNF660	-0.0592326	-1.46228	0.0717607	0.0895812
PEX16	-0.259988	-1.46224	-0.088071	0.117571
DECR2	-0.0936699	-1.46194	0.0529719	0.100306
ARL6IP5	-0.164735	-1.46168	0.00629185	0.117007
JARID2	-0.179433	-1.46133	-0.00593617	0.118725
NSFL1C	-0.339832	-1.46094	-0.141212	0.135954
EPYC	-0.187742	-1.46067	-0.0269249	0.110099
PPM1L	-0.080556	-1.46051	0.0627269	0.0981046
MTNR1A	-0.113041	-1.46042	0.0133289	0.08653
CKM	-0.119338	-1.46026	0.0471178	0.11399
KRTAP4-6	-0.201705	-1.45975	-0.0132716	0.129086
ENSA	-0.551654	-1.4595	-0.282889	0.184149
ATRN	-0.248063	-1.45912	-0.0298224	0.14957
PRDX3	-0.363162	-1.45907	-0.204351	0.108844
BAX	-0.109528	-1.4579	0.0809667	0.130664
URGCP	-0.2315	-1.45789	-0.0916417	0.0959325
TFPI	-0.0278294	-1.45769	0.141653	0.116268
PLN	-0.268033	-1.45757	-0.107976	0.109811
SYNGR2	-0.244515	-1.45714	-0.0558447	0.12948
ZNF506	-0.307371	-1.45711	-0.0451632	0.179951
AMH	-0.125116	-1.45668	0.021671	0.100768
BNIP1	-1.01748	-1.45666	-0.66912	0.239152
B4GALT4	-0.00989016	-1.45622	0.141581	0.104016
H4C2	-0.33734	-1.45512	-0.131769	0.141274
TRPC1	-0.221448	-1.45457	-0.0562666	0.11356
TRIM49B	-0.186849	-1.4544	-0.053007	0.0920257
SIMC1	-0.370624	-1.4542	-0.139545	0.158904
PABPC1	-1.54425	-1.45389	-0.984154	0.385237
LDAH	-0.0349613	-1.45376	0.110487	0.10005
MED19	-1.01681	-1.45357	-0.492684	0.360579
TADA2B	-0.665549	-1.45344	-0.143922	0.358891
MARF1	-0.205601	-1.45282	-0.0522943	0.105524
POU4F1	-0.188927	-1.45222	0.0205205	0.144226
HFM1	-0.2228	-1.45152	-0.0445532	0.1228
AVPI1	-0.171635	-1.45147	-0.0265021	0.0999905
CCDC50	0.0276121	-1.45069	0.193933	0.11465
TSR1	-1.72107	-1.45065	-1.36174	0.247708
POTEC	-0.00197164	-1.45014	0.199165	0.138701
DHODH	-0.811748	-1.44951	-0.356386	0.314149
NFATC2IP	-0.653559	-1.44946	-0.42306	0.159024
CARNS1	-0.307354	-1.44942	-0.122976	0.127208
TVP23A	-0.187973	-1.44865	-0.0460606	0.0979618
CD68	-0.215091	-1.44824	-0.0618024	0.105845
UNC93A	-0.0952301	-1.44808	0.0661261	0.111427
KRTAP5-11	-0.632226	-1.44725	-0.406183	0.156188
TMEM170A	-0.176539	-1.4469	-0.0182232	0.109417
CCDC77	-0.275839	-1.44652	-0.06244	0.147525
WDR33	-2.1407	-1.44616	-1.79285	0.240532
PPP1R16B	-0.171574	-1.44452	-0.0097239	0.112044
SLC2A5	-0.238496	-1.44402	-0.0643697	0.120584
LEFTY1	-0.40218	-1.44373	-0.120088	0.195391
ITM2A	-0.18691	-1.44329	-0.00646101	0.125026
ZCCHC9	-1.02425	-1.44325	-0.76897	0.17688
NPY1R	-0.100343	-1.44322	0.0599709	0.11108
PLCL1	-0.0588798	-1.44311	0.0738598	0.0919819
KCNA6	-0.0391199	-1.44265	0.0904439	0.0898098
NCKIPSD	-0.234766	-1.44195	-0.089092	0.101026
PHLPP2	-0.178241	-1.44106	-0.0352095	0.0992547
KRTAP19-4	-0.0499555	-1.44047	0.0936196	0.0996725
YAF2	-0.22474	-1.44032	-0.0573947	0.116187
CXXC5	-0.109454	-1.43907	0.0422547	0.105421
DEF6	-0.161679	-1.43907	-0.00347704	0.109933
H2AC12	-1.01926	-1.43872	-0.734051	0.19824
TFAP4	-0.670778	-1.43861	-0.33032	0.236657
COX7A1	-0.12474	-1.43821	0.0256736	0.104584
AKT2	-0.359793	-1.43762	-0.103977	0.177945
TAF6L	-0.740685	-1.43702	-0.347	0.273959
PABPC5	-0.148127	-1.43699	-0.0224684	0.0874454
CUX1	-0.115511	-1.43589	0.10687	0.154874
WBP11	-1.48709	-1.4358	-1.07761	0.285195
ADPRS	-0.408003	-1.43519	-0.227713	0.125621
ENTPD6	-0.0803071	-1.43517	0.0593755	0.0973281
FRZB	-0.240773	-1.4347	-0.0384293	0.141035
KPNA5	-0.0947414	-1.43451	0.0574786	0.106113
ART3	-0.195005	-1.43446	-0.026867	0.117213
CLEC4F	-0.227678	-1.43425	-0.0769428	0.105097
STMND1	-0.158516	-1.4334	-0.000708788	0.110092
PRRC1	-0.192341	-1.43298	0.0197784	0.148027
ANP32A	-0.21457	-1.43148	-0.0299694	0.128958
OR10H1	-0.39105	-1.43078	-0.189513	0.140858
GPC5	-0.02838	-1.43038	0.102907	0.0917849
UPK1A	-0.291739	-1.42984	-0.119756	0.120281
MON2	-0.50748	-1.42969	-0.159147	0.243642
FABP7	-0.0621973	-1.4294	0.100985	0.114161
SLC9B1	-0.664044	-1.42897	-0.407065	0.179835
MBOAT2	-0.0411734	-1.42874	0.133202	0.122048
NRIP2	-0.0501477	-1.42865	0.0809631	0.0917722
PSMD11	-2.41228	-1.42812	-1.90885	0.352514
ITPRID2	-0.301732	-1.42808	-0.12929	0.120752
IFNGR2	-0.0690943	-1.42749	0.0654722	0.0942679
TRIP13	-0.691347	-1.42723	-0.394636	0.207893
ACP7	-0.314709	-1.42721	-0.157701	0.11001
MXRA5	-0.13401	-1.42656	-0.0190099	0.0806131
FN1	-0.131061	-1.42569	0.0312775	0.113867
CDK9	-1.81633	-1.42498	-1.448	0.258478
GNG8	-0.21845	-1.42485	-0.0672001	0.106152
RMI1	-0.928287	-1.42414	-0.56047	0.258272
ARHGAP28	-0.0648022	-1.42367	0.0702052	0.0948308
SLC35B3	0.010498	-1.4236	0.136396	0.0884367
PGAM5	-0.246523	-1.42258	-0.0444147	0.142071
MAP1A	-0.22915	-1.42204	-0.063577	0.116433
PLAUR	-0.23382	-1.42177	-0.0785563	0.109204
KLHL8	-0.0124338	-1.42088	0.112383	0.0878448
CARD16	-0.24908	-1.42039	-0.0685112	0.127126
MED13	-0.362221	-1.42036	-0.0354138	0.230087
PCYT2	-0.428215	-1.41928	-0.149027	0.196711
PLIN5	-0.191034	-1.4192	-0.0119712	0.126172
CFAP43	-0.19152	-1.41844	-0.0592077	0.0932797
DEFB136	-0.156475	-1.4183	-0.024522	0.0930361
KIF17	-0.210197	-1.41805	-0.0610207	0.105198
SMIM11	-0.233936	-1.41772	-0.0200431	0.150871
LGALS2	-0.132323	-1.41724	-0.00456303	0.0901471
LIAT1	-0.084118	-1.41721	0.0667669	0.106466
ZNF146	0.00625248	-1.41651	0.169052	0.11493
IFIT3	-0.145591	-1.41631	0.0555942	0.142049
OR2T2	-0.577547	-1.41594	-0.332463	0.173089
KLHL1	-0.191927	-1.4158	-0.0543178	0.0971955
MFN2	-1.13304	-1.41571	-0.748205	0.271829
KHDRBS2	-0.0363521	-1.41528	0.133689	0.120147
H2BC18	-0.505213	-1.41499	-0.273041	0.16408
ABCC4	0.0349972	-1.41452	0.203798	0.119334
LILRA5	-0.118836	-1.4141	0.0248977	0.101643
KLHL28	-0.105254	-1.41407	0.0165081	0.086107
FAM20A	-0.232373	-1.41401	-0.0673359	0.116715
WDR13	-0.158861	-1.41381	-0.0148503	0.10186
ACTN2	-0.118581	-1.41358	0.0555038	0.123152
DDIT4	-0.150785	-1.41335	0.116458	0.189085
DDO	-0.148791	-1.41325	-0.00585374	0.101141
THUMPD2	-0.268341	-1.41324	-0.11092	0.111391
AK2	-0.635522	-1.41312	-0.339821	0.209255
PRR5L	0.00316982	-1.4131	0.16533	0.114755
CANT1	-0.325591	-1.41271	-0.132337	0.136796
TCFL5	-0.3102	-1.41212	-0.107182	0.143768
WDR17	-0.00855073	-1.4108	0.142713	0.107218
ITPRID1	0.0195051	-1.40992	0.170161	0.106854
TMEM178B	-0.11023	-1.40962	0.0564201	0.118223
CFAP69	-0.166168	-1.40888	-0.00891547	0.111615
GNPTAB	-0.283832	-1.40886	-0.115198	0.119695
ACTA2	-0.0737152	-1.40852	0.0570766	0.0928573
OTUD3	-0.239135	-1.4085	-0.0680313	0.121479
ABI2	-0.00795617	-1.40839	0.128583	0.0969473
SDK2	-0.287859	-1.40837	-0.126977	0.114233
BICDL2	-0.393551	-1.40666	-0.188221	0.14597
HTR5A	-0.00205106	-1.4056	0.164942	0.118805
TBC1D25	-0.187153	-1.40527	-0.0552535	0.093861
DDX6	-1.15947	-1.40475	-0.795698	0.25896
CSDC2	-0.306893	-1.40424	-0.147941	0.113194
THEM4	-0.25233	-1.40421	-0.0832571	0.120404
H3C3	-0.413503	-1.40366	-0.188907	0.160007
ERC1	-0.191018	-1.40307	-0.0331448	0.11252
QRFPR	-0.167177	-1.403	-0.0162319	0.107588
B3GNT7	-0.148747	-1.40262	0.00628198	0.110528
PRR23C	-0.174594	-1.40218	-0.0136751	0.114763
RETNLB	-0.126694	-1.40089	0.0399184	0.118933
TSPAN17	-0.170666	-1.40084	0.0301238	0.143335
SH3KBP1	0.0100932	-1.39934	0.121475	0.079596
NOVA2	-0.068004	-1.39933	0.0986838	0.119119
SYNE3	-0.0613393	-1.39723	0.0989729	0.114736
ADAMTS17	-0.129302	-1.39691	0.0167387	0.104546
OTOS	-0.209189	-1.39659	-0.0559911	0.109694
ANXA4	-0.0749943	-1.3956	0.0629577	0.0988477
FEV	-0.111037	-1.39547	0.119929	0.165511
SUCLA2	-0.424046	-1.39487	-0.1812	0.1741
PRSS37	-0.0790013	-1.39486	0.0326084	0.0800152
SHFL	-0.278925	-1.39399	-0.118018	0.115429
IKBKG	-0.435754	-1.39366	-0.146807	0.207329
MPV17	-0.292582	-1.39312	-0.117201	0.125891
KIF3B	-0.0768281	-1.39268	0.0752751	0.109216
HOXB2	-0.204	-1.39233	-0.0438148	0.115048
GABPB2	-0.417448	-1.39201	-0.216707	0.144209
ELOVL5	-0.00277301	-1.39131	0.157098	0.114906
OR2L5	-0.39505	-1.39129	-0.20043	0.139885
MAGEB10	-0.0634668	-1.39075	0.0853676	0.107017
ENTPD7	-0.247504	-1.3899	-0.106303	0.101591
RAB33A	-0.0575707	-1.38979	0.0958397	0.110384
ANXA5	-0.0500699	-1.38897	0.0779505	0.0921694
MARK3	-0.173341	-1.38872	0.0285046	0.145347
BLTP2	-0.613574	-1.38868	-0.334143	0.201221
NEMP1	-0.116337	-1.38673	0.016219	0.0955888
PYROXD2	-0.131817	-1.3867	-0.00482052	0.091582
GPX5	-0.00362936	-1.38609	0.119851	0.0890851
TMED1	-0.213979	-1.38588	-0.0311331	0.131934
ODF4	-0.261063	-1.38543	-0.108283	0.110277
SLC16A7	-0.236772	-1.38474	-0.102913	0.0966675
FAM43B	-0.120727	-1.38362	0.0535334	0.125945
MFSD12	-0.0579157	-1.38315	0.111486	0.122476
CHKA	-0.680406	-1.38297	-0.368507	0.225529
P3H4	-0.362216	-1.3822	-0.190511	0.124225
ARID3A	-0.217099	-1.38218	-0.0268471	0.137646
TOP1	-1.31654	-1.38201	-1.00199	0.227605
NGFR	-0.283509	-1.38131	-0.127698	0.112799
KIRREL1	-0.140597	-1.38054	0.145523	0.207253
UNG	-0.287253	-1.38019	-0.122047	0.119698
ALKBH7	-0.26137	-1.38014	-0.0788712	0.132233
DAZAP1	-0.497116	-1.37982	-0.200968	0.214629
NCOR1	-0.423521	-1.37956	-0.149876	0.198357
BRCC3	-0.205253	-1.37894	-0.00907564	0.142266
ASAP2	-0.0360515	-1.37879	0.130374	0.120704
UBL4A	-0.215492	-1.37843	-0.0777835	0.0999024
ZNF804B	-0.141742	-1.37842	-0.0212999	0.087377
DNAJA1	-0.74379	-1.37835	-0.432725	0.225678
MYDGF	-0.154917	-1.37833	0.000987105	0.11311
IGFBP6	-0.252815	-1.37775	-0.105308	0.107064
TMEM207	-0.0601798	-1.37754	0.0486556	0.0790069
NCOA7	-0.00532255	-1.37743	0.158965	0.119271
ACTC1	-0.167509	-1.37727	-0.00664956	0.116795
APOBEC3B	-0.21176	-1.37702	0.0105634	0.161453
CCDC159	-0.29588	-1.37602	-0.00156261	0.213891
MAGI1	-0.155877	-1.37521	-0.0151522	0.102329
WFDC6	-0.166817	-1.37464	-0.00952637	0.114423
ACO1	-0.105428	-1.37432	0.0307379	0.0990786
OR2T29	-0.355152	-1.37376	-0.163321	0.13964
SLC31A2	-0.114692	-1.37366	0.0322009	0.106935
MFN1	-0.265536	-1.37356	-0.0883611	0.12899
DTNBP1	-0.225633	-1.37237	-0.0656948	0.116542
CKS1B	-1.12913	-1.37149	-0.718907	0.299109
RNASEH1	-0.309749	-1.37131	-0.0535631	0.186818
CDK2AP2	-0.406392	-1.3711	-0.200787	0.149956
HLA-DQB1	0.0630346	-1.37103	0.237464	0.127225
GLRX2	-0.277439	-1.37099	-0.0736166	0.148668
SFT2D3	-0.300917	-1.37074	-0.130392	0.124403
VEGFB	-0.245184	-1.37005	-0.0799501	0.120604
GPR150	-0.169565	-1.36972	-0.00718731	0.118548
OR11H4	-0.237995	-1.36802	-0.0999387	0.100917
SRXN1	-0.0972079	-1.36785	0.0795719	0.129239
EVX1	-0.0963969	-1.36774	0.0698529	0.12155
FRMD7	-0.138902	-1.36727	-0.0155452	0.0902208
COPS4	-1.483	-1.36726	-1.12468	0.262072
MEX3A	-0.419576	-1.3664	-0.191302	0.167063
MRGPRG	-0.113384	-1.36613	0.0674587	0.132376
SIX5	-0.259329	-1.36507	-0.117999	0.103533
DCHS1	-0.204457	-1.3648	-0.0206359	0.134687
LMBRD1	-0.10025	-1.36438	0.0542833	0.113263
GPR108	-0.164556	-1.36392	-0.0111118	0.112502
MBOAT4	-0.208427	-1.36337	0.0268344	0.172559
IRF2BP2	-0.489563	-1.36313	-0.108906	0.279251
GPR19	-0.155605	-1.36299	-0.0180929	0.10089
SLC7A13	-0.229453	-1.36298	-0.0713428	0.116004
POTEM	-0.325795	-1.36257	-0.124646	0.147624
FUNDC1	-0.112223	-1.36241	0.0394066	0.111295
CACNB3	-0.638114	-1.36237	-0.393418	0.17961
ACTN1	-0.218988	-1.36227	-0.0381234	0.132767
EPS8	-0.0618946	-1.36144	0.0703866	0.0971625
CENPB	-0.305629	-1.36098	-0.0454946	0.191138
MTNAP1	-0.20632	-1.36078	-0.0447498	0.118734
RTP1	-0.139426	-1.36033	0.0203098	0.117424
PRSS58	-0.0739273	-1.36032	0.0539441	0.0940006
ADD3	-0.128483	-1.35834	0.0115921	0.103122
NAPG	-1.35104	-1.35815	-0.754434	0.439277
TOR3A	-0.264021	-1.35765	-0.109305	0.113959
TNNC2	-0.241879	-1.3575	-0.0844229	0.11599
RAP2B	-0.121356	-1.35745	0.100767	0.163633
ARF3	-0.385472	-1.35734	-0.227914	0.116078
TSPYL6	-0.161861	-1.3572	-0.0105673	0.111475
SORCS3	-0.174375	-1.35681	-0.022858	0.111671
CCL22	-0.118067	-1.35678	0.0161045	0.0988899
CYP4A22	-0.0747188	-1.35649	0.0730993	0.108971
EGFL6	0.0648667	-1.35644	0.200499	0.0999915
DIP2A	-0.141728	-1.35617	-0.00780044	0.0987542
FREM1	-0.113211	-1.3557	0.0256806	0.10245
RRP1	-1.14554	-1.35423	-0.825844	0.236076
AZIN1	-0.349928	-1.35381	-0.133315	0.160002
FFAR2	-0.340143	-1.35366	-0.16778	0.127332
UBE2R2	-0.356268	-1.35336	-0.125698	0.170369
PROCR	-0.220965	-1.35297	-0.0291192	0.141796
CLSTN3	-0.229442	-1.35255	-0.100947	0.0950022
FOXN2	-0.266129	-1.3522	-0.0831825	0.135296
ATP6V0B	-1.58048	-1.35218	-1.18523	0.292301
CEMP1	-0.327642	-1.35218	-0.153194	0.129013
TMED9	-0.266285	-1.35197	-0.0664289	0.147825
FAT4	-0.210315	-1.35171	-0.0690934	0.104476
IGSF1	-0.0410197	-1.35155	0.0777118	0.0878484
PDZK1IP1	-0.493544	-1.35025	-0.298359	0.144554
RHNO1	-0.301522	-1.35004	-0.110142	0.14176
SPHKAP	-0.00660885	-1.34951	0.110712	0.0869356
ZNF185	-0.310898	-1.34946	-0.127024	0.136257
AGFG1	-0.146508	-1.34946	0.0416786	0.139453
CYP7B1	-0.0368266	-1.34928	0.122089	0.117778
THTPA	-0.21746	-1.34911	-0.058872	0.11755
IGFBP7	-0.275833	-1.34902	-0.103273	0.127915
UBA7	-0.267952	-1.34873	-0.121359	0.10869
PANX1	-0.126332	-1.34872	0.0204049	0.108797
ZNF705B	-0.370753	-1.34861	-0.168532	0.149947
CNOT10	-0.385373	-1.34809	-0.138824	0.182888
RPP25	-0.0306014	-1.34806	0.118782	0.110814
MAZ	-0.195482	-1.34796	-0.0358356	0.118435
CLIC1	-0.231514	-1.34754	-0.0922296	0.103362
USP50	-0.253486	-1.34727	-0.092036	0.119835
SLC35G5	-0.144137	-1.34726	0.0168732	0.119509
FOXP3	-0.0970514	-1.34713	0.0385364	0.100649
EDEM1	-0.125816	-1.34681	0.0276635	0.113958
EIF2AK1	-0.13436	-1.3465	0.0443243	0.132703
PRSS54	-0.10879	-1.34597	0.00449596	0.0841671
USP29	0.0128558	-1.34592	0.146414	0.0992325
CMKLR1	-0.214125	-1.34531	0.0531659	0.198684
SECTM1	-0.202299	-1.34373	-0.0507199	0.112805
SERPINA7	-0.0650393	-1.34352	0.0539698	0.0885804
AQP1	-0.0526732	-1.34312	0.0936453	0.108939
SLC39A13	-0.19463	-1.34161	-0.0346524	0.119243
KLHL13	-0.173157	-1.34146	-0.0115525	0.120469
WDR87	-0.254364	-1.34144	-0.0880818	0.123958
EGLN2	-0.363355	-1.34117	-0.163882	0.148731
ABCC1	-0.126837	-1.34024	0.0152774	0.106036
HGS	-1.01143	-1.33959	-0.708522	0.226121
LGI3	-0.130836	-1.33908	-0.00258028	0.0957787
ADTRP	-0.02157	-1.33842	0.136483	0.118089
POLQ	-0.534282	-1.33818	-0.282933	0.187829
SOX18	-0.00854233	-1.33742	0.137973	0.10955
EXOSC1	-0.963304	-1.33686	-0.623727	0.254011
CD300LF	-0.0383697	-1.33662	0.0817343	0.0898566
HAMP	-0.501057	-1.3365	-0.239055	0.196036
PPIC	-0.0908448	-1.33647	0.0271336	0.0882759
KCND1	-0.197615	-1.33593	-0.0469734	0.112762
RIC8B	-0.0843711	-1.33583	0.0598849	0.10799
ATPSCKMT	-0.07609	-1.3354	0.0548393	0.0980448
TMEM223	-0.27436	-1.33497	-0.111861	0.121724
KIF20B	-0.290744	-1.33493	-0.0682874	0.166643
S1PR2	-0.0430938	-1.33473	0.0935449	0.102372
NOMO2	-0.212481	-1.33405	-0.0541168	0.11871
DNASE1	-0.176914	-1.33386	-0.0312359	0.109216
PAMR1	-0.0545315	-1.3336	0.068126	0.0919745
FAM114A1	-0.0794598	-1.33342	0.0599819	0.104574
FIP1L1	-1.35588	-1.33315	-1.05004	0.229408
DUS1L	-0.256186	-1.33294	-0.0814432	0.131096
PNMA1	-0.324761	-1.33252	-0.126252	0.148973
NDUFAF2	-0.411865	-1.33197	-0.216387	0.146758
ERI2	-0.271553	-1.33164	-0.101063	0.12803
ZDHHC14	-0.0966464	-1.33131	0.0261225	0.0922164
TYMP	-0.177528	-1.33125	-0.0208376	0.117702
ACD	-0.6293	-1.33101	-0.372513	0.192927
CA3	-0.0429787	-1.33058	0.0861553	0.0970505
DUSP15	-0.0417011	-1.33025	0.0913005	0.0999824
ANO5	-0.181314	-1.32979	-0.0312642	0.112837
ZIC3	-0.074687	-1.32909	0.0474468	0.0918925
CYP21A2	-0.223295	-1.32852	-0.0667778	0.117814
TG	-0.104756	-1.32821	0.032658	0.103458
ARHGAP22	-0.10925	-1.32789	0.0207232	0.097879
UBE2G1	-0.25707	-1.32734	-0.0384716	0.164689
TLNRD1	-0.175183	-1.32729	-0.0123429	0.122686
SAMHD1	-0.329217	-1.32726	-0.143932	0.1396
PRPSAP1	-0.160161	-1.32718	-0.00718145	0.115267
GLS	-0.507168	-1.3266	-0.20504	0.227747
MAPK12	-0.0662348	-1.32638	0.103507	0.127973
TSC22D3	-0.0970702	-1.32517	0.0451613	0.107331
NPM3	-0.383466	-1.32446	-0.189968	0.146095
WDR86	-0.283032	-1.3244	-0.0344693	0.18768
YME1L1	-0.623012	-1.3244	-0.274471	0.26317
CYB5B	-0.77405	-1.32433	-0.323471	0.340231
CLDN2	-0.093915	-1.32433	0.040735	0.101674
OSBPL1A	-0.181863	-1.32385	-0.021	0.121511
PSTPIP1	-0.187981	-1.32356	-0.0289181	0.120178
FCGR3A	-0.139876	-1.32313	0.0431107	0.138298
ZDHHC16	-0.191927	-1.32308	-0.0220587	0.128389
SPINK13	0.0222721	-1.32295	0.134268	0.0846562
DEFA5	0.0366565	-1.32292	0.176977	0.106069
GSC	-0.109991	-1.32279	0.0344186	0.10917
EFCAB11	-0.0831372	-1.32249	0.0641987	0.111408
GSS	-0.0847359	-1.32115	0.113438	0.150001
STXBP5	-0.12761	-1.32086	0.00853138	0.10307
SIRPB1	0.150908	-1.31974	0.257339	0.0806453
XXYLT1	-0.314495	-1.31963	-0.121249	0.14644
ADCY1	-0.139896	-1.31893	-0.00776933	0.100177
LURAP1L	-0.0198088	-1.31796	0.122455	0.107942
AHI1	-0.202427	-1.31618	-0.0597948	0.108368
STK35	-0.222348	-1.31557	0.000196859	0.169162
CHIT1	-0.183236	-1.3152	-0.057206	0.095826
MSL2	-0.334716	-1.31369	-0.13763	0.150025
FUT11	-0.248879	-1.31349	-0.0973477	0.115365
TRPV3	-0.0296705	-1.3131	0.13062	0.12207
SEPHS2	-1.40252	-1.31295	-0.695525	0.538474
ZNF226	-0.15005	-1.31253	0.000307807	0.114556
ADCYAP1R1	-0.0246838	-1.31249	0.114004	0.105667
ZNF200	-0.120539	-1.31203	0.00959046	0.0991824
CEACAM3	-0.137651	-1.31174	0.0180734	0.118716
LCE3E	-0.154082	-1.31145	-0.0309347	0.0939019
MED27	-1.29224	-1.31125	-1.04507	0.188502
REPS2	-0.020733	-1.31086	0.101184	0.0930049
ZNF721	0.0665796	-1.31062	0.220436	0.117393
IMMP1L	-0.223501	-1.30993	-0.0882363	0.103261
CCNL1	-0.995542	-1.30988	-0.567149	0.327048
EPS8L1	-0.234962	-1.30985	-0.0728961	0.123729
MTFR1	-0.16654	-1.30983	-0.0347769	0.100596
IKBIP	-0.207926	-1.30974	-0.0594929	0.113331
MINDY2	-0.474507	-1.30956	-0.272932	0.153925
SLC25A4	-0.139804	-1.30947	-0.00535943	0.102671
KCNG3	-0.22723	-1.30921	-0.0899812	0.104834
MSMP	-0.222386	-1.30907	-0.083894	0.105794
TNFAIP3	-0.198515	-1.30907	0.00856445	0.158189
KIRREL3	-0.00887573	-1.30827	0.149214	0.120839
ITGA4	-0.26805	-1.30766	-0.0970822	0.130744
MAN2A1	-0.116374	-1.30764	0.0398097	0.11944
TRIM46	-0.452852	-1.30747	-0.268368	0.1411
ADCY6	-0.151285	-1.30709	-0.00370869	0.112905
ATP8B2	-0.172597	-1.30677	-0.0256143	0.112477
GART	-0.985843	-1.30645	-0.515891	0.359718
DNAJC9	-2.01487	-1.30644	-1.14649	0.664696
COL16A1	-0.0427931	-1.30565	0.104331	0.112683
SPRR2G	-0.773255	-1.30557	-0.505862	0.20481
C3orf52	-0.0918064	-1.30536	0.037711	0.0992198
CLDN11	-0.130412	-1.30515	-0.00977076	0.0924345
BEX5	-0.0562555	-1.30505	0.0846694	0.107984
CRAT	-0.132808	-1.30459	0.0232099	0.119591
TRAT1	-0.0699423	-1.30323	0.0681484	0.10596
LRSAM1	-0.0990906	-1.30259	0.0240032	0.0944989
CD164L2	-0.056741	-1.30234	0.0650823	0.0935418
TAGLN	-0.221584	-1.30224	-0.0320634	0.145534
TRAPPC5	-1.00922	-1.30108	-0.72081	0.221668
SH3RF1	-0.0783505	-1.30094	0.0353758	0.0874182
FBXO46	-0.177586	-1.30084	-0.0360349	0.108816
SLC25A27	-0.246417	-1.30081	-0.121019	0.0963998
EAPP	-0.984581	-1.30039	-0.680811	0.233599
GNPTG	-0.116217	-1.29966	0.0284789	0.111334
CUX2	-0.22317	-1.2993	-0.0533925	0.130669
MS4A3	-0.131953	-1.29849	0.00536985	0.105755
MAU2	-0.886416	-1.29825	-0.423838	0.356308
GREB1	-0.0227796	-1.29816	0.110076	0.102342
USP38	-0.270562	-1.29756	-0.0736164	0.151781
ROBO2	-0.207111	-1.29739	-0.0426913	0.126731
MDM2	-1.21191	-1.2973	-0.577215	0.489242
FUT3	-0.0777366	-1.29714	0.0621784	0.107864
SPRYD7	-0.0408644	-1.29693	0.102828	0.110795
UTP14A	-0.497486	-1.29681	-0.29303	0.15766
SLC29A1	-0.152855	-1.29584	-0.0233262	0.0999569
CLRN2	-0.15745	-1.29307	-0.01858	0.107396
GUCA1C	-0.124083	-1.29254	0.0109768	0.104492
RBM27	-0.438691	-1.29186	-0.182667	0.198183
METRN	-0.191486	-1.28986	-0.0501647	0.109563
ANO8	-0.25842	-1.28955	-0.111322	0.11407
MBLAC1	-0.410838	-1.28947	-0.248927	0.125564
TIMM8A	-0.595077	-1.28941	-0.252376	0.265781
PEX5	-0.238595	-1.28711	-0.029622	0.162359
H4C8	-0.200322	-1.28704	-0.0704197	0.100931
LSM14A	-0.542937	-1.28684	-0.356569	0.144826
PSMD1	-1.66203	-1.28674	-1.29013	0.28903
KPTN	-0.168493	-1.2859	-0.0266466	0.110309
CNMD	-0.119401	-1.2858	0.0132925	0.1032
MARCHF4	-0.300907	-1.28511	-0.164073	0.106477
ADO	-0.186584	-1.28456	-0.0412342	0.113151
GOLGA8N	-0.671476	-1.28338	-0.434841	0.184385
RGS2	-0.207667	-1.28337	-0.0589242	0.115901
LRRC37A2	-0.738852	-1.28313	-0.417201	0.250676
ARHGAP31	-0.177557	-1.28299	-0.0421823	0.105515
UROD	-1.24236	-1.28295	-0.628031	0.47884
KBTBD6	-0.0956348	-1.2829	0.0464787	0.110775
CNOT11	-0.45391	-1.28251	-0.169122	0.222055
POT1	-0.769278	-1.28209	-0.429844	0.26475
SYNJ1	-0.0516066	-1.28172	0.102171	0.119977
ZC3H7A	-0.204207	-1.28142	0.00458238	0.162936
SORD	-0.0734427	-1.2811	0.0617687	0.105543
SCAND1	-0.374752	-1.28048	-0.213046	0.126285
ZNF587B	0.096431	-1.28025	0.241055	0.112966
OR8D1	-0.13287	-1.27957	0.017506	0.117521
KYAT3	-0.112064	-1.27822	0.0122484	0.0972537
FAAP24	-0.57041	-1.27755	-0.321646	0.194719
OR2B6	-0.284186	-1.27747	-0.157047	0.0995242
CRTAP	-0.230099	-1.27699	-0.0892526	0.110295
MASTL	-1.69386	-1.27654	-1.23054	0.362951
LDLRAD4	-0.0565309	-1.27612	0.0792877	0.106431
CCDC43	-0.460259	-1.27554	-0.308321	0.119116
ZNF707	-0.117863	-1.27553	0.00765618	0.0984058
ZFP41	-0.334069	-1.27527	-0.154462	0.140839
PCOLCE2	-0.100833	-1.27509	0.00748737	0.0849512
RPUSD1	0.0401798	-1.27491	0.164022	0.0971384
DAP	-0.367042	-1.27443	-0.214848	0.119422
CIR1	-0.612602	-1.2738	-0.385499	0.178288
C2CD2L	-0.109026	-1.27311	0.0294874	0.108799
METTL21C	-0.0918123	-1.27236	0.0438141	0.106594
CASKIN1	-0.220058	-1.27223	-0.0794193	0.110545
NPW	-0.106961	-1.27162	0.0362766	0.112642
TFRC	-1.4288	-1.27056	-0.79458	0.499166
TRIM47	-0.279543	-1.27042	-0.102234	0.139567
NOTCH1	-0.172873	-1.27018	-0.0257277	0.115846
HELQ	-0.193592	-1.27003	-0.0623391	0.103346
RORC	-0.286673	-1.27003	-0.155247	0.103483
PLXDC1	-0.305938	-1.26998	-0.152968	0.120451
ATXN7	-0.109239	-1.26943	0.0715021	0.14238
IL5RA	0.00915283	-1.26888	0.138501	0.101939
SPTLC2	-0.534669	-1.26888	-0.276593	0.20339
TMEM9	-0.0778544	-1.26886	0.0421943	0.0946117
H3C11	-0.509875	-1.26855	-0.276796	0.183737
LITAF	-0.0921683	-1.26813	0.0478126	0.110384
PAIP1	-0.260034	-1.2679	-0.100201	0.126062
GPR15LG	-0.0885668	-1.26734	0.0812579	0.134001
CXCL14	-0.056643	-1.26682	0.0990782	0.122923
OR52E4	-0.170607	-1.26675	-0.0320317	0.109394
DOT1L	-0.498639	-1.26629	-0.174427	0.256033
ROCK1	-0.256362	-1.26618	-0.0278975	0.180435
THY1	-0.128553	-1.26617	-0.00355977	0.0987172
FAM53C	-0.210887	-1.26604	-0.0546162	0.123433
ZBBX	-0.0556835	-1.26599	0.1082	0.129451
PRDM6	-0.0881747	-1.26521	0.0464594	0.106413
WFIKKN1	-0.117314	-1.26499	0.0226009	0.110605
SLC6A14	-0.0541174	-1.26498	0.0792091	0.105398
SH3PXD2B	-0.0657392	-1.2649	0.0750927	0.111339
EXOC3	-0.842475	-1.26427	-0.618163	0.177424
H2BC3	-0.540632	-1.2639	-0.291729	0.196932
WAC	-0.73555	-1.26387	-0.466618	0.212784
[truncated: 15,788 more rows]

## Sheet: SUPM2_ACH-000226
gene	gene_effect	z_score	mean	stddev
BATF3	-1.05026	-8.05357	0.0120258	0.131903
PTPN2	-1.07172	-6.0412	-0.0179021	0.174439
STAT3	-1.29809	-5.86611	-0.219548	0.183861
SUV39H1	-0.685618	-5.29563	-0.014263	0.126775
SBNO2	-0.960666	-5.05728	-0.00691394	0.18859
PDSS1	-1.32523	-4.87853	-0.319128	0.20623
API5	-1.01342	-4.84832	-0.169965	0.173968
HTRA2	-1.04491	-4.84748	-0.0740214	0.200288
PTPN1	-1.32823	-4.73873	-0.229036	0.23196
POU3F3	-0.622363	-4.66096	-0.0818431	0.115968
CEP63	-0.636164	-4.64899	-0.0905737	0.117357
C2CD3	-0.476147	-4.43363	0.0648646	0.122024
LSM4	-2.9951	-4.27586	-1.79462	0.280758
FAM136A	-1.37761	-4.27429	-0.520103	0.200619
AVPR1B	-0.621582	-4.25655	-0.0879997	0.125356
ITPA	-0.616944	-4.22296	-0.067879	0.130019
PIAS4	-0.684865	-4.15842	-0.0783762	0.145846
RHEX	-0.560257	-4.15098	-0.083157	0.114937
WDR44	-1.02333	-3.99952	-0.209578	0.203463
DUSP22	-0.783105	-3.98036	-0.178002	0.152022
CRIPT	-0.875234	-3.95655	-0.158325	0.181196
ADORA1	-0.380971	-3.88399	0.0999691	0.123826
PRAF2	-0.38531	-3.87282	-0.028266	0.0921922
OPHN1	-0.318987	-3.82762	0.0669845	0.100838
GNA11	-0.615073	-3.75717	-0.147897	0.124343
SLC30A10	-0.471996	-3.74069	-0.0584553	0.110552
TDP2	-1.18491	-3.72741	-0.250872	0.250586
ATG9A	-1.00344	-3.7192	-0.186796	0.219574
FOXB2	-0.437068	-3.70708	-0.063158	0.100864
ABHD17A	-0.940243	-3.64953	-0.316971	0.170781
SLC29A1	-0.386887	-3.63718	-0.0233262	0.0999569
GLS	-1.03255	-3.63347	-0.20504	0.227747
SP110	-0.543372	-3.62635	-0.0364725	0.139782
ALAS1	-0.897137	-3.62001	-0.219495	0.187193
ZWILCH	-0.826695	-3.60478	-0.230539	0.165379
BSG	-0.704063	-3.59031	-0.0638348	0.178321
MDM4	-1.23783	-3.58586	-0.182701	0.294246
STAG1	-1.03969	-3.54923	-0.149276	0.250876
SSRP1	-2.17787	-3.49338	-1.30921	0.24866
PRB2	-0.865375	-3.47452	-0.212759	0.187829
LCE3D	-0.580108	-3.47158	-0.080321	0.143965
ZNHIT1	-0.989574	-3.44268	-0.29145	0.202785
ZNF736	-0.506354	-3.42952	-0.100809	0.118251
WDR13	-0.36349	-3.42273	-0.0148503	0.10186
SERTAD4	-0.33865	-3.41619	0.0249208	0.106426
FCMR	-0.462362	-3.40323	-0.0796467	0.112456
NHLH2	-0.365567	-3.39952	0.00256189	0.108289
LAD1	-0.359106	-3.38697	0.0180741	0.111362
SLC22A12	-0.386622	-3.37404	-0.050825	0.0995236
ZCCHC10	-0.479601	-3.36867	-0.135683	0.102093
ZNF680	-0.586597	-3.3622	-0.076236	0.151794
FREY1	-0.383271	-3.36096	-0.0209092	0.107815
FADS3	-0.454892	-3.36052	-0.0241032	0.128191
FCHO1	-0.578375	-3.35221	-0.16124	0.124436
RORC	-0.495325	-3.28633	-0.155247	0.103483
PEPD	-0.347463	-3.24413	0.0147342	0.111647
IGFBP7	-0.516044	-3.22691	-0.103273	0.127915
CLPB	-0.943705	-3.22238	-0.201415	0.230355
TAFAZZIN	-1.47698	-3.21325	-0.396753	0.336179
CR1L	-0.601335	-3.20705	-0.132803	0.146094
IKZF1	-0.575669	-3.20562	-0.0460704	0.165209
SARNP	-1.12283	-3.20526	-0.434156	0.214856
ASB3	-0.474867	-3.19533	0.00451931	0.150027
TSPAN14	-0.359339	-3.18515	-0.039973	0.100267
ZNF296	-0.364077	-3.16555	-0.0201772	0.108638
LAMA4	-0.309247	-3.14963	0.05325	0.115092
ACVR1C	-0.370087	-3.1493	0.0864508	0.144965
C8orf34	-0.348165	-3.14919	-0.0677963	0.0890288
ZNF468	-0.735687	-3.14116	-0.207063	0.168289
CEP57	-0.637979	-3.12531	-0.139597	0.159466
PGM5	-0.616092	-3.12285	-0.07452	0.173422
KNTC1	-1.04438	-3.11659	-0.195028	0.272525
CTSE	-0.245888	-3.11255	0.0477345	0.0943349
ZDHHC17	-0.497774	-3.09372	-0.0347218	0.149675
KHSRP	-0.879069	-3.08893	-0.185416	0.224561
SPATA31A3	-0.548913	-3.08798	-0.121823	0.138307
LYSMD2	-0.242572	-3.08101	0.0848684	0.106277
AAR2	-0.421792	-3.07681	-0.0344571	0.125888
MTX2	-0.716218	-3.06757	-0.0301024	0.223667
CITED4	-0.706747	-3.04012	-0.306145	0.131771
SUPT4H1	-1.31448	-3.03222	-0.515069	0.263639
FSIP1	-0.246475	-3.02701	0.0344641	0.092811
SHISA9	-0.268295	-3.01521	0.0291007	0.0986317
ONECUT1	-0.213084	-3.00314	0.0698715	0.0942197
PDE3A	-0.202403	-2.99754	0.151279	0.117991
FAM162B	-0.344175	-2.99153	0.0517055	0.132334
GCLC	-0.642322	-2.9752	-0.0672206	0.193299
VSTM4	-0.375847	-2.9718	-0.0582732	0.106863
C14orf180	-0.323076	-2.95512	-0.00171688	0.108747
ZNF699	-0.334245	-2.93857	0.0561119	0.132839
SDHA	-1.11891	-2.93375	-0.224088	0.305008
DNAJC22	-0.501171	-2.93082	-0.197496	0.103614
POLDIP3	-0.313179	-2.92556	0.0439888	0.122085
STT3B	-0.710779	-2.92124	-0.234919	0.162897
USP1	-1.01533	-2.91987	-0.323352	0.236988
AP3S1	-0.524149	-2.91841	-0.10104	0.144979
BICC1	-0.389987	-2.91814	-0.0393751	0.120149
DKKL1	-0.285959	-2.9173	-0.0100228	0.0945862
ZC3HC1	-0.591993	-2.91373	-0.15868	0.148714
RPL26L1	-1.03116	-2.91132	-0.415299	0.211541
PROS1	-0.445295	-2.91003	-0.127713	0.109134
C1orf116	-0.315851	-2.90785	-0.00100299	0.108275
ALKAL1	-0.390957	-2.9035	-0.0742425	0.10908
PSMF1	-0.844332	-2.9026	-0.168344	0.23289
CIP2A	-0.886886	-2.89061	-0.281768	0.209339
SSTR4	-0.4508	-2.88004	0.0519092	0.174549
PABPN1	-2.51371	-2.87491	-1.57121	0.327836
DBP	-0.512562	-2.86467	-0.160584	0.122868
OR11H6	-0.333506	-2.85965	-0.0731897	0.0910307
NOVA2	-0.241863	-2.85887	0.0986838	0.119119
YWHAH	-0.291441	-2.85467	0.0427883	0.117081
ARHGAP22	-0.257896	-2.84656	0.0207232	0.097879
AP4S1	-0.391249	-2.84614	-0.00469979	0.135815
KRTAP13-1	-0.328451	-2.8425	0.0139817	0.120469
CDCA2	-0.496265	-2.84138	-0.160272	0.11825
KANK3	-0.34345	-2.83978	0.020176	0.128047
ADCY1	-0.292102	-2.8383	-0.00776933	0.100177
HINT2	-0.412846	-2.83244	-0.113215	0.105785
ADRA2B	-0.407499	-2.82647	-0.0790765	0.116195
ZC3H12B	-0.318261	-2.82621	-0.0207768	0.105259
GTF2H4	-1.45909	-2.81193	-0.708945	0.266771
CDIN1	-1.16565	-2.80836	-0.38643	0.277466
DIMT1	-1.79167	-2.78754	-1.26075	0.190459
MMP28	-0.46384	-2.77812	-0.0774747	0.139075
CPOX	-0.867315	-2.77537	-0.262768	0.217826
NUCKS1	-0.477396	-2.77171	-0.0361499	0.159196
GARIN3	-0.311168	-2.76736	-0.0428139	0.0969712
BTG2	-0.319905	-2.75853	0.0377146	0.129641
NUAK2	-0.362582	-2.75513	-0.0322057	0.119913
ASB17	-0.372361	-2.74655	-0.0522055	0.116566
GABRB3	-0.282792	-2.7414	-0.027832	0.0930035
APBA2	-0.579693	-2.73589	-0.143556	0.159414
ANXA8L1	-0.672725	-2.73461	-0.264938	0.149121
NUPR2	-0.531793	-2.73116	-0.18843	0.125721
MCL1	-2.06444	-2.72404	-0.797741	0.465009
TRIP4	-0.535265	-2.72264	-0.174913	0.132354
IER5	-0.238356	-2.72169	0.135756	0.137456
CRYM	-0.274643	-2.71912	0.0243734	0.109968
ARID3C	-0.383023	-2.71652	-0.0387634	0.126728
YJEFN3	-0.646051	-2.71356	-0.198243	0.165026
IRF4	-1.16234	-2.7117	-0.124996	0.382544
DHODH	-1.20764	-2.7097	-0.356386	0.314149
OPTC	-0.303417	-2.70603	-0.0409305	0.0970005
UBXN1	-0.347904	-2.70591	-0.0434862	0.112501
PHGR1	-0.571757	-2.70307	-0.171166	0.148199
BMP15	-0.180018	-2.69688	0.0733853	0.0939617
SNW1	-2.27485	-2.69322	-1.51974	0.280374
USB1	-0.602987	-2.6902	-0.280903	0.119725
ABTB2	-0.219607	-2.64887	0.0858148	0.115303
ELAVL4	-0.27152	-2.64319	-0.00536915	0.100693
NPAP1	-0.243149	-2.63282	0.0203579	0.100085
MFAP1	-2.43799	-2.62782	-1.78762	0.247493
FOLH1	-0.57218	-2.62551	-0.175921	0.150926
DMAC2	-0.504784	-2.62222	-0.12349	0.145409
SFMBT2	-0.297941	-2.61991	-0.0276812	0.103156
HAND1	-0.267255	-2.61711	0.0568678	0.123848
ANAPC1	-2.29374	-2.61518	-1.60231	0.264392
UBA6	-1.00357	-2.61168	-0.409785	0.227357
BTC	-0.264194	-2.61057	0.0386129	0.115993
ALAD	-0.601564	-2.60865	-0.079956	0.199953
HMBS	-0.664054	-2.60793	-0.131112	0.204355
HAX1	-0.703119	-2.60654	-0.273	0.165015
OR5K4	-0.365665	-2.60345	-0.0763944	0.11111
FAM120C	-0.269481	-2.60264	-0.0136609	0.0982926
ZNF580	-0.400208	-2.60209	-0.0463333	0.135996
LAMB3	-0.291724	-2.59063	-0.00110195	0.112182
CDC20	-2.89835	-2.59054	-2.03235	0.334292
PTMA	-1.04763	-2.58392	-0.444205	0.233529
TNFAIP8L3	-0.293539	-2.58059	-0.0284435	0.102727
PPCDC	-0.888563	-2.57054	-0.126033	0.296642
SPAG17	-0.353926	-2.56946	-0.00342058	0.136412
RTL3	-0.169792	-2.56736	0.132572	0.117772
SLC6A2	-0.35072	-2.55643	-0.0500815	0.117601
RBMS2	-0.421101	-2.55528	-0.141989	0.109229
BIN1	-0.321792	-2.54922	-0.00789629	0.123134
CAD	-1.37968	-2.54852	-0.44079	0.368404
SLC6A8	-0.629575	-2.54815	-0.165321	0.182193
FCAMR	-0.175321	-2.54772	0.126399	0.118427
MVB12A	-0.492458	-2.54519	-0.171743	0.126008
SOS1	-0.915572	-2.5442	-0.286703	0.247177
NUMBL	-0.319452	-2.54387	-0.0192155	0.118024
UGT2B7	-0.240777	-2.54189	0.065121	0.120343
ATG14	-0.535304	-2.54188	-0.0933982	0.17385
LURAP1L	-0.151523	-2.53819	0.122455	0.107942
MDC1	-0.544116	-2.53811	-0.142747	0.158137
PTPN7	-0.457283	-2.53472	-0.127443	0.130129
STRA8	-0.247509	-2.53081	0.0328649	0.110784
C19orf47	-0.30989	-2.52803	-0.0407977	0.106443
DBX2	-0.463777	-2.52749	-0.162644	0.119143
NYNRIN	-0.26644	-2.52089	-0.00762143	0.10267
CD34	-0.155724	-2.51811	0.107738	0.104627
RIMBP2	-0.185442	-2.51501	0.0740456	0.103175
MTHFD1	-1.09358	-2.50954	-0.332682	0.303202
FAM229B	-0.248866	-2.50465	-0.000861813	0.0990172
RB1CC1	-0.764007	-2.50094	-0.217013	0.218715
MAGEH1	-0.459933	-2.49506	-0.118671	0.136775
KLK11	-0.188471	-2.49459	0.0619513	0.100386
TREX1	-0.35695	-2.49343	-0.102299	0.102129
CCND3	-1.11238	-2.48699	-0.319718	0.318723
SNRNP35	-2.44081	-2.48206	-1.65534	0.316459
USP27X	-0.195653	-2.47866	0.0487787	0.0986141
BLOC1S5	-0.128082	-2.47224	0.147925	0.111642
IRX3	-0.379889	-2.46375	-0.0618677	0.12908
MARCHF8	-0.446787	-2.46347	-0.0845794	0.147031
FKRP	-0.266739	-2.4623	0.0202863	0.116568
POLR2D	-2.73855	-2.45728	-1.94265	0.323895
C9orf152	-0.193091	-2.45404	0.0542309	0.100781
ANKFN1	-0.246135	-2.45404	0.00274721	0.101418
COL11A1	-0.373177	-2.44991	-0.134349	0.0974846
H2AX	-1.09586	-2.4499	-0.486516	0.248721
PRADC1	-0.502965	-2.44908	-0.20892	0.120063
PURB	-0.349506	-2.44387	-0.00648509	0.14036
SNUPN	-1.72594	-2.4406	-0.989072	0.301921
NID2	-0.245822	-2.4259	4.26663e-06	0.101334
RNF186	-0.147913	-2.42258	0.0774034	0.0930068
ACTL9	-0.272587	-2.41677	-0.00723347	0.109797
LTV1	-1.48423	-2.41344	-1.03601	0.185718
C2CD5	-0.149107	-2.41203	0.128969	0.115287
PAG1	-0.387907	-2.40727	-0.143032	0.101723
KCNK16	-0.136349	-2.40654	0.0756818	0.0881061
ABRAXAS1	-0.672492	-2.40344	-0.29573	0.156759
PPM1E	-0.444277	-2.40279	-0.179521	0.110187
UBE2Z	-0.819953	-2.40154	-0.356164	0.193121
C5orf34	-0.401425	-2.40086	-0.067308	0.139165
CXCL6	-0.283926	-2.39992	0.00606847	0.120835
GART	-1.37628	-2.39184	-0.515891	0.359718
NFS1	-2.20733	-2.39161	-1.45149	0.316042
DTD2	-0.406216	-2.38816	-0.0879253	0.133278
NUP54	-1.43777	-2.38353	-0.73659	0.294176
TUSC3	-0.258788	-2.38334	0.0418333	0.126134
JUNB	-0.798442	-2.38033	-0.264858	0.224164
FABP1	-0.406735	-2.38025	-0.127788	0.117192
ASCL5	-0.506155	-2.37838	-0.151442	0.14914
MRGBP	-1.43101	-2.37111	-0.678754	0.317259
CPA3	-0.140844	-2.36904	0.0911009	0.0979068
KCNMB4	-0.391739	-2.36902	-0.0976533	0.124138
FAM13C	-0.219908	-2.36776	0.0331974	0.106897
SRRD	-0.703016	-2.36687	-0.247534	0.19244
GRIA1	-0.275144	-2.3662	-0.0502242	0.0950555
UNC13B	-0.319747	-2.36188	-0.097884	0.0939352
MTHFD2	-0.411811	-2.34962	-0.0574444	0.150819
PSMB8	-0.241416	-2.34895	0.0274749	0.114473
GPR15	-0.0676313	-2.34769	0.16821	0.100457
RDH14	-0.276934	-2.34307	-0.0233334	0.108235
ZDHHC5	-0.359107	-2.33683	-0.00908144	0.149786
CEP135	-0.670388	-2.33555	-0.257076	0.176966
MUL1	-0.297795	-2.33536	-0.015892	0.120711
CCDC54	-0.100264	-2.33348	0.0911408	0.0820256
ARL13B	-0.337621	-2.33264	-0.0117939	0.139681
DEPP1	-0.298325	-2.33172	-0.0524776	0.105436
LDLR	-0.695635	-2.32909	-0.214948	0.206384
HTR2A	-0.210276	-2.3275	0.0186024	0.0983364
ACTL7B	-0.244563	-2.32701	0.0811083	0.139953
KCNC4	-0.464237	-2.32669	-0.103267	0.155144
MTCH2	-0.686907	-2.3249	-0.168159	0.223127
OR4E2	-0.291474	-2.32353	-0.0906272	0.0864406
CTR9	-1.55507	-2.32231	-1.01655	0.231888
SLC26A9	-0.199875	-2.31902	-0.00227528	0.0852081
ADAT3	-0.752144	-2.31892	-0.267651	0.208931
DHRS4L2	-0.35894	-2.31749	-0.0932715	0.114636
SH2D5	-0.292296	-2.3064	-0.0702562	0.0962712
NPM3	-0.526593	-2.30414	-0.189968	0.146095
PRR15	-0.333011	-2.30278	-0.0717711	0.113445
XPO4	-0.49661	-2.3006	-0.116359	0.165283
CADM2	-0.17259	-2.30007	0.0774154	0.108694
MIGA2	-0.366682	-2.29801	-0.08543	0.122389
GOLGA8M	-0.693186	-2.29713	-0.318428	0.163142
CAV2	-0.289078	-2.29687	0.0140902	0.131992
CHKA	-0.886438	-2.29652	-0.368507	0.225529
ATP10D	-0.251911	-2.29602	-0.0225433	0.0998982
KLHL33	-0.289462	-2.29429	-0.0288014	0.113613
KRTAP19-5	-0.149139	-2.29244	0.0584648	0.0905603
FBXL19	-0.406791	-2.29228	-0.117865	0.126043
TNKS1BP1	-0.365045	-2.29222	-0.0918689	0.119175
SLC7A1	-0.978998	-2.29143	-0.281197	0.304526
OR4D11	-0.266759	-2.28747	-0.0230447	0.106543
IL15RA	-0.22044	-2.28683	0.00677035	0.0993557
SLC2A10	-0.249169	-2.28554	0.00656272	0.111891
MFSD14A	-0.374881	-2.28446	-0.0464257	0.143778
AHCY	-1.27685	-2.2811	-0.493402	0.343452
NRIP1	-0.130091	-2.2808	0.127536	0.112955
USP37	-1.44002	-2.28026	-0.854042	0.256977
SHMT2	-0.386183	-2.27945	-0.0845415	0.132331
GALNT4	-0.31343	-2.27869	-0.0668363	0.108217
FAM219A	-0.416354	-2.27633	-0.0677455	0.153145
SULF2	-0.208222	-2.27545	-0.00301699	0.0901822
EDA2R	-0.079009	-2.26951	0.150245	0.101015
MED11	-2.68886	-2.26013	-1.82759	0.381072
CYP7B1	-0.143923	-2.25859	0.122089	0.117778
CRB2	-0.348628	-2.25777	0.00966765	0.158694
PEF1	-0.672358	-2.25445	-0.329606	0.152034
PDE4D	-0.316438	-2.25372	-0.0218451	0.130714
ACBD4	-0.382569	-2.25334	-0.119908	0.116565
CHIA	-0.199313	-2.2526	0.0217171	0.0981224
MAMSTR	-0.316939	-2.24817	-0.0262193	0.129314
RFK	-0.986136	-2.2465	-0.308548	0.30162
ZNF599	-0.351231	-2.24438	-0.101469	0.111283
G6PD	-0.711627	-2.24425	-0.154452	0.248268
ADRM1	-0.863977	-2.24167	-0.333887	0.236471
LKAAEAR1	-0.228892	-2.24133	0.0306021	0.115776
BACH1	-0.235291	-2.23776	0.0578318	0.130989
SMIM2	-0.164169	-2.23774	0.0744508	0.106634
YY1	-1.33078	-2.23612	-0.759463	0.255495
TMEM63C	-0.291351	-2.23448	-0.0483293	0.10876
EPHB1	-0.207181	-2.2334	0.0167912	0.100283
FRA10AC1	-0.351901	-2.22787	-0.0488416	0.136031
KCNH5	-0.325655	-2.22775	-0.087074	0.107095
ISCA1	-0.901177	-2.22543	-0.354819	0.245506
ZRANB2	-0.859357	-2.21863	-0.361698	0.22431
UBXN7	-0.2689	-2.21847	0.0288009	0.134192
TAF13	-0.926539	-2.21694	-0.491307	0.196321
SNURF	-0.216141	-2.21509	-0.00141849	0.0969365
TBX1	-0.362273	-2.21507	-0.0696792	0.132092
TATDN3	-0.295035	-2.2148	-0.0284962	0.120345
DYDC2	-0.140635	-2.21391	0.0694957	0.0949139
SRSF6	-1.05506	-2.21012	-0.530244	0.237461
ZSWIM6	-0.275542	-2.20833	0.0024923	0.125902
NAV3	-0.291304	-2.20797	-0.0881168	0.0920246
CHMP4C	-0.286474	-2.20672	-0.0571813	0.103906
IFI27L2	-0.106686	-2.20663	0.101321	0.0942642
HS3ST5	-0.14545	-2.20592	0.0615981	0.09386
ODAPH	-0.0978524	-2.20508	0.111954	0.0951472
ZC3H18	-1.08371	-2.19685	-0.586284	0.226426
PCDHA4	-0.359266	-2.19427	-0.0645401	0.134316
ZNF358	-0.199733	-2.19404	0.0345514	0.106782
MTX1	-0.350834	-2.19148	-0.0983506	0.115211
TRPM1	-0.325067	-2.19135	-0.0825971	0.110649
YME1L1	-0.850951	-2.19052	-0.274471	0.26317
ADRA1B	-0.123789	-2.18458	0.0598669	0.0840696
NEURL2	-0.265221	-2.184	-0.0378819	0.104093
SHISA3	-0.180769	-2.18312	0.0824779	0.120583
RBP1	-0.124377	-2.18234	0.096782	0.10134
NME6	-0.559538	-2.18214	-0.166685	0.180031
NOTCH4	-0.316313	-2.17863	-0.0808458	0.108081
FRMPD2	-0.312327	-2.17555	-0.064988	0.11369
ALX1	-0.216182	-2.17469	0.0475483	0.121273
OPRK1	-0.181131	-2.17379	0.0402135	0.101824
PCDHGA7	-0.37723	-2.17273	-0.118811	0.118937
SLC50A1	-0.318009	-2.17193	-0.0730349	0.112791
TMEM97	-0.545563	-2.16955	-0.222104	0.14909
IMPACT	-0.164932	-2.16653	0.0772095	0.111765
MSL2	-0.462533	-2.16567	-0.13763	0.150025
USP24	-0.490794	-2.16494	-0.189006	0.139398
LIN7A	-0.306011	-2.16383	-0.0764548	0.106088
PCNP	-0.553053	-2.16308	-0.249969	0.140117
CCN2	-0.080343	-2.16116	0.130203	0.0974223
VAMP8	-0.300072	-2.15821	-0.0421007	0.11953
CEP120	-0.441727	-2.15788	-0.0813297	0.167014
ZNF492	-1.36174	-2.15787	-0.841128	0.241264
KRTAP13-4	-0.275763	-2.15499	0.0123876	0.133714
TNRC18	-0.379491	-2.15165	-0.0265381	0.164038
ISOC1	-0.330928	-2.14793	-0.0445951	0.133306
HYAL2	-0.379904	-2.14131	-0.109026	0.126501
DEDD2	-0.170092	-2.14069	0.0602877	0.10762
CWH43	-0.284265	-2.13969	-0.0624927	0.103647
NKX6-1	-0.0702701	-2.13888	0.142455	0.0994567
SIN3B	-0.355668	-2.13502	-0.0522088	0.142134
EEF1G	-1.535	-2.1334	-1.01731	0.24266
SPMIP9	-0.325175	-2.13288	-0.113238	0.0993661
RD3	-0.188525	-2.12834	0.0654446	0.119327
SLC24A3	-0.206282	-2.12481	0.0672273	0.128722
BAG4	-0.404358	-2.12153	-0.127456	0.13052
NANOS1	-0.267593	-2.12117	0.00912242	0.130454
ERCC2	-1.35176	-2.12099	-0.773934	0.272433
CARS1	-2.256	-2.12053	-1.63952	0.290717
C11orf91	-0.343846	-2.11678	-0.0581169	0.134983
RAD1	-1.1551	-2.11521	-0.64682	0.240299
MARCHF11	-0.220122	-2.11384	-0.00626394	0.10117
IGFBP5	-0.149826	-2.11346	0.0826915	0.110017
RPS11	-3.29347	-2.11008	-2.51469	0.369076
MDK	-0.366517	-2.10752	-0.0939686	0.129322
ZBED2	-0.207716	-2.10479	0.00974346	0.103316
CER1	-0.291603	-2.10314	-0.0459378	0.116809
TRIM40	-0.299187	-2.10296	-0.0779504	0.105202
DDX55	-1.63239	-2.10137	-1.00595	0.29811
LECT2	-0.00617604	-2.10001	0.169	0.0834167
GRIK1	-0.179005	-2.0999	0.0137907	0.0918118
ZNF679	-0.236102	-2.09896	0.0184736	0.121287
CST5	-0.115744	-2.09842	0.0847879	0.0955633
IP6K3	-0.364058	-2.09582	-0.0975358	0.127169
CPVL	-0.228078	-2.09535	-0.00890548	0.104599
MCM10	-1.12878	-2.09458	-0.730398	0.190197
GAGE12H	-0.527805	-2.09416	-0.132547	0.188743
PRUNE1	-0.684134	-2.09339	-0.325697	0.171223
SALL3	-0.279743	-2.09017	-0.0279804	0.120451
H1-7	-0.383202	-2.08718	-0.121346	0.125459
PCDHB7	-0.315919	-2.08608	-0.0993336	0.103824
CFDP1	-0.725293	-2.08506	-0.310409	0.198979
LGALS2	-0.192371	-2.08336	-0.00456303	0.0901471
MAGT1	-0.390199	-2.07885	-0.106292	0.13657
FOXL2NB	-0.297139	-2.07833	-0.0621079	0.113087
PSME2	-0.470365	-2.07792	-0.13615	0.160841
GOLGB1	-0.323391	-2.07534	-0.0678503	0.123132
MYBPH	-0.241223	-2.07488	-0.0246745	0.104367
CEP192	-1.43619	-2.07344	-0.879006	0.268723
SLC7A5	-0.93082	-2.07196	-0.227527	0.339434
LRRC25	-0.230264	-2.07187	0.0278961	0.124603
KCNH1	-0.123939	-2.0695	0.0826271	0.0998144
CHGB	-0.286559	-2.06826	-0.0263605	0.125806
ZNF727	-0.217363	-2.06792	0.00840095	0.109174
MAST4	-0.310491	-2.06484	-0.0816325	0.110836
HAVCR1	-0.0519628	-2.06205	0.184305	0.114579
XAGE3	-0.543155	-2.06068	-0.248199	0.143135
FCRL5	-0.194979	-2.05856	0.0003013	0.0948627
RFX6	-0.313833	-2.05744	-0.0373103	0.134401
BEST4	-0.263841	-2.05538	-0.0496479	0.104211
TBC1D31	-0.468695	-2.05504	-0.103963	0.177482
TNFAIP6	-0.194591	-2.0544	-0.0232225	0.0834157
RIPPLY2	-0.215563	-2.05333	-0.0169053	0.0967489
LYPD4	-0.353834	-2.05236	-0.16107	0.0939227
HSD3B1	-0.420218	-2.05009	-0.134199	0.139516
CFAP126	-0.322662	-2.04833	-0.074392	0.121206
NAV1	-0.506202	-2.04754	-0.201649	0.148741
ANKRD52	-0.668971	-2.04738	-0.24209	0.208501
DPT	-0.147776	-2.04721	0.0687437	0.105763
SDHAF2	-0.692478	-2.04551	-0.331827	0.176313
ZBTB1	-0.355226	-2.04533	-0.0340946	0.157007
COQ7	-0.645999	-2.03953	-0.228789	0.204562
CMTM5	-0.365618	-2.03936	-0.14889	0.106273
TGIF2LX	-0.190299	-2.03845	-0.00418011	0.0913042
PAX6	-0.211316	-2.03716	0.0241116	0.115566
SLC3A2	-1.07306	-2.03671	-0.496229	0.283219
AIM2	-0.0764146	-2.03611	0.155903	0.114099
KIAA1671	-0.256422	-2.03606	-0.00733638	0.122337
RASL11B	-0.296378	-2.03374	-0.0403482	0.125891
NOS1	-0.339449	-2.03262	-0.14946	0.0934695
F2R	-0.431414	-2.0295	-0.13472	0.14619
MUC16	-0.237909	-2.0253	-0.0288682	0.103215
COX4I2	-0.34062	-2.0239	-0.0739146	0.131778
SYF2	-1.55199	-2.02148	-0.9911	0.277467
HOXB13	-0.274566	-2.0185	0.0487905	0.160196
C1QTNF2	-0.151396	-2.0159	0.0870918	0.118303
SNCB	-0.200688	-2.0136	0.0150187	0.107125
ZMYND15	-0.304827	-2.01122	-0.0677148	0.117895
CNNM3	-0.420112	-2.00944	-0.0966382	0.160977
CLNK	-0.153848	-2.00815	0.0778829	0.115395
CCDC107	-0.622447	-2.00808	-0.357079	0.13215
GCFC2	-0.301545	-2.00708	-0.0427637	0.128934
KRTAP13-3	-0.290745	-2.00677	-0.0900086	0.10003
TRIM77	-0.225545	-2.00677	-0.0175379	0.103653
PRKRIP1	-0.746726	-2.00649	-0.388899	0.178335
NIP7	-2.72724	-2.00372	-1.97372	0.376063
DNAJB9	-0.242989	-2.00369	0.0125281	0.127523
HDX	-0.105609	-2.00304	0.0671252	0.0862363
LAMTOR3	-1.18051	-2.00299	-0.576921	0.301346
UQCRB	-0.887267	-2.00287	-0.387905	0.249323
HOXC12	-0.17029	-1.99867	0.0618907	0.116168
IGLON5	-0.516775	-1.99685	-0.200076	0.158599
RALGAPB	-0.465948	-1.99659	-0.0726316	0.196994
SLCO4A1	-0.332122	-1.99629	-0.0865683	0.123005
LY9	-0.363619	-1.99548	-0.102328	0.130941
KPLCE	-0.125062	-1.9946	0.0519063	0.0887237
ISM2	-0.285594	-1.99302	-0.0134846	0.136531
SLC35C1	-0.364385	-1.99288	-0.0614615	0.152003
PDCD6IP	-1.01675	-1.9909	-0.426905	0.296271
NIPA1	-0.140352	-1.98944	0.0444496	0.092891
KCTD2	-0.432782	-1.98921	-0.15883	0.137719
TIMM8A	-0.780971	-1.98884	-0.252376	0.265781
AMER3	-0.292597	-1.98711	-0.0815964	0.106185
KCNIP1	-0.15796	-1.98637	0.115355	0.137595
PLAG1	-0.206145	-1.98636	-0.0236682	0.0918649
RASGRF1	-0.197037	-1.98562	0.0632008	0.131061
EFEMP1	-0.205892	-1.98466	-0.00927411	0.099069
MT1A	-0.473545	-1.97853	-0.208927	0.133745
TLCD2	-0.199139	-1.97843	0.00991027	0.105664
TMEM41B	-0.824446	-1.97735	-0.410646	0.20927
DLX4	-0.245517	-1.97659	-0.0100246	0.119141
ZBTB8OS	-1.86346	-1.96988	-1.23139	0.320863
GABRG2	-0.0323739	-1.9691	0.175234	0.105433
PCGF6	-0.314602	-1.96885	-0.0860982	0.11606
LDLRAD3	-0.175976	-1.96763	0.0155147	0.0973203
MYDGF	-0.221471	-1.96674	0.000987105	0.11311
PHYHIPL	-0.201004	-1.96593	0.00313972	0.103841
IL36A	-0.437557	-1.96581	-0.16522	0.138537
C8B	-0.165758	-1.96527	0.0454303	0.10746
ADH1A	-0.165682	-1.9649	0.0288474	0.0990019
RBM18	-0.754009	-1.96463	-0.234874	0.264241
SYT6	-0.231532	-1.96047	0.0206755	0.128647
PCSK1N	-0.127197	-1.95983	0.085677	0.108618
POTEC	-0.0726641	-1.95982	0.199165	0.138701
POU2F2	-0.186443	-1.95886	0.0522972	0.121877
BMP4	-0.276828	-1.95664	0.00237263	0.142694
WDR33	-2.26339	-1.95627	-1.79285	0.240532
METTL8	-0.321603	-1.95481	-0.101125	0.112787
GDF2	-0.238394	-1.95338	-0.0237534	0.109881
SAXO5	-0.0970556	-1.95337	0.109027	0.105501
OCA2	-0.268463	-1.95248	-0.0672294	0.103066
TIAL1	-0.548022	-1.94982	-0.0974742	0.231071
TADA1	-0.900961	-1.94975	-0.116044	0.402574
ZC3H15	-0.330841	-1.94815	-0.0282346	0.155331
ZFP36	-0.279365	-1.94762	-0.07742	0.103688
OR13F1	-0.408657	-1.94749	-0.206781	0.10366
KCNK12	-0.359334	-1.94619	-0.097283	0.134648
IRX6	-0.19209	-1.94439	0.00707987	0.102433
LGSN	-0.297953	-1.94429	-0.0446775	0.130266
FKBPL	-0.497888	-1.94396	-0.126739	0.190925
RAB2B	-0.271584	-1.94382	-0.0772596	0.0999703
SPINK4	-0.19889	-1.94329	0.013456	0.109272
PCDHAC2	-0.160819	-1.94244	0.0269393	0.0966609
SPACA3	-0.196611	-1.94098	0.0126816	0.107828
MNAT1	-1.08471	-1.93934	-0.549928	0.275755
SLC38A5	-0.143797	-1.93901	0.0748813	0.112778
PHF23	-0.529761	-1.93831	-0.171734	0.184711
TRIP6	-0.427208	-1.93661	-0.162858	0.136501
IGF2BP3	-0.379025	-1.93505	-0.117614	0.135093
UPK3A	-0.155683	-1.93482	0.048083	0.105315
SLC14A1	-0.0824671	-1.93292	0.0969497	0.0928216
ORC3	-0.887598	-1.93097	-0.473009	0.214706
NCKAP5	-0.125997	-1.93074	0.0832943	0.108399
CTSV	-0.28982	-1.92959	-0.0921975	0.102417
ELK1	-0.364807	-1.92819	-0.183113	0.0942306
NDN	-0.283452	-1.92712	-0.0493612	0.121472
UBE3A	-0.397753	-1.92665	-0.0772157	0.16637
C1orf56	-0.496075	-1.92502	-0.26235	0.121414
TYW3	-0.18531	-1.92482	0.0373837	0.115696
CHD6	-0.257293	-1.92456	-0.0171055	0.124801
SOWAHA	-0.227804	-1.92425	-0.0120814	0.112107
PHB2	-2.73526	-1.92346	-1.95227	0.407075
NDUFS3	-0.699607	-1.92163	-0.274662	0.221138
PTPN11	-1.48834	-1.92146	-0.774932	0.371287
HASPIN	-0.380376	-1.92121	-0.126047	0.13238
CMTR1	-1.27166	-1.92085	-0.812239	0.239173
CTSO	-0.229257	-1.91851	0.0449569	0.14293
WDR82	-2.46055	-1.91803	-1.51775	0.491547
POLE3	-0.900303	-1.91583	-0.291099	0.317984
DUOX2	-0.371538	-1.91554	-0.132776	0.124645
C6	-0.163695	-1.91537	0.0343872	0.103417
KCTD7	-0.233608	-1.91491	0.000901898	0.122465
RPIA	-0.858591	-1.91473	-0.331012	0.275537
ATMIN	-0.611647	-1.91431	-0.224085	0.202455
LONRF2	-0.313076	-1.91375	-0.0573808	0.133609
SPDYE4	-0.234595	-1.91301	-0.0175291	0.113468
SPNS3	-0.146392	-1.91246	0.042287	0.0986578
TG	-0.165199	-1.91244	0.032658	0.103458
PPIG	-0.224342	-1.91208	0.0167677	0.126098
ZNF414	-0.369811	-1.91197	-0.126058	0.127488
DUSP23	-0.0752501	-1.91114	0.120126	0.10223
YJU2	-2.07676	-1.9093	-1.52616	0.288374
DHFR2	-0.775001	-1.90832	-0.456098	0.167112
ENTREP2	-0.180811	-1.9083	0.0769895	0.135094
DDX39B	-1.44664	-1.90752	-0.746597	0.366992
ITGA9	-0.364687	-1.90735	-0.128027	0.124078
IPPK	-1.01447	-1.90548	-0.421817	0.311024
RPL39L	-0.214126	-1.90532	0.038942	0.132822
RSPH4A	-0.175288	-1.90528	0.0729247	0.130276
ARHGAP23	-0.425284	-1.90497	-0.147718	0.145706
PTF1A	-0.250741	-1.90492	-0.00957716	0.1266
ECT2L	-0.324171	-1.90457	-0.106963	0.114045
CCDC59	-0.926214	-1.90423	-0.611507	0.165267
TSEN54	-1.32996	-1.90423	-0.831937	0.261535
DDX21	-1.82779	-1.90421	-1.28549	0.284787
SREK1	-0.627667	-1.90375	-0.249237	0.198782
H4C4	-0.499649	-1.90335	-0.251009	0.130633
COQ4	-1.18482	-1.90292	-0.591337	0.311879
SEMA3E	-0.189305	-1.89769	-0.0129214	0.0929468
KMT2C	-0.306644	-1.89647	0.0628717	0.194844
SLC6A20	-0.118482	-1.89498	0.070163	0.0995499
C5orf52	-0.250823	-1.89296	-0.0255274	0.119018
TMOD2	-0.318747	-1.89274	-0.0790298	0.126651
ALKBH5	-0.364471	-1.89245	-0.135325	0.121084
SET	-0.41278	-1.89196	-0.114488	0.157662
MCHR2	0.0182879	-1.89114	0.160839	0.0753783
MRAP2	-0.109526	-1.89091	0.0790603	0.0997333
OR5D16	-0.26693	-1.89024	-0.0460214	0.116868
COX5B	-0.857159	-1.88953	-0.404806	0.2394
XPA	-0.192901	-1.88891	0.0306425	0.118345
ZNF479	-0.45784	-1.88498	-0.172481	0.151386
HTT	-0.519031	-1.8848	-0.156582	0.192301
ZBTB32	-0.254747	-1.88445	-0.0750846	0.0953394
NPBWR1	-0.190529	-1.88366	0.0295177	0.116819
CHRM5	-0.203742	-1.88341	-0.0295996	0.0924616
LAMC3	-0.401097	-1.88321	-0.168892	0.123303
PLAT	-0.199156	-1.88119	0.0121056	0.112302
PSPN	-0.194296	-1.88061	-0.0155139	0.0950664
FOSL2	-0.485498	-1.87858	-0.138255	0.184843
MLLT3	-0.334966	-1.87847	-0.0764948	0.137596
PRR22	-0.414784	-1.87764	-0.165437	0.132798
ASRGL1	-0.306621	-1.87713	-0.103056	0.108445
KMT5A	-1.02013	-1.87642	-0.685721	0.178215
SMARCD2	-0.484872	-1.87618	-0.202297	0.150611
CEP78	-0.275891	-1.87525	-0.0262638	0.133117
ITPK1	-0.644943	-1.87484	-0.248956	0.211211
CNTN1	-0.422979	-1.87315	-0.20204	0.117951
FBXO28	-0.45624	-1.87294	-0.159342	0.15852
RRAGC	-0.958976	-1.87244	-0.416934	0.289484
OR13C4	-0.366179	-1.86696	-0.128334	0.127397
SKOR2	-0.216935	-1.86583	0.0215181	0.1278
NT5C1A	-0.186074	-1.86561	0.0105822	0.105412
SLURP1	-0.0890641	-1.86473	0.112158	0.10791
TRIM9	-0.514425	-1.86292	-0.234564	0.150227
NICN1	-0.159201	-1.86282	0.049312	0.111934
FOXK1	-0.754594	-1.8622	-0.264305	0.263285
LRRTM1	-0.235795	-1.86115	-0.0272428	0.112055
KCNMB1	0.0508971	-1.86025	0.228498	0.0954715
HS3ST3B1	-0.322967	-1.85647	-0.041921	0.151387
GAB2	-0.560591	-1.85441	-0.201001	0.19391
YAF2	-0.272777	-1.85376	-0.0573947	0.116187
ROCK1	-0.362059	-1.85197	-0.0278975	0.180435
PXDNL	-0.214334	-1.85131	-0.0387189	0.0948596
CCER2	-0.213133	-1.85065	0.059476	0.147305
COL16A1	-0.103908	-1.84801	0.104331	0.112683
ADAMTS20	-0.315224	-1.84793	-0.139437	0.0951267
ASL	-0.281697	-1.84415	-0.0547551	0.12306
SPIN4	-0.0312203	-1.84073	0.139457	0.0927228
NUTM1	-0.224927	-1.84057	-0.0163776	0.113307
NUSAP1	-0.444011	-1.84024	-0.208251	0.128114
CYP26B1	-0.153406	-1.83917	0.0431396	0.106866
LRCH1	-0.0642057	-1.83794	0.123325	0.102033
PNKP	-0.889632	-1.83775	-0.399426	0.266742
RFPL4B	-0.153562	-1.83573	0.0444223	0.10785
PLCL1	-0.0946099	-1.83155	0.0738598	0.0919819
SAMM50	-1.00258	-1.83092	-0.577271	0.23229
PDSS2	-0.509298	-1.83081	-0.131246	0.206495
MRGPRX2	-0.091907	-1.8306	0.0625547	0.0843777
VAPA	-0.408614	-1.82966	-0.113042	0.161544
C19orf67	-0.302308	-1.82929	-0.044977	0.140672
NOP16	-1.88644	-1.82898	-1.33216	0.303058
RNASEH2B	-0.384465	-1.82867	-0.0531526	0.181177
ACP3	-0.174801	-1.82825	0.0738474	0.136003
DNAJC25	-0.180992	-1.82771	0.0651192	0.134656
ACADL	-0.205247	-1.82639	0.0202952	0.123491
PAX1	-0.167575	-1.82381	0.0276976	0.107068
ATAD3B	-0.273397	-1.8237	-0.0121197	0.143268
TMEM98	-0.260936	-1.82333	-0.0522857	0.114434
SERPINA7	-0.107463	-1.82244	0.0539698	0.0885804
POTEM	-0.393389	-1.82046	-0.124646	0.147624
ITGA2	-0.236685	-1.8191	-0.036707	0.109932
VKORC1	-0.250294	-1.81896	-0.072554	0.0977152
FBXL14	-0.212902	-1.81873	0.0860998	0.164401
DHX15	-1.97042	-1.8176	-1.51889	0.248421
TMEM262	-0.159871	-1.81713	-0.00266373	0.0865139
ZNHIT6	-1.17883	-1.81546	-0.804536	0.206171
MZB1	-0.228267	-1.81533	0.00975139	0.131116
TAF1A	-1.10439	-1.81469	-0.742358	0.199497
ZBTB25	-0.232988	-1.81274	-0.0392309	0.106886
CCDC86	-1.01993	-1.81252	-0.615251	0.223267
EMILIN3	-0.223428	-1.80867	-0.020844	0.112007
ZNF510	-0.119119	-1.80815	0.0739165	0.106759
EYS	-0.160006	-1.80666	0.0591262	0.121291
GFPT1	-1.13076	-1.80582	-0.55027	0.321453
HEATR3	-0.805943	-1.80545	-0.294578	0.283234
FTSJ3	-1.47633	-1.80418	-1.13859	0.187198
MGP	-0.0904111	-1.80415	0.107552	0.109726
DHRS2	-0.261794	-1.80138	-0.0627637	0.110488
ZNF93	-0.272039	-1.80118	-0.00828964	0.146432
HLA-F	-0.28383	-1.80095	-0.0735287	0.116772
SEPTIN14	-0.534197	-1.80061	-0.259387	0.15262
GEN1	-0.305755	-1.80035	-0.0232901	0.156894
DCAF12L1	-0.0988594	-1.80005	0.095407	0.107923
ZNF540	-0.241667	-1.79955	-0.0221019	0.122011
ATP10B	-0.159302	-1.79895	0.0508857	0.116839
HLA-C	-0.449426	-1.7989	-0.14737	0.167911
OR4K2	-0.283271	-1.79837	-0.0893922	0.107808
FPGS	-1.07054	-1.7979	-0.415649	0.364252
CNTFR	-0.144641	-1.79729	0.0562198	0.111758
WNT2	-0.111332	-1.79562	0.0638754	0.0975748
REEP1	-0.421763	-1.79503	-0.203322	0.121692
XIRP1	-0.19958	-1.79459	-0.00586182	0.107946
LRTM2	-0.0799161	-1.79349	0.0961759	0.0981842
PCBP2	-1.89388	-1.79299	-1.20916	0.381886
OTP	-0.244963	-1.79241	0.0128962	0.143862
FTMT	-0.182673	-1.79229	0.0213343	0.113825
PCMTD1	-0.394132	-1.79153	-0.129562	0.147678
VSTM2A	-0.129591	-1.79138	0.0428093	0.0962387
BEAN1	-0.306984	-1.79059	-0.100493	0.11532
EIF2D	-0.192139	-1.78957	-0.00292123	0.105733
TRAPPC6B	-0.280154	-1.78942	-0.0446886	0.131588
SLCO1C1	-0.073957	-1.78815	0.0874455	0.0902621
NOC4L	-1.43006	-1.78789	-0.948356	0.269424
PLTP	-0.359329	-1.78588	-0.102511	0.143805
UMOD	-0.29983	-1.78361	-0.0449367	0.142909
AQP7	-0.706747	-1.78307	-0.344792	0.202995
PYGL	-0.301792	-1.78143	-0.0655973	0.132587
WDR89	-0.467988	-1.78086	-0.1832	0.159916
MAP3K21	-0.279615	-1.77975	-0.0622207	0.122149
CRYL1	-0.0770055	-1.77898	0.108311	0.10417
YWHAQ	-0.207396	-1.77706	0.025415	0.131008
SPATA31A7	-0.673735	-1.77702	-0.32803	0.194542
KRT76	-0.298022	-1.77624	-0.0746255	0.125769
YTHDF2	-0.704676	-1.776	-0.256112	0.25257
ATP1B3	-0.915976	-1.77517	-0.315213	0.338425
KRTAP5-2	-0.132797	-1.77511	0.0963373	0.129082
TMEM127	-0.571038	-1.77379	-0.23493	0.189485
RNF5	-0.249203	-1.77288	-0.0367997	0.119807
KLRG2	-0.185825	-1.7723	0.0360556	0.125194
MTA2	-0.570478	-1.7719	-0.217203	0.199377
RPS6KC1	-0.257027	-1.77129	-0.0705147	0.105297
LCE4A	-0.285693	-1.77045	-0.0848154	0.113461
TGFBR3L	-0.283681	-1.76933	-0.0724015	0.119412
KRTAP26-1	-0.0238666	-1.76911	0.137565	0.0912502
SLITRK1	-0.148941	-1.76859	0.0225083	0.0969416
DAGLA	-0.265596	-1.76752	-0.0677954	0.111908
TMEM232	-0.164087	-1.76745	0.041769	0.116471
PASK	-0.24683	-1.76648	0.0264661	0.154712
LRRTM4	-0.157187	-1.76585	0.0547909	0.120043
TMEM167B	-0.236993	-1.76409	-0.0451172	0.108768
BHLHA15	-0.387596	-1.76336	-0.152613	0.133258
MRPS12	-1.0639	-1.7633	-0.545451	0.294022
RHOU	-0.191632	-1.76304	0.0314828	0.126551
GGTLC1	-0.436183	-1.76212	-0.223715	0.120576
JPH1	-0.291958	-1.76173	-0.0586184	0.132449
ORAI3	-0.339748	-1.76156	-0.123476	0.122773
RPS7	-2.67096	-1.76034	-2.10668	0.320551
PRPSAP1	-0.210042	-1.75992	-0.00718145	0.115267
RAB13	-0.368428	-1.75927	-0.128478	0.136392
BLTP2	-0.687777	-1.75744	-0.334143	0.201221
DRC7	-0.118119	-1.75575	0.0282901	0.0833887
NRL	-0.191831	-1.7553	-0.0217456	0.0968979
ATG7	-0.13277	-1.75512	0.0803184	0.12141
STAT1	-0.18376	-1.75464	-0.00689253	0.1008
SPRR2G	-0.865174	-1.75437	-0.505862	0.20481
NPEPPS	-0.929565	-1.75159	-0.449316	0.274179
RELL1	-0.0936519	-1.7515	0.115821	0.119596
SOWAHD	-0.144133	-1.75117	0.0460124	0.108582
FITM1	-0.203907	-1.75112	0.033813	0.135753
ZNF830	-1.40078	-1.75032	-0.961137	0.251176
SLC10A4	-0.263156	-1.75022	-0.0559775	0.118373
UBE2E1	-0.21404	-1.75011	0.0229464	0.135412
AUTS2	-0.146779	-1.74938	0.0788169	0.128958
RSL24D1	-2.69498	-1.74921	-2.0694	0.357635
RPL18	-2.27158	-1.74828	-1.6554	0.352451
NGDN	-1.05593	-1.74746	-0.720748	0.191809
RRAD	-0.446461	-1.74618	-0.189305	0.147268
KRTAP22-1	-0.0788697	-1.74607	0.108029	0.10704
CNRIP1	-0.181853	-1.74495	0.0104691	0.110216
PRELP	-0.174761	-1.74356	0.00762804	0.104607
GLP2R	-0.155463	-1.74256	0.00303066	0.0909541
TINF2	-2.12195	-1.74031	-1.35859	0.438634
AP2S1	-1.26659	-1.74005	-0.570627	0.399967
ALDOB	-0.238607	-1.73813	-0.0636998	0.10063
RTEL1	-1.07348	-1.73646	-0.571212	0.289247
SCG2	-0.198996	-1.73443	-0.0102792	0.108806
AMHR2	-0.227027	-1.73327	-0.0649401	0.093515
ZNF500	-0.202395	-1.73203	-0.028763	0.100248
GBE1	-0.265133	-1.7309	-0.0427392	0.128484
FYB2	-0.195682	-1.72975	0.0124748	0.120339
IL25	-0.106714	-1.72929	0.0650581	0.0993307
PNOC	-0.24962	-1.72924	0.0103643	0.150346
FLCN	-0.601614	-1.72854	-0.218153	0.221841
ERCC6L2	-0.455562	-1.72816	-0.232618	0.129006
SLC7A8	-0.288585	-1.72698	-0.0721501	0.125325
DNAH2	-0.34235	-1.72618	-0.13379	0.120822
OR4C12	-0.305809	-1.7257	-0.122375	0.106296
VSIG4	-0.0852306	-1.72563	0.0527687	0.0799705
ZNF208	-0.302393	-1.72511	-0.0331798	0.156055
LRRC75A	-0.273551	-1.72499	-0.0637985	0.121596
DCLK1	-0.295447	-1.72469	-0.0715493	0.129819
OR51G2	-0.15226	-1.72386	0.00626541	0.0919593
SPAST	-0.266427	-1.72302	-0.0610667	0.119186
ATG13	-0.266732	-1.72283	0.0130078	0.162372
C1orf159	-0.191647	-1.72134	0.0118039	0.118193
OAS1	-0.178124	-1.72069	-0.0080105	0.0988639
PRICKLE2	-0.245417	-1.72021	-0.0627757	0.106174
ANKRD24	-0.322681	-1.71984	-0.142208	0.104935
TMEM216	-0.459508	-1.71852	-0.219171	0.139851
EPB41L5	-0.24836	-1.71813	-0.0124062	0.137331
ZNF488	-0.227882	-1.71791	-0.0635936	0.0956325
FEZ1	-0.110854	-1.71721	0.0954319	0.120129
LRRC57	-0.405642	-1.71581	-0.125548	0.163243
PDZRN3	-0.265707	-1.71532	-0.0561922	0.122143
CYP2U1	-0.23519	-1.71433	-0.0395149	0.114141
INAVA	-0.236357	-1.71306	-0.0471404	0.110455
PFKFB1	-0.231129	-1.71147	-0.0521872	0.104555
STRC	-0.470318	-1.71049	-0.244329	0.13212
RFPL2	-0.0917907	-1.71008	0.0932963	0.108233
GALNT12	-0.182557	-1.70979	-0.0118108	0.0998639
POLR1E	-1.22126	-1.70975	-0.692708	0.309141
FAM110C	-0.205427	-1.70906	0.020685	0.132302
FBN2	-0.0924982	-1.7089	0.0538668	0.0856485
OR5A1	-0.392884	-1.70754	-0.204917	0.11008
MARCHF5	-1.0929	-1.70743	-0.446832	0.37839
DMBX1	-0.139922	-1.70699	0.0498864	0.111195
DDX31	-0.50637	-1.70668	-0.257774	0.14566
RASGEF1B	-0.17148	-1.70415	-0.0152644	0.0916678
METTL4	-0.0991027	-1.7034	0.0923988	0.112423
DEPDC1	-0.348097	-1.70333	-0.0704057	0.163029
TAP1	-0.22266	-1.70279	-0.0294634	0.113459
PNPLA5	-0.203276	-1.70236	0.0369216	0.141096
EPYC	-0.214336	-1.70222	-0.0269249	0.110099
DAXX	-0.759049	-1.70144	-0.351383	0.239601
CST4	-0.321365	-1.70083	-0.123829	0.116141
ASB12	-0.194326	-1.70025	-0.0149587	0.105494
NUP133	-1.94754	-1.69838	-1.49506	0.266419
DHFR	-1.60806	-1.69596	-0.858118	0.442194
TASP1	-0.33174	-1.6936	-0.0863898	0.144869
FUT4	-0.363567	-1.69308	-0.172568	0.112812
NTSR1	-0.0439774	-1.69294	0.12356	0.0989626
PRRT1	-0.132763	-1.69236	0.071405	0.120641
CISD1	-0.12547	-1.69138	0.0135109	0.0821701
DKC1	-1.87452	-1.691	-1.30188	0.338641
ABHD10	-0.239305	-1.69055	-0.0235411	0.127629
GPR139	-0.155678	-1.69022	0.0263863	0.107717
LSM2	-2.94256	-1.69015	-2.2871	0.387814
HSPB6	-0.232396	-1.68986	-0.0304135	0.119526
SAFB2	-0.3705	-1.68803	-0.16203	0.123499
VAMP2	-0.223554	-1.68781	-0.0709685	0.0904047
NSL1	-1.57169	-1.68698	-1.16648	0.240199
KRI1	-1.44641	-1.68613	-1.02835	0.247939
PDCD7	-1.23173	-1.6859	-0.88134	0.207837
CCL8	-0.0735812	-1.68368	0.0829455	0.0929667
CR2	-0.192417	-1.68205	-0.010814	0.107966
OR5D18	-0.226214	-1.6813	-0.0835128	0.0848756
UMPS	-1.17933	-1.68111	-0.390251	0.469381
AKR7A2	-0.177776	-1.6808	0.0368704	0.127704
IDH3A	-0.965062	-1.68052	-0.469983	0.294599
HOXA11	-0.386637	-1.68027	-0.151786	0.13977
H2AC7	-0.684758	-1.67773	-0.402046	0.168508
DUOX1	-0.226399	-1.67742	-0.026675	0.119066
NTN1	-0.315022	-1.67654	-0.12902	0.110944
KCNQ5	-0.296559	-1.67571	-0.0725987	0.133651
ZPLD1	-0.113803	-1.67555	0.0272472	0.0841817
CRACR2A	-0.104376	-1.67539	0.0415377	0.0870924
COX17	-1.23703	-1.67506	-0.750352	0.290542
RPL30	-2.13085	-1.67485	-1.72956	0.239599
FAAP24	-0.647664	-1.6743	-0.321646	0.194719
H2BC11	-2.16837	-1.67361	-1.64847	0.310648
ENO3	-0.161345	-1.67318	0.0283438	0.11337
BUD23	-1.86657	-1.67201	-1.42773	0.26246
ATP5MGL	-0.446236	-1.67077	-0.220197	0.13529
HNRNPC	-1.46866	-1.66985	-1.02511	0.265621
CAVIN1	-0.184694	-1.66902	0.0170679	0.120887
MTMR14	-0.185295	-1.66592	0.0236994	0.125453
COX7A1	-0.148537	-1.66574	0.0256736	0.104584
SPINT2	-0.413909	-1.66556	-0.170839	0.145939
OAZ1	-0.366152	-1.66544	-0.108324	0.154811
YOD1	-0.225263	-1.66513	-0.0450365	0.108236
LYRM1	-0.00239251	-1.66466	0.156825	0.0956455
KAT8	-1.99068	-1.66419	-1.56205	0.257557
CFAP20	-0.977946	-1.6637	-0.533767	0.266982
ADCY5	-0.0971022	-1.66318	0.0620436	0.0956878
MYB	-0.903399	-1.66317	-0.339584	0.339
CCNG1	-0.189309	-1.66269	-8.83256e-05	0.113804
TBL3	-1.70294	-1.6622	-1.25283	0.270791
OGFRL1	-0.138268	-1.66101	0.00826411	0.0882188
CCNI	-0.285234	-1.6608	-0.0661191	0.131933
CLTB	-0.298417	-1.6606	-0.0753922	0.134303
PTGER1	-0.236399	-1.66007	-0.033036	0.122503
USF2	-0.422636	-1.65914	-0.119476	0.182721
MSC	-0.247131	-1.65777	-0.0276473	0.132396
NT5DC3	-0.244414	-1.65619	-0.0709782	0.10472
EEIG2	-0.327332	-1.65577	-0.095883	0.139783
WDR81	-0.173986	-1.65575	0.0401651	0.129338
KRTAP20-1	-0.0399704	-1.65512	0.0938043	0.0808249
H2BC10	-0.442418	-1.65467	-0.19855	0.147382
GLRX5	-0.890887	-1.65409	-0.434874	0.275688
PLIN2	-0.265534	-1.65386	-0.0517641	0.129255
NT5C3B	-0.406641	-1.65319	-0.189469	0.131365
FCF1	-1.92962	-1.65291	-1.39605	0.322807
VCAM1	-0.220761	-1.65213	-0.023915	0.119147
GPR6	-0.124899	-1.65174	0.0239679	0.0901271
MAGIX	-0.230285	-1.65139	-0.0129764	0.131592
C18orf21	-0.783803	-1.65115	-0.531784	0.152633
IGLL1	-0.40813	-1.64949	-0.191922	0.131075
ERBIN	-0.272647	-1.64847	-0.0765995	0.118927
IFIT3	-0.178478	-1.64783	0.0555942	0.142049
SF3A2	-1.91029	-1.64777	-1.43025	0.291325
SSX7	-0.220031	-1.64479	-0.0119563	0.126506
PKM	-1.24145	-1.64443	-0.74969	0.299047
GAB4	-0.355274	-1.64351	-0.137851	0.132292
STXBP1	-0.404713	-1.6435	-0.201327	0.123752
TRIM15	-0.228934	-1.64273	-0.0437172	0.112749
RMDN3	-0.325915	-1.6424	-0.141624	0.112209
LTA	-0.211273	-1.64219	-0.0132937	0.120558
GBP6	-0.268462	-1.6415	-0.104669	0.0997831
SHCBP1L	-0.255768	-1.64038	-0.0747368	0.110359
XRCC1	-0.583398	-1.64035	-0.293902	0.176484
POLR2L	-3.10258	-1.64001	-2.35686	0.454703
GSDMD	-0.396088	-1.63962	-0.165406	0.140692
H2AZ1	-1.15815	-1.63922	-0.648282	0.311041
EXOSC8	-1.63513	-1.63899	-1.10001	0.326494
CXorf38	-0.210705	-1.63888	-0.0317547	0.109191
ORC1	-1.41281	-1.63859	-1.08272	0.201447
CSTF2	-0.523843	-1.63818	-0.178867	0.210585
CD37	-0.292576	-1.63779	-0.11658	0.10746
SDC3	-0.276218	-1.63763	-0.0659985	0.128368
PLEKHA6	-0.116462	-1.63723	0.0482311	0.100592
TRMT1L	-0.309547	-1.63676	-0.117904	0.117087
LYZL6	-0.262245	-1.63589	-0.0739821	0.115083
H2BC7	-0.230455	-1.63547	-0.0330917	0.120677
ESF1	-1.18568	-1.63404	-0.789975	0.242161
OR11H4	-0.264838	-1.63401	-0.0999387	0.100917
SLC4A7	-1.00384	-1.63318	-0.499244	0.308964
HMGXB3	-0.307906	-1.63135	-0.0387085	0.165015
CDH23	-0.253812	-1.62965	-0.0897485	0.100674
UQCRC2	-1.02055	-1.62881	-0.488056	0.326922
TCP1	-2.41427	-1.62821	-1.86442	0.337702
HAUS2	-1.05492	-1.62802	-0.766025	0.177454
DHRS1	-0.334113	-1.62739	-0.145336	0.116
C20orf202	-0.283964	-1.62708	-0.0766586	0.127409
CNTD1	-0.207615	-1.62699	-0.0393687	0.10341
MRPS18B	-0.825823	-1.62609	-0.451545	0.230171
RFFL	-0.346117	-1.62573	-0.101796	0.150284
ZXDA	-0.137165	-1.62443	0.0407625	0.109532
CLDN9	-0.261612	-1.62404	-0.0536765	0.128036
RALGAPA2	-0.172176	-1.62364	-0.00247496	0.104518
CDC42BPG	-0.297327	-1.62332	-0.0759657	0.136363
TMEM229A	-0.159773	-1.62236	0.00984231	0.104548
LIG3	-0.534491	-1.62217	-0.299645	0.144773
OR5T3	-0.107851	-1.62117	0.0349551	0.0880886
FGF11	-0.265927	-1.62087	-0.0926637	0.106895
TUBD1	-0.773056	-1.62057	-0.393275	0.23435
KCNA3	-0.305654	-1.61987	-0.0752613	0.142229
GJD2	-0.0687411	-1.61816	0.0861654	0.09573
MAP3K10	-0.258359	-1.61794	-0.076945	0.112127
SPANXN2	-0.229992	-1.61789	0.0193535	0.154118
ZFP82	-0.093427	-1.61782	0.0568115	0.0928648
PRRX2	-0.293149	-1.61781	-0.0870212	0.127412
CYP4Z1	-0.212916	-1.6177	-0.0163893	0.121485
ALS2CL	-0.241471	-1.61724	-0.0934299	0.0915393
CACNA1F	-0.179013	-1.61655	-0.0255409	0.0949383
DGCR2	-0.304693	-1.61585	-0.117471	0.115866
SLC16A3	-0.260169	-1.61525	-0.0257855	0.145106
CAMKK2	-0.401474	-1.61519	-0.190839	0.130408
DNAI4	-0.192506	-1.61226	-0.0116342	0.112185
TMEM182	-0.122017	-1.61183	0.0358935	0.0979695
SMAD9	-0.21418	-1.61131	-0.0243409	0.117817
COQ5	-0.541093	-1.61118	-0.229663	0.193294
PRAM1	-0.213887	-1.61054	-0.00854764	0.127497
CFAP299	-0.0839028	-1.60814	0.0644868	0.0922741
DARS1	-2.38558	-1.60792	-1.90591	0.298317
DBI	-0.291757	-1.60707	-0.107227	0.114823
EFTUD2	-2.31892	-1.60695	-1.87597	0.275645
SYT14	-0.153874	-1.6049	-0.0108395	0.0891233
SULT1C2	-0.255734	-1.60477	-0.0985735	0.0979335
SLC66A3	-0.170698	-1.60419	0.0101096	0.11271
PPM1H	-0.304704	-1.60378	-0.118221	0.116277
TICAM1	-0.13627	-1.60361	0.0450662	0.11308
POT1	-0.854388	-1.60357	-0.429844	0.26475
GASK1A	-0.16138	-1.60348	-0.0111123	0.0937134
CEP85	-0.65853	-1.60321	-0.33742	0.200291
FOXB1	-0.109983	-1.60207	0.0528596	0.101645
GRB14	-0.331822	-1.60012	-0.117643	0.133852
DLGAP2	0.0113239	-1.59969	0.174387	0.101934
FBXL22	-0.224946	-1.59831	-0.0911464	0.0837127
RALGAPA1	-0.338586	-1.59704	-0.0941182	0.153075
MFAP4	-0.228514	-1.59662	-0.0947644	0.0837702
GABRB1	-0.0571064	-1.5963	0.0774478	0.0842912
SMIM20	-0.105506	-1.5961	0.0515507	0.0984002
MANBAL	-0.310918	-1.59555	-0.136834	0.109106
DSG2	-0.225104	-1.59517	-0.0392194	0.116529
MORF4L1	-0.446208	-1.59485	-0.109921	0.210858
ROS1	-0.0544916	-1.59473	0.0943171	0.0933127
AK2	-0.673393	-1.59409	-0.339821	0.209255
ELAPOR1	-0.328984	-1.594	-0.132346	0.123362
VSTM2B	-0.264805	-1.59352	-0.0811653	0.115242
XPOT	-0.878261	-1.59305	-0.529066	0.219199
INSIG1	-0.20278	-1.59287	0.0318582	0.147305
SCAF4	-0.542133	-1.59226	-0.184852	0.224386
CIAO2B	-1.69098	-1.59066	-1.15535	0.336733
PM20D1	-0.213234	-1.58979	-0.0252951	0.118216
CYBB	-0.0231637	-1.58921	0.120239	0.0902352
LRFN5	-0.0374222	-1.58863	0.120036	0.0991155
CRY1	-0.19126	-1.5882	0.00882571	0.125982
FANCM	-0.865885	-1.5874	-0.45299	0.260107
TOGARAM1	-0.127553	-1.58719	0.0244207	0.09575
KRT27	-0.235529	-1.58373	-0.00371175	0.146375
HTATIP2	-0.201787	-1.58273	-0.00877256	0.12195
DUSP15	-0.0668607	-1.58189	0.0913005	0.0999824
KHDRBS2	-0.0561119	-1.57974	0.133689	0.120147
NOSIP	-0.438834	-1.5793	-0.210632	0.144496
LINGO2	-0.100311	-1.57899	0.0573451	0.099846
H2BC13	-1.15041	-1.57528	-0.794062	0.226214
C1QTNF5	-0.274011	-1.57511	-0.054285	0.139499
GABRA6	-0.0591845	-1.57488	0.101549	0.10206
RPS4X	-3.20346	-1.5748	-2.32437	0.558223
MFF	-0.181364	-1.57476	0.0230234	0.12979
BOC	-0.258374	-1.57451	-0.0637067	0.123636
C2orf50	-0.170095	-1.57397	0.0653444	0.149583
SLC30A5	-0.261619	-1.57379	-0.0418049	0.139672
UCHL3	-0.159145	-1.5733	0.040224	0.12672
C2orf49	-0.332269	-1.57262	-0.142002	0.120987
CATSPERG	-0.302369	-1.57242	-0.130149	0.109525
SCTR	-0.262537	-1.57098	-0.0755242	0.119042
STYK1	-0.073981	-1.57064	0.0779459	0.0967293
GNG8	-0.233893	-1.57033	-0.0672001	0.106152
PNPLA8	-0.321701	-1.57023	-0.109827	0.134932
ZFHX4	-0.288689	-1.56979	-0.0924187	0.12503
FANCC	-0.400862	-1.56913	-0.133166	0.170602
FNDC10	-0.381725	-1.56843	-0.10161	0.178596
PHLDA3	-0.230983	-1.5678	-0.00948943	0.141277
CIMAP1B	-0.233289	-1.56779	-0.0250985	0.132792
ZBTB12	-0.398065	-1.56739	-0.170158	0.145406
DELE1	-0.090905	-1.56661	0.0643715	0.0991165
RNASE8	-0.166767	-1.566	0.000428758	0.106766
TXNDC17	-0.471437	-1.56574	-0.20408	0.170754
MRPS24	-0.802881	-1.56506	-0.365882	0.279222
SMYD4	-0.168958	-1.56501	-0.0229871	0.0932713
KRTAP19-1	-0.0943343	-1.5644	0.0389458	0.0851957
GTF2E2	-1.78572	-1.56437	-1.39232	0.251477
STARD8	-0.263091	-1.56429	-0.0701525	0.123339
SMARCA1	-0.106073	-1.56409	0.0412487	0.0941901
CD5	-0.319966	-1.56395	-0.113169	0.132228
CACNA1E	-0.126812	-1.56387	0.031131	0.100995
TENT5A	-0.241287	-1.56369	-0.066392	0.111847
HM13	-0.400962	-1.56355	-0.17948	0.141654
UTP3	-0.999974	-1.56206	-0.654536	0.221142
HSPB3	-0.208166	-1.5619	-0.0472873	0.103002
GABRG3	-0.105215	-1.56177	0.0702049	0.112321
NAP1L3	-0.0383881	-1.56129	0.101634	0.0896839
FIBIN	-0.347583	-1.56099	-0.157122	0.122013
LAX1	-0.204963	-1.56093	-0.0471997	0.10107
LIG1	-0.673982	-1.56057	-0.327471	0.222041
RNF125	-0.112707	-1.55979	0.0515123	0.105283
PACSIN3	-0.269936	-1.55979	-0.0786704	0.122623
HSPB8	-0.0558869	-1.55954	0.0968264	0.0979222
TMEM132E	-0.238871	-1.5595	-0.0774585	0.103503
GNS	-0.224478	-1.55695	-0.0422675	0.11703
RTN1	-0.240325	-1.55672	-0.05631	0.118207
VWA1	-0.24944	-1.55651	-0.0282636	0.142098
AWAT1	-0.0296596	-1.55632	0.151089	0.116138
DKK1	-0.297611	-1.55587	-0.122057	0.112834
COQ3	-0.407585	-1.55563	-0.163137	0.157138
OR13A1	-0.267602	-1.55467	-0.106617	0.10355
DNLZ	-0.87121	-1.55429	-0.429119	0.284433
CD46	-0.286977	-1.55249	-0.0435405	0.156804
UBE3D	-0.565826	-1.55209	-0.240283	0.209744
PCNT	-0.488654	-1.55206	-0.204059	0.183366
SERTAD1	-0.0596546	-1.55107	0.11289	0.111242
PTPN18	-0.21444	-1.55097	-0.0450616	0.109208
RBM23	-0.426946	-1.55021	-0.211645	0.138885
TBC1D22B	-0.380096	-1.55015	-0.197936	0.117511
POTEH	-0.554035	-1.54936	-0.222393	0.214052
SLCO5A1	-0.121147	-1.54879	0.0483593	0.109444
PPDPFL	-0.156029	-1.54851	0.00712249	0.10536
NAA15	-1.64804	-1.54849	-1.20857	0.28381
TOE1	-1.13665	-1.54837	-0.531133	0.391064
ABCE1	-2.5681	-1.54782	-2.17352	0.254931
RPL5	-3.08631	-1.54759	-2.55001	0.346538
TBC1D23	-0.329946	-1.54637	-0.146602	0.118564
NDUFA10	-0.702163	-1.54619	-0.314892	0.250468
SALL4	-0.238376	-1.54589	-0.059708	0.115576
SFRP1	-0.194105	-1.54575	-0.000893434	0.124996
TMEM81	-0.254519	-1.54429	-0.098942	0.100743
PDGFB	-0.0247056	-1.54388	0.15998	0.119624
EMB	-0.245972	-1.54355	-0.0351763	0.136566
BAHD1	-0.357176	-1.54291	-0.148959	0.13495
SNX29	-0.135323	-1.54013	0.0192244	0.100347
FGFRL1	-0.221154	-1.53958	-0.0493181	0.111612
CLDN7	-0.298353	-1.53931	-0.0833859	0.139651
VPS16	-0.734724	-1.53927	-0.415931	0.207106
UBXN2B	-0.228576	-1.53896	-0.0371181	0.124407
PSMD4	-2.04223	-1.53839	-1.47543	0.368442
SOCS7	-0.134867	-1.53671	0.0623711	0.128351
TUBE1	-0.886921	-1.53572	-0.424427	0.301158
ITGA8	-0.20513	-1.53548	-0.0425756	0.105866
HFM1	-0.233048	-1.53498	-0.0445532	0.1228
MFSD12	-0.0764982	-1.53487	0.111486	0.122476
RNASE3	-0.262259	-1.53428	-0.0968145	0.107832
GHITM	-0.195208	-1.53413	-0.0354509	0.104135
WRNIP1	-0.0601878	-1.53401	0.114778	0.114058
VDAC2	-0.513671	-1.53227	-0.241468	0.177647
P2RX1	-0.209009	-1.53157	-0.0257467	0.119656
MOG	-0.342486	-1.53135	-0.0709905	0.177292
ACLY	-0.879433	-1.53053	-0.404936	0.310021
RCL1	-1.5096	-1.5305	-1.16437	0.225566
RPS28	-2.4169	-1.52933	-1.8122	0.3954
PRSS23	-0.179484	-1.52864	-0.0191626	0.104878
DAAM2	-0.178631	-1.52828	0.0294077	0.136126
TOP2A	-2.98683	-1.52816	-2.24873	0.483
TMEM91	-0.138165	-1.52529	0.0397878	0.116669
TRIM7	-0.211073	-1.52454	0.0127911	0.14684
INTS15	-0.734916	-1.52427	-0.348215	0.253697
FOXD2	-0.197816	-1.52385	-0.0248453	0.113509
EMC9	-0.180773	-1.52367	-0.0123299	0.110551
FRRS1L	-0.164582	-1.52228	0.0459208	0.138282
GGN	-0.444875	-1.52219	-0.189823	0.167556
PLA2R1	-0.181592	-1.52173	-0.0233877	0.103964
EMSY	-0.416847	-1.52145	-0.104774	0.205115
HAUS5	-1.8636	-1.51853	-1.26493	0.394248
PTGFRN	-0.282433	-1.51765	-0.10921	0.114139
TTLL9	-0.139781	-1.51751	0.036952	0.116462
ZW10	-0.613966	-1.51641	-0.276473	0.22256
IGSF3	-0.388249	-1.51553	-0.160341	0.150382
DMKN	-0.367144	-1.51547	-0.140448	0.149588
TMPRSS11A	-0.200438	-1.51493	-0.0380927	0.107163
NF1	-0.277068	-1.51484	0.0612973	0.223367
POM121C	-0.824984	-1.5139	-0.47632	0.230309
ZNF619	-0.154463	-1.5132	0.00834987	0.107595
OR8D4	-0.156931	-1.51309	-0.012366	0.0955429
GSC2	-0.265728	-1.51295	-0.0561266	0.138538
H2BC5	-0.933128	-1.51287	-0.658154	0.181756
MED29	-1.24204	-1.51285	-0.869602	0.246181
CLEC14A	-0.293363	-1.51267	-0.0672253	0.149496
ENTREP1	-0.289679	-1.51224	-0.142386	0.0974004
CCDC6	-0.557426	-1.51141	-0.194899	0.23986
INO80E	-0.410345	-1.51125	-0.144555	0.175875
GDNF	-0.0330812	-1.51084	0.148835	0.120407
DNAJC24	-0.181821	-1.51078	0.0264074	0.137829
CEBPD	-0.363001	-1.5107	-0.16814	0.128987
PSORS1C2	0.0156297	-1.50843	0.174545	0.105352
PIF1	-0.264656	-1.50816	-0.0613825	0.134783
HCN2	-0.417039	-1.50804	-0.172132	0.1624
HDAC11	-0.1989	-1.50747	-0.022835	0.116795
FSCB	-0.15845	-1.50727	0.0249626	0.121685
FGF5	-0.173776	-1.50633	-0.0097912	0.108864
HMGCS2	-0.161103	-1.50553	-0.0139741	0.0977257
CDK5R2	-0.222256	-1.50546	-0.0598651	0.107868
CA8	-0.211526	-1.50433	-0.0705336	0.0937245
CCDC182	-0.150973	-1.50309	0.0234019	0.116011
SLC17A1	-0.109692	-1.50181	0.0402254	0.0998239
GPR83	-0.0545916	-1.50175	0.10371	0.105411
CHCHD3	-0.581941	-1.50151	-0.315415	0.177505
LIPE	-0.307888	-1.49981	-0.14325	0.109773
ADCYAP1R1	-0.0444746	-1.49979	0.114004	0.105667
NAPG	-1.41318	-1.49962	-0.754434	0.439277
SIX2	-0.0406601	-1.49832	0.123911	0.109837
SHD	-0.154015	-1.49809	0.0105553	0.109853
CS	-0.712587	-1.49798	-0.420448	0.195022
GOLM2	-0.358571	-1.49754	-0.156035	0.135246
CLCA4	-0.134354	-1.49687	0.0261057	0.107197
TMEM35A	0.0340829	-1.49617	0.179413	0.0971348
NOL9	-1.48003	-1.49603	-1.0837	0.264916
ZNF107	-0.0812385	-1.49568	0.115751	0.131705
TNNI3K	-0.186947	-1.49525	-0.0376673	0.0998359
ORM1	-0.235323	-1.49411	-0.0650799	0.113943
TCF24	-0.0281487	-1.49313	0.133236	0.108085
C17orf49	-0.534213	-1.49268	-0.321791	0.142308
PGS1	-1.02258	-1.49162	-0.582386	0.295109
BCL6	-0.456233	-1.49074	-0.126943	0.22089
DAB1	-0.151404	-1.48965	-0.0162955	0.090698
VPS13A	-0.197048	-1.48912	0.0273764	0.150709
TMEM38B	-0.178301	-1.48737	-0.0267872	0.101867
WDR48	-0.874353	-1.48675	-0.408648	0.313237
TOMM40	-1.64418	-1.48607	-1.16057	0.325432
ACOX3	-0.0955821	-1.48556	0.0631988	0.106883
SPICE1	-0.453593	-1.48542	-0.171023	0.190229
TSPAN2	-0.117438	-1.4843	0.0460713	0.110159
MTMR8	-0.129547	-1.48338	0.0205795	0.101205
SPEN	-0.282129	-1.4832	-0.0532687	0.154301
LOXL1	-0.240376	-1.48314	-0.0520119	0.127004
TP53I13	-0.351859	-1.48306	-0.125915	0.152349
RPRD1A	-0.226107	-1.48292	-0.000450028	0.152171
MVB12B	-0.0912922	-1.48104	0.0693719	0.108481
NALF2	-0.0393179	-1.47986	0.125043	0.111066
OGDHL	-0.248793	-1.47955	-0.0732934	0.118616
DAPL1	-0.185307	-1.47903	-0.0174226	0.11351
REG4	-0.217668	-1.47781	-0.0556049	0.109664
SLC22A17	-0.41659	-1.47768	-0.2135	0.137439
FILIP1L	-0.0697843	-1.4775	0.0941596	0.110961
GFRA4	-0.139242	-1.47707	0.0261273	0.111958
ZNF22	-0.283583	-1.47688	-0.06156	0.150333
MYH9	-1.03817	-1.47678	-0.435058	0.408394
C4BPA	-0.112249	-1.47618	0.0205602	0.0899678
DEFB118	-0.307968	-1.47586	-0.108418	0.135209
C9orf50	-0.216649	-1.4754	-0.0285075	0.127519
SMR3A	-0.155204	-1.47525	0.0245263	0.12183
WEE1	-3.09271	-1.47514	-2.4548	0.432443
PRR13	-0.765141	-1.4745	-0.513517	0.17065
PPAT	-1.21986	-1.47437	-0.71352	0.343428
DLD	-0.649455	-1.47432	-0.235518	0.280764
OR10K2	-0.26201	-1.47428	-0.0722493	0.128714
UBB	-0.507028	-1.47405	-0.255163	0.170867
GCLM	-0.260731	-1.47344	-0.0411905	0.148999
LLCFC1	-0.257719	-1.4731	-0.0716264	0.126327
SIGMAR1	-0.374033	-1.47226	-0.205961	0.114159
EMX1	-0.241269	-1.47222	-0.0619863	0.121777
CPZ	-0.181111	-1.47196	-0.0351066	0.0991908
DUOXA2	-0.258136	-1.47193	-0.0736033	0.125368
MCHR1	-0.203871	-1.47163	-0.039198	0.111898
MCPH1	-0.450589	-1.47156	-0.192781	0.175194
WDR83	-0.779295	-1.47146	-0.424237	0.241296
HGFAC	-0.041918	-1.4708	0.112049	0.104682
BMPR1A	-0.539621	-1.46956	-0.226189	0.213282
ARHGEF28	-0.297885	-1.46945	-0.113641	0.125383
TRPC5	-0.131543	-1.46922	-0.00642956	0.085156
OR2S2	-0.361146	-1.46877	-0.177912	0.124753
CMC1	-0.539382	-1.46786	-0.313543	0.153855
LETM2	-0.194612	-1.46699	-0.014379	0.122859
PALMD	-0.226468	-1.46692	-0.0545422	0.117202
REEP2	-0.347497	-1.46689	-0.19215	0.105902
HUWE1	-1.26851	-1.46584	-0.852962	0.283488
TMEM254	-0.122665	-1.46551	0.0193279	0.0968897
CENPA	-1.45593	-1.46551	-0.916197	0.36829
SNRPG	-2.60708	-1.46529	-2.06475	0.370113
CTXN1	-0.450346	-1.46513	-0.260401	0.129644
UBXN4	-0.262518	-1.46482	0.0322255	0.201215
TEFM	-0.705809	-1.46479	-0.449442	0.17502
ZNF253	-0.304844	-1.46437	-0.0409581	0.180204
PABPC5	-0.150473	-1.46383	-0.0224684	0.0874454
MAFB	-0.0795447	-1.46353	0.0888846	0.115084
PRXL2A	-0.280568	-1.46302	-0.116286	0.11229
ANKLE1	-0.299248	-1.46232	-0.129981	0.115752
CYS1	-0.304828	-1.46135	-0.0428498	0.179271
FBXO42	-0.557232	-1.46125	-0.170976	0.264333
MBLAC2	-0.110378	-1.4611	0.126695	0.162256
LRRN2	-0.204801	-1.45843	-0.0382476	0.1142
SASS6	-1.22187	-1.45824	-0.81309	0.280324
TEC	-0.203135	-1.45778	-0.0476996	0.106624
PXDC1	-0.155069	-1.45718	0.00342036	0.108764
NEUROG2	-0.0605581	-1.45686	0.077038	0.0944469
SPATC1	-0.162395	-1.45625	-0.0233437	0.0954857
RPL14	-2.42974	-1.45607	-1.9427	0.334488
CDC123	-2.36586	-1.45578	-1.87232	0.339018
CCNB1IP1	-0.50378	-1.45465	-0.295421	0.143237
IL13RA2	-0.0731626	-1.45463	0.0664843	0.0960015
HRH3	-0.249905	-1.45413	-0.0813607	0.115908
CCDC12	-0.615944	-1.45408	-0.366619	0.171465
OLFM3	-0.228256	-1.45341	-0.062038	0.114364
TRAPPC12	-0.206072	-1.45322	-0.0144471	0.131862
SLC2A13	-0.295599	-1.4532	-0.0910869	0.140733
ANP32A	-0.217342	-1.45298	-0.0299694	0.128958
SYP	-0.0970161	-1.45198	0.0369621	0.092273
JMJD4	-0.170222	-1.45173	0.0200431	0.131061
ACOT4	-0.391188	-1.45112	-0.133595	0.177513
HNRNPD	-0.503825	-1.4505	-0.231584	0.187688
PTPRT	-0.17342	-1.45022	-0.0156243	0.108808
BICRA	-0.168896	-1.44911	0.0718684	0.166146
SREK1IP1	-0.425182	-1.44897	-0.0750508	0.241642
KATNIP	-0.191919	-1.44881	-0.0445474	0.101719
OR13C5	0.0224329	-1.44863	0.166338	0.0993387
CDKN1B	-0.223857	-1.4485	0.0328993	0.177256
ZNF257	-0.199416	-1.44821	-0.0424818	0.108365
DTX1	-0.193944	-1.44778	-0.0458731	0.102274
IL5	-0.188933	-1.44739	-0.0441517	0.100029
LHFPL1	-0.147495	-1.44726	-0.0147876	0.0916957
TRMT112	-2.31224	-1.4466	-1.78102	0.367219
IFRD2	-0.326437	-1.44576	-0.108008	0.151082
LANCL2	-0.0908704	-1.44399	0.0817504	0.119544
AGMAT	-0.137457	-1.44377	0.0358448	0.120034
NXF1	-1.65344	-1.44347	-1.21817	0.301542
COX11	-0.721923	-1.44258	-0.414534	0.213083
PRSS33	-0.0373123	-1.441	0.125184	0.112766
RWDD2B	-0.112333	-1.44099	0.033647	0.101306
ITPKA	-0.324855	-1.44094	-0.146165	0.124009
PPP2R2A	-0.651614	-1.44075	-0.200121	0.313374
GPALPP1	-0.128061	-1.43958	0.0194978	0.102501
ADGRG1	-0.133579	-1.43943	0.0309156	0.114278
SLC35D1	-0.280336	-1.43888	-0.0800488	0.139197
RBM17	-1.7096	-1.43869	-1.30987	0.277839
COX15	-0.595913	-1.43864	-0.296139	0.208374
BRMS1L	-0.221549	-1.43781	-0.0372526	0.128179
BHLHE22	-0.226977	-1.43742	-0.0518493	0.121835
SCGB2A2	-0.175483	-1.43697	0.00205084	0.123547
KLHL14	-0.190407	-1.43633	-0.0159379	0.121469
SNN	-0.139218	-1.4355	-0.0031108	0.0948151
PCDHGB4	-0.158847	-1.43504	0.0136486	0.120203
DDX51	-1.29671	-1.43502	-0.902578	0.274653
GATAD1	-0.462258	-1.43386	-0.249206	0.148586
FN1	-0.131945	-1.43345	0.0312775	0.113867
PCDH1	-0.0527167	-1.4334	0.126183	0.124808
RBM5	-0.512974	-1.43272	-0.206627	0.213822
MRPL3	-0.703475	-1.43258	-0.389954	0.21885
AQP12B	-0.384012	-1.43239	-0.159271	0.156898
SPRED3	-0.263793	-1.43164	-0.10052	0.114046
KRTAP23-1	-0.276095	-1.43092	-0.141731	0.0939008
KCNK5	-0.123208	-1.43052	0.0626785	0.129944
PAM16	-1.8136	-1.42951	-1.3734	0.307932
SETD6	-0.16208	-1.42911	-0.0129078	0.104381
ZC3HAV1	-0.338503	-1.42883	-0.160219	0.124776
RPS17	-1.95489	-1.4287	-1.55334	0.281058
SMIM15	-0.138369	-1.42825	-0.00132315	0.0959534
HMX1	-0.0627754	-1.4278	0.0931145	0.109182
ZNF573	-0.160471	-1.42769	-0.00264022	0.11055
PAWR	-0.0985302	-1.42757	0.119689	0.152861
AFG3L2	-1.64904	-1.42721	-1.21071	0.307121
ANAPC4	-1.67719	-1.42624	-1.2581	0.293844
OR4D10	-0.340517	-1.4257	-0.184148	0.109678
RHOBTB3	-0.287193	-1.4241	-0.0744934	0.149358
MCIDAS	-0.409279	-1.4236	-0.208214	0.141237
SRRM4	-0.0957207	-1.42358	0.0555074	0.106231
SLC51B	-0.179949	-1.42354	-0.0255848	0.108436
ATIC	-0.840548	-1.42312	-0.350598	0.344278
CA1	-0.0709884	-1.42245	0.0721441	0.100624
RNF139	-0.3337	-1.42235	-0.155554	0.125248
COG8	-0.876203	-1.4223	-0.56418	0.219378
CYP2R1	-0.0932725	-1.42208	0.0870766	0.126821
TMEM222	-0.117023	-1.42196	0.030068	0.103443
PF4	-0.430722	-1.4212	-0.23672	0.136506
STAR	-0.152358	-1.42088	-0.000856596	0.106625
FAXC	-0.151034	-1.4205	-0.00510678	0.102729
CTNND2	-0.0599939	-1.42026	0.0817658	0.0998125
PCDHB12	-0.0249119	-1.42022	0.121095	0.102806
OR5C1	-0.161821	-1.42008	-0.00610178	0.109655
EMID1	-0.250549	-1.41957	-0.0844708	0.116992
NPHS2	-0.30536	-1.41951	-0.136629	0.118865
NR6A1	-0.173898	-1.4192	0.0541114	0.16066
PLBD1	-0.132188	-1.41831	0.0522001	0.130006
PPIL2	-1.78116	-1.4182	-1.37401	0.287089
KDM1A	-0.326732	-1.41663	-0.0959228	0.162928
CLDN8	-0.068027	-1.41601	0.0516615	0.0845252
MRPS15	-0.606919	-1.41582	-0.353209	0.179197
BRAT1	-0.892011	-1.41488	-0.405277	0.34401
SLC2A12	-0.0854526	-1.41442	0.0819021	0.11832
PLPPR3	-0.260931	-1.41414	-0.105206	0.11012
GRM3	-0.128595	-1.41358	0.0151452	0.101686
IL12RB2	-0.391374	-1.41312	-0.182086	0.148104
GNAT2	-0.227581	-1.41291	-0.0814281	0.103441
HNRNPU	-1.54535	-1.41278	-1.09092	0.321656
CCNT1	-0.525896	-1.41211	-0.270728	0.1807
ADCY3	-0.283619	-1.41193	-0.0768387	0.146453
UCHL5	-0.564412	-1.4112	-0.249393	0.223227
NCBP2	-2.40057	-1.4106	-1.84209	0.39591
L2HGDH	-0.0303068	-1.40984	0.134399	0.116825
PON1	-0.253694	-1.40946	-0.0886318	0.117111
NOVA1	-0.0927544	-1.40944	0.0404332	0.0944967
KLK9	-0.0485165	-1.40897	0.105641	0.109412
ERCC6	-0.267471	-1.40844	-0.159413	0.076722
MSH3	-0.287407	-1.40787	-0.0698407	0.154536
MIX23	-0.558419	-1.4077	-0.283231	0.195489
ST6GALNAC5	-0.194064	-1.40742	-0.0495073	0.10271
PDLIM1	-0.204309	-1.40694	-0.0548663	0.106218
RTL4	-0.00176475	-1.40676	0.121087	0.0873292
MMS19	-1.11425	-1.40672	-0.689874	0.301677
RBMXL3	-0.0339376	-1.40659	0.118414	0.108312
MEOX2	-0.0571164	-1.40656	0.089673	0.104361
PRSS57	-0.0343574	-1.40577	0.111131	0.103494
FUBP1	-0.548179	-1.40553	-0.264752	0.201652
ASCC2	-0.167221	-1.40511	0.00856689	0.125106
EID2	-0.19958	-1.40368	0.00654395	0.146846
WDR59	-0.597946	-1.40362	-0.321761	0.196767
CXorf65	-0.110605	-1.40353	0.010418	0.0862272
ZNF438	-0.0795651	-1.40295	0.0356716	0.082139
POTED	-0.255563	-1.40286	-0.069321	0.132759
SULT1B1	-0.142016	-1.40247	-0.00765716	0.0958015
MED4	-1.6562	-1.40222	-1.27816	0.269597
CHRNA9	-0.17923	-1.40213	-0.0363552	0.101898
CLSTN2	-0.157482	-1.40105	-0.0157941	0.101129
METTL24	-0.130221	-1.40076	0.00242664	0.0946968
MBNL1	-0.663802	-1.40059	-0.239762	0.302759
HLA-DOB	-0.24019	-1.40053	-0.0987076	0.101021
CENPV	-0.189066	-1.40002	-0.0148377	0.124447
XRCC2	-0.825633	-1.39952	-0.424599	0.286551
ARMCX5	-0.104854	-1.39897	0.037279	0.101598
CD101	-0.420326	-1.3988	-0.240187	0.12878
ZNF43	-0.24279	-1.39843	-0.0721298	0.122037
ANXA8	-0.230984	-1.39832	-0.0514805	0.128371
RSPO3	-0.00390166	-1.39774	0.131222	0.0966731
ADRB3	-0.1156	-1.39773	0.00933693	0.0893856
PRCC	-0.63959	-1.39766	-0.411657	0.163082
CIART	-0.398297	-1.3975	-0.195377	0.145202
MDH2	-0.482283	-1.39633	-0.229002	0.181391
METTL21A	-0.146018	-1.3962	0.0143071	0.11483
MT2A	-0.82	-1.39604	-0.493728	0.233713
RSPRY1	-0.256743	-1.39422	-0.0892896	0.120105
FIGN	-0.128946	-1.3931	0.0244116	0.110083
DYNLL1	-0.993804	-1.39159	-0.564114	0.308775
PPFIA2	-0.251282	-1.39138	-0.0934086	0.113465
SOX6	-0.0973745	-1.3912	0.050879	0.106565
AKNAD1	-0.288308	-1.39041	-0.135232	0.110094
GNAI3	-0.216392	-1.39038	-0.0296379	0.134318
CDC14B	-0.232349	-1.39011	-0.0659677	0.119689
ATP9A	-0.132619	-1.38992	-0.000569847	0.0950044
CDC7	-2.64787	-1.3898	-2.22966	0.300912
NUFIP1	-1.02697	-1.38975	-0.769495	0.18527
TNFAIP2	-0.118603	-1.38961	0.0271327	0.104875
TTC39C	-0.148558	-1.38943	0.0836153	0.167099
ANP32D	-0.195361	-1.38937	-0.0184842	0.127307
PRAG1	-0.0497186	-1.38902	0.122127	0.123717
GAS2	-0.156757	-1.38898	-0.00431703	0.10975
RTKN2	-0.288507	-1.38866	-0.118406	0.122493
UQCRC1	-0.861037	-1.38779	-0.496282	0.262832
OR5T1	-0.168139	-1.3869	-0.0386183	0.0933883
UBE2D3	-1.30779	-1.38592	-0.719013	0.424826
ADAMTS1	-0.226368	-1.38567	-0.0529286	0.125166
DNASE1L2	-0.103903	-1.38547	0.0376307	0.102156
IL1RL2	-0.305643	-1.38542	-0.138347	0.120755
KRTAP5-9	-0.209515	-1.38506	-0.0324558	0.127835
XAGE5	-0.194749	-1.38496	-0.0494955	0.104879
CADM4	-0.43866	-1.38486	-0.234957	0.147093
CMTR2	-0.383146	-1.38463	-0.113048	0.195068
RFX8	-0.261477	-1.3845	-0.103037	0.114438
RNF150	-0.128634	-1.38412	-0.00209539	0.0914221
NDUFB6	-0.742144	-1.38393	-0.321047	0.304275
GOLGA7	-0.279557	-1.38295	0.0144494	0.212594
SPRYD4	-0.713859	-1.38221	-0.48135	0.168216
HNF4A	-0.156694	-1.38182	0.0276829	0.13343
PPY	-0.405985	-1.38167	-0.225628	0.130535
LIPI	-0.177406	-1.38093	-0.0257589	0.109815
PCDHA1	-0.216182	-1.38062	-0.0652697	0.109308
PTTG2	-0.197623	-1.3803	-0.0496818	0.10718
CFL1	-1.15259	-1.37921	-0.569751	0.422593
ATP5MC2	-0.517933	-1.37859	-0.322796	0.141548
UBR3	-0.235514	-1.37787	-0.0632915	0.124992
PRELID1	-3.02624	-1.37774	-2.50046	0.38162
DUSP14	-0.27774	-1.3776	-0.135688	0.103116
AGO3	-0.357289	-1.37731	-0.197543	0.115984
UTP11	-1.14047	-1.377	-0.856973	0.205878
PLOD2	-0.084677	-1.37697	0.0569911	0.102884
CHST1	-0.0927788	-1.37688	0.0770696	0.123358
ZG16B	-0.0595809	-1.37629	0.0649206	0.0904615
RELL2	-0.142992	-1.37484	0.00426153	0.107106
POSTN	-0.147593	-1.3746	-0.0254692	0.0888432
CCNB3	-0.0416196	-1.37432	0.0761975	0.0857275
OR4A5	-0.409445	-1.37295	-0.212235	0.14364
MARCO	-0.169566	-1.37242	-0.0460771	0.0899789
SALL2	-0.216985	-1.3724	-0.0813511	0.0988296
CARNMT1	-0.289201	-1.37213	-0.0561469	0.169849
HDHD5	-0.364765	-1.37175	-0.13702	0.166026
S1PR1	-0.141075	-1.3713	0.00309467	0.105134
SEC14L2	-0.262149	-1.37076	-0.135009	0.0927514
COQ10B	-0.339893	-1.37028	-0.129389	0.153621
KLHDC8A	-0.304082	-1.37003	-0.113055	0.139432
JMJD6	-0.780233	-1.37	-0.462302	0.232066
PDZRN4	-0.135043	-1.36978	0.0230632	0.115424
CA4	-0.166318	-1.36967	0.0103256	0.128968
SPOP	-0.31556	-1.36957	-0.102806	0.155343
IRF6	-0.245408	-1.36956	-0.0516629	0.141465
AVEN	-0.326989	-1.36891	-0.0963428	0.168488
BCL2L11	-0.140257	-1.36889	0.0177724	0.115444
CD40LG	-0.0363089	-1.36826	0.0930525	0.0945445
DDX28	-0.616689	-1.3682	-0.342144	0.200662
UBE2D4	-0.327356	-1.36746	-0.198207	0.094445
FNTA	-1.40625	-1.36656	-1.05331	0.258268
PRKAG1	-0.493032	-1.36633	-0.30111	0.140466
PNPO	-0.212341	-1.36601	-0.0519492	0.117416
KALRN	-0.252421	-1.36598	-0.0934461	0.116382
DNAJA4	-0.199338	-1.3656	-0.0425415	0.114819
MAS1	-0.0866563	-1.36519	0.0510721	0.100886
TUBA3C	-0.348156	-1.36506	-0.192612	0.113946
MAGED2	0.0956194	-1.36502	0.222574	0.0930059
TMCC2	-0.127412	-1.36502	0.0258069	0.112247
BCLAF1	-1.02445	-1.36444	-0.630468	0.288748
C19orf53	-1.02786	-1.36316	-0.610987	0.305814
LHX6	-0.175433	-1.36252	-0.0455957	0.0952919
TMEM100	-0.0431862	-1.36208	0.0898351	0.0976602
TMEM30B	-0.160413	-1.36155	0.00696024	0.122929
PCDHAC1	-0.231212	-1.36149	-0.0645469	0.122414
OR2Y1	-0.16733	-1.36113	-0.0226701	0.106279
KLK3	-0.0898134	-1.36076	0.0171611	0.0786136
H3-4	-0.385655	-1.36019	-0.223816	0.118983
GNAZ	-0.0769193	-1.36003	0.120227	0.144957
TRIM63	0.0160056	-1.35845	0.148054	0.0972047
LAMB2	-0.24356	-1.35719	-0.0843081	0.11734
RNASE4	-0.174926	-1.35544	-0.034405	0.103672
TSPAN1	-0.20653	-1.35513	-0.0565981	0.11064
BTD	0.0881756	-1.35506	0.229303	0.104149
PROK2	-0.179732	-1.35505	-0.0113429	0.124269
SPC24	-2.74438	-1.35442	-2.09448	0.479837
NSUN3	-0.203983	-1.35406	-0.0366644	0.123569
MKRN1	-0.448631	-1.35349	-0.254512	0.143421
PCDH8	-0.112493	-1.35245	0.0389787	0.111998
SLC1A2	-0.166321	-1.35204	-0.0111654	0.114757
SHB	-0.270058	-1.352	-0.0840182	0.137604
FBXO41	-0.338396	-1.35007	-0.16976	0.124909
WNT1	-0.377424	-1.3494	-0.214515	0.120727
CDKN2D	-0.205359	-1.34857	-0.0551684	0.11137
PENK	-0.175421	-1.34826	0.0271215	0.150226
TESK2	-0.257608	-1.34742	-0.13123	0.0937925
ANGPTL2	0.013076	-1.34738	0.153005	0.103853
ANKRD55	-0.135712	-1.34719	-0.00355357	0.0980994
H2AC8	-0.585544	-1.34703	-0.359894	0.167517
KPNA3	-0.0966643	-1.34646	0.0410334	0.102266
PLCXD2	-0.203226	-1.34622	-0.0370406	0.123446
DGCR6L	-0.219398	-1.34582	-0.0258118	0.143843
FRMD5	-0.240053	-1.34539	-0.111117	0.0958353
RADIL	-0.217903	-1.34375	-0.0540594	0.12193
ANAPC13	-0.83763	-1.34363	-0.523977	0.233436
LGALS9B	-0.572784	-1.34265	-0.344011	0.170388
RMDN1	-0.226719	-1.34224	-0.0533252	0.129183
NINJ1	-0.14547	-1.34203	0.00875866	0.114921
RPL31	-3.06001	-1.34201	-2.54442	0.384195
SHC1	-0.552267	-1.34185	-0.263273	0.215369
OR5K3	-0.368375	-1.34163	-0.215363	0.114049
RET	-0.246529	-1.34161	-0.0966712	0.111699
PINX1	-0.375084	-1.34097	-0.171369	0.151917
RNF175	-0.0709814	-1.34092	0.0630948	0.0999884
FUT5	-0.192691	-1.3407	-0.0434055	0.11135
PFN1	-1.23045	-1.33909	-0.693247	0.40117
CHAD	-0.260295	-1.33908	-0.113081	0.109936
C11orf58	-0.230955	-1.33801	-0.0614097	0.126714
SLC45A3	-0.214939	-1.33789	-0.0845477	0.09746
LRRC71	-0.417725	-1.33699	-0.23404	0.137387
PIN1	-0.145878	-1.33565	0.0197647	0.124017
NANP	-0.131496	-1.33473	0.0425834	0.130423
NPTX2	-0.0426811	-1.33411	0.0914032	0.100504
GDPD2	-0.310662	-1.33383	-0.180672	0.0974561
SSX1	-0.276883	-1.33367	-0.0982673	0.133929
MT1B	-0.592332	-1.3334	-0.415384	0.132705
PYCARD	-0.13635	-1.33328	0.0238554	0.120158
IQCD	-0.0750412	-1.33276	0.0626038	0.103278
OTUD6A	-0.0740464	-1.33273	0.0425221	0.0874659
CLK1	-0.276749	-1.33231	-0.137463	0.104545
RPL17	-3.49317	-1.33185	-3.07305	0.315441
FHOD3	-0.0904403	-1.33121	0.0570646	0.110805
SLC46A2	-0.22798	-1.33121	-0.0742584	0.115475
SBSN	-0.13702	-1.33103	0.0195173	0.117606
HERC2	-0.314257	-1.3305	-0.10163	0.159809
DGKE	-0.071793	-1.33041	0.102852	0.131271
WDR91	-0.259605	-1.32976	-0.072164	0.140959
C10orf67	-0.0850528	-1.32909	0.0808732	0.124842
LYPLA1	-0.379966	-1.32861	-0.209734	0.128127
LRRC58	-0.223258	-1.32773	-0.0893554	0.100851
DIPK1B	-0.224552	-1.3277	-0.0586569	0.124949
HSCB	-1.00073	-1.32723	-0.626904	0.281661
CELF4	-0.104503	-1.32614	0.0123963	0.0881499
COQ9	-0.312857	-1.32551	-0.151323	0.121865
PAICS	-1.09898	-1.32396	-0.618371	0.363009
ZNF541	-0.123117	-1.32373	0.0144549	0.103927
GABRG1	0.0190218	-1.32351	0.143965	0.0944032
SDHB	-1.01095	-1.32333	-0.459362	0.416819
CCDC9B	-0.238474	-1.32323	-0.0913163	0.111211
IL31RA	-0.230631	-1.32269	-0.0652021	0.12507
KREMEN1	-0.149603	-1.32189	0.0171919	0.126179
FSD1L	-0.115534	-1.32162	0.0427898	0.119795
ZMAT2	-1.89876	-1.32145	-1.44003	0.347143
YARS2	-1.86794	-1.32104	-1.17725	0.522837
INMT	-0.159268	-1.32074	0.0159347	0.132656
CYP27A1	-0.152958	-1.32052	0.00226549	0.117548
ADGRA2	-0.143237	-1.31887	0.0171041	0.121574
POLR1G	-0.681451	-1.31838	-0.439887	0.183228
SPNS2	-0.165129	-1.31825	-0.00521472	0.121308
GATA4	-0.105744	-1.31804	0.0528914	0.120357
ZKSCAN2	-0.204036	-1.31731	-0.0719217	0.100291
CDC23	-2.67342	-1.31718	-2.19201	0.36548
DSG4	-0.102662	-1.31661	0.0295014	0.100382
OR5F1	-0.246341	-1.31655	-0.10576	0.10678
IRGQ	-0.207903	-1.31502	-0.0500556	0.120035
DACT1	-0.154743	-1.31384	-0.0198065	0.102704
PPM1N	-0.29243	-1.3137	-0.117325	0.133292
FOXA3	-0.156386	-1.31355	-0.037917	0.0901903
CLIC4	-0.117158	-1.31334	0.034191	0.11524
SLC25A1	-0.496615	-1.31301	-0.220549	0.210254
HOXD4	-0.1863	-1.31265	-0.0438787	0.108499
DEFA4	-0.0681486	-1.31256	0.0687613	0.104307
ARHGEF40	-0.231544	-1.31255	-0.0639959	0.127652
NKX2-1	-0.293	-1.31209	-0.0892819	0.155262
CSPP1	-0.208144	-1.31148	-0.05594	0.116055
TMEM25	-0.0807246	-1.31047	0.0480281	0.0982494
HECW1	-0.0692976	-1.31045	0.0694994	0.105915
PPP1R3G	-0.182032	-1.31044	0.00909657	0.14585
KBTBD4	-0.230286	-1.31009	-0.0700267	0.122327
JADE3	-0.272785	-1.31001	-0.138177	0.102754
TREM2	-0.142519	-1.30914	0.0109887	0.117258
LRWD1	-0.248322	-1.30888	-0.0770914	0.130822
TMEM26	-0.157032	-1.30823	-0.0355015	0.0928974
APOBEC3H	-0.165535	-1.30796	-0.0157139	0.114546
OR10G9	-0.261258	-1.30755	-0.12166	0.106763
S100A5	-0.18271	-1.30737	-0.0357528	0.112407
SPRED2	-0.0316347	-1.30707	0.175913	0.158789
SLC25A17	-0.177764	-1.30535	-0.0157244	0.124135
RCOR3	-0.100831	-1.30526	0.0498237	0.115421
LCE3C	-0.308727	-1.30492	-0.109148	0.152944
TMEM87A	-0.224212	-1.30487	-0.0673668	0.1202
DQX1	-0.273118	-1.30474	-0.139119	0.102702
RINL	-0.153469	-1.30447	-0.0159285	0.105438
HOXD11	-0.290776	-1.30413	-0.108565	0.139718
TRIM72	-0.308163	-1.30412	-0.156665	0.116168
OR4N5	-0.335504	-1.30408	-0.162283	0.13283
SEMA3A	-0.0780079	-1.30398	0.0544794	0.101602
SLC9A8	-0.105215	-1.30353	0.081976	0.143604
LYPD5	-0.214459	-1.30349	-0.0760006	0.106221
GAPDH	-1.7682	-1.30347	-1.29323	0.364386
NDUFC2	-0.811898	-1.30253	-0.477208	0.256953
CYGB	-0.166097	-1.30184	0.00373224	0.130453
CHMP3	-1.21401	-1.30154	-0.816654	0.305297
FOSB	-0.18862	-1.2997	-0.0616595	0.0976844
SLC20A1	-0.650889	-1.29964	-0.334226	0.243654
COQ10A	-0.224702	-1.29874	-0.067545	0.121007
SLC52A3	-0.0602809	-1.2983	0.126787	0.144086
A4GNT	-0.0980751	-1.29814	0.0317074	0.0999754
ZNF366	-0.227248	-1.29804	-0.0721011	0.119524
FBXO21	-0.204686	-1.29777	-0.0647833	0.107802
TMEM223	-0.269808	-1.29758	-0.111861	0.121724
TMEM213	-0.164192	-1.29739	-0.02126	0.110168
NDUFS1	-0.837789	-1.29686	-0.447281	0.301119
EPB41L3	-0.0484278	-1.29652	0.0846925	0.102675
KANSL1L	-0.0794536	-1.29626	0.0608392	0.108229
HSD17B11	-0.135007	-1.29586	0.0194937	0.119226
ELF3	-0.248117	-1.29428	-0.0443248	0.157456
FH	-0.460761	-1.29352	-0.205976	0.19697
TARM1	-0.165504	-1.29314	-0.0218466	0.111092
SFR1	-0.330298	-1.29191	-0.112666	0.168457
CCL22	-0.111616	-1.29154	0.0161045	0.0988899
LCE1B	-0.493815	-1.29134	-0.295402	0.153649
DCD	-0.112458	-1.29097	0.0159987	0.0995038
DNMT1	-0.977866	-1.29094	-0.737936	0.185858
OR8A1	-0.472114	-1.2908	-0.283482	0.146136
ZC3H4	-0.405383	-1.29069	-0.161755	0.188758
OR6B2	-0.175762	-1.2905	-0.0506385	0.0969571
PPP1R16B	-0.154216	-1.2896	-0.0097239	0.112044
PHLDA1	-0.20481	-1.2896	-0.0490924	0.120748
CLEC4F	-0.212466	-1.2895	-0.0769428	0.105097
HNRNPA1L2	-0.592886	-1.28928	-0.323026	0.209311
TRPM3	-0.0572673	-1.28911	0.0659862	0.0956111
CPNE6	-0.29957	-1.28911	-0.150687	0.115493
SCRT1	-0.379198	-1.28903	-0.168739	0.16327
OR4A47	-0.694086	-1.28883	-0.456355	0.184455
WWOX	-0.115079	-1.28865	0.0547209	0.131766
HPN	-0.186306	-1.28865	-0.0514558	0.104645
GPR15LG	-0.091239	-1.28728	0.0812579	0.134001
PBX2	-0.401666	-1.28722	-0.207437	0.150891
ENTPD8	-0.206875	-1.28616	-0.0620798	0.112579
IQSEC2	-0.0986691	-1.28608	0.0170526	0.0899805
OR5AU1	-0.372065	-1.28573	-0.214778	0.122333
DENND5B	-0.201815	-1.28485	-0.0514882	0.116999
ASB15	0.0785291	-1.28456	0.221046	0.110946
PYROXD2	-0.122432	-1.28422	-0.00482052	0.091582
TMEM43	-0.0602893	-1.28422	0.0368639	0.0756518
EPG5	-0.331655	-1.28373	-0.125996	0.160204
ROR1	-0.1595	-1.28341	0.0197158	0.139641
FAM178B	-0.275609	-1.28306	-0.14821	0.0992934
IREB2	-0.619462	-1.283	-0.301753	0.24763
CCL17	-0.175486	-1.28254	-0.0325269	0.111466
HGD	-0.0564105	-1.2823	0.0633532	0.0933973
GABRA5	-0.305411	-1.28196	-0.1377	0.130824
TUBB3	-0.322342	-1.28126	-0.0578963	0.206395
WNT3A	-0.147829	-1.28115	-0.0108935	0.106885
ZFAND5	-0.513545	-1.28043	-0.293887	0.17155
VAT1	-0.296648	-1.28043	-0.146721	0.117091
ELAC2	-1.26192	-1.28041	-0.91691	0.26945
ADO	-0.186107	-1.28034	-0.0412342	0.113151
POU4F3	-0.0623985	-1.28031	0.0430853	0.0823894
OLA1	-0.476899	-1.27993	-0.296026	0.141314
CCNO	-0.130419	-1.2793	9.61408e-05	0.102021
ANKS6	-0.383682	-1.27877	-0.192542	0.149472
ADA2	-0.194396	-1.27811	-0.0449105	0.116958
RRP8	-0.218343	-1.2775	-0.0767071	0.110869
GABPB1	-0.985549	-1.27729	-0.646539	0.265413
RASA2	-0.19134	-1.27575	0.0332651	0.176057
FKBP15	-0.134798	-1.27564	0.00360047	0.108493
ATP9B	-0.172794	-1.27554	-0.0206641	0.119267
KIF23	-2.53566	-1.27543	-2.07891	0.358117
OR4K15	-0.3111	-1.27532	-0.135155	0.137962
PRODH	-0.28009	-1.27521	-0.107519	0.135328
EFHB	-0.0931052	-1.27499	0.0347994	0.100318
SYCP1	-0.274963	-1.27432	-0.0880431	0.146682
FAM200B	-0.255658	-1.27413	-0.050135	0.161305
TAOK1	-0.202433	-1.2738	0.0989144	0.236574
SPOUT1	-1.77133	-1.27354	-1.3577	0.324788
C1orf50	-0.223767	-1.27308	-0.0796892	0.113173
KLHL4	-0.0497567	-1.27302	0.0883913	0.10852
HOOK2	-0.0998953	-1.27282	0.0570542	0.123309
BLNK	-0.115996	-1.27277	0.0155384	0.103345
MOSMO	-0.119363	-1.27275	0.0575925	0.139034
HSD17B13	-0.0860921	-1.27263	0.0362925	0.0961665
ANKS1B	-0.0404527	-1.2725	0.0914979	0.103694
NDUFA8	-0.845647	-1.27247	-0.43905	0.319534
NDUFA13	-0.726036	-1.27244	-0.494103	0.182273
LHFPL5	-0.207952	-1.27234	-0.0863017	0.0956116
IFNAR2	-0.0741767	-1.27231	0.116489	0.149859
USP22	-0.122564	-1.27226	0.0926279	0.169141
TBX21	-0.2319	-1.27201	-0.0964681	0.106471
SRA1	-0.163646	-1.27187	-0.025286	0.108785
DCANP1	-0.184845	-1.27159	-0.057641	0.100035
HEG1	-0.058593	-1.27108	0.04243	0.0794783
RDH5	-0.390414	-1.27099	-0.233404	0.123533
C9orf78	-0.586104	-1.27041	-0.336709	0.19631
LNP1	-0.143729	-1.27021	-0.0199851	0.09742
GPAM	-0.0718679	-1.27017	0.0854743	0.123875
UROD	-1.23615	-1.26998	-0.628031	0.47884
ZNF382	-0.25753	-1.26946	-0.127028	0.102801
AASDH	-0.249256	-1.26944	-0.116463	0.104608
AGRP	-0.128596	-1.26891	-0.00359744	0.0985081
IQCN	-0.27737	-1.26759	-0.115389	0.127786
ARNT	-0.36614	-1.2667	-0.0486656	0.250632
NAA25	-1.06178	-1.26661	-0.782615	0.220406
SLC25A31	-0.180495	-1.2658	-0.0478888	0.104761
NRDE2	-1.46901	-1.2657	-1.16712	0.238514
TMEM42	-0.142293	-1.26498	-0.00506678	0.10848
PIMREG	-0.275151	-1.26436	-0.112552	0.128603
CBX3	-0.270899	-1.2643	-0.101299	0.134145
GRIN3A	-0.157088	-1.26316	0.0388914	0.155151
HOXC4	-0.330049	-1.26295	-0.175957	0.12201
SOX17	-0.203358	-1.26281	-0.0103292	0.152857
POU3F2	-0.122987	-1.26239	0.0372447	0.126927
PHC2	-0.256978	-1.26099	-0.127937	0.102333
SLC1A4	-0.135812	-1.26064	0.000831733	0.108392
EVPL	-0.217441	-1.26062	-0.0808366	0.108363
DRC12	-0.104506	-1.26022	0.0426505	0.116771
TBX18	-0.204781	-1.2597	-0.0197379	0.146895
C16orf54	-0.158023	-1.25951	-0.023498	0.106807
IQCK	-0.111425	-1.25939	0.00106996	0.0893253
ZBTB5	-0.225609	-1.25881	-0.0811938	0.114724
MUSK	-0.0409938	-1.25807	0.0760666	0.093048
PTH1R	-0.20744	-1.2576	-0.068782	0.110257
RASEF	-0.201553	-1.25557	-0.0524815	0.118728
MSGN1	-0.102206	-1.25541	0.0419994	0.114867
KRTAP19-8	-0.16313	-1.25513	-0.0326539	0.103954
NDUFV2	-0.569069	-1.25479	-0.205871	0.289449
ZCRB1	-0.864513	-1.25424	-0.590909	0.218145
DCBLD2	-0.0280866	-1.25217	0.100908	0.103017
AMOT	-0.0359417	-1.25181	0.0802328	0.0928049
CDAN1	-1.49986	-1.2517	-0.837339	0.529297
LSM3	-2.27084	-1.25115	-1.85826	0.32976
DAPK3	-0.240631	-1.2509	-0.0751837	0.132262
EDARADD	-0.136297	-1.25085	0.0192084	0.12432
GLUD1	-0.0790047	-1.25072	0.0743136	0.122584
LIPT1	-0.471508	-1.25021	-0.145406	0.260837
ATG16L2	-0.259913	-1.25008	-0.0907603	0.135313
KRTAP19-2	-0.0602509	-1.24999	0.0527329	0.0903875
CFHR1	-0.0701692	-1.24993	0.120479	0.152527
CILP2	-0.257836	-1.24974	-0.092008	0.13269
TBX22	-0.032888	-1.24948	0.0858431	0.0950245
NDUFA12	-0.266091	-1.24922	-0.127906	0.110617
OR5H2	-0.216524	-1.24886	-0.104713	0.0895306
DLST	-0.693983	-1.24866	-0.389671	0.24371
PROX1	-0.190134	-1.24847	-0.0455579	0.115803
KRT14	-0.249448	-1.24836	-0.1092	0.112345
ORC5	-0.793389	-1.24815	-0.523993	0.215837
PUM2	-0.323624	-1.24781	-0.16238	0.129221
CKAP2L	-0.372219	-1.24778	-0.158497	0.171282
GMPPB	-1.3049	-1.24751	-0.876929	0.343062
TPM3	-0.321491	-1.24687	-0.136708	0.148198
RAD51D	-0.92004	-1.24621	-0.54564	0.30043
OPN1SW	-0.0554153	-1.24598	0.079017	0.107893
C10orf71	-0.0677172	-1.24542	0.0474902	0.0925045
OR5M8	-0.157471	-1.24472	-0.0257504	0.105823
CMKLR1	-0.194064	-1.24434	0.0531659	0.198684
TRA2B	-0.860683	-1.24431	-0.497575	0.291814
OLFML3	-0.535901	-1.24408	-0.313187	0.17902
SWI5	-0.342755	-1.24387	-0.16316	0.144384
PRCP	-0.227576	-1.2437	-0.0860125	0.113825
ADAMTS10	-0.254945	-1.24307	-0.11873	0.10958
NPAS2	-0.143444	-1.2425	-0.0143445	0.103903
UBE2M	-1.79424	-1.24197	-1.20705	0.472784
TCHP	-0.298791	-1.24153	-0.140167	0.127765
H2BW2	-0.0725033	-1.24088	0.0362836	0.0876692
ANO1	-0.273374	-1.24085	-0.121953	0.12203
REV1	-0.489697	-1.24068	-0.222778	0.21514
NKG7	0.0617366	-1.24031	0.183444	0.0981264
TMPRSS15	-0.0310834	-1.23987	0.110364	0.114082
CHMP5	-0.903493	-1.2397	-0.481996	0.339998
NFATC1	-0.0633548	-1.2397	0.0483726	0.0901244
FTCD	-0.277245	-1.23967	-0.115137	0.130767
SS18L2	-2.67924	-1.23932	-2.0104	0.539674
DISP2	-0.146329	-1.23913	-0.0011431	0.117168
SCG3	-0.0171691	-1.23881	0.120743	0.111326
NPSR1	0.0677757	-1.2387	0.18733	0.0965154
AK5	-0.126251	-1.23855	0.044099	0.13754
ITM2A	-0.161252	-1.23807	-0.00646101	0.125026
ZNF385D	0.00165978	-1.23764	0.12897	0.102865
RBFOX1	-0.218177	-1.23763	-0.0698518	0.119846
FGFBP1	-0.00105685	-1.23663	0.110004	0.0898087
CRACD	-0.312501	-1.23657	-0.13632	0.142476
NMNAT1	-0.800245	-1.2363	-0.292861	0.410406
LSM5	-1.80146	-1.23591	-1.51617	0.230841
CAV1	-0.0187106	-1.23509	0.125517	0.116775
OR51I2	-0.379341	-1.235	-0.222446	0.12704
NDUFA2	-0.766507	-1.23468	-0.440905	0.263714
LSM1	-0.220158	-1.23452	-0.0297168	0.154263
STOX1	-0.274135	-1.23452	-0.108385	0.134262
NKX2-5	-0.303308	-1.23424	-0.132486	0.138402
CFL2	-0.198478	-1.23417	-0.0860256	0.091116
PPP1R3D	-0.0755744	-1.234	0.091755	0.135599
GATM	-0.140411	-1.23393	-0.00336215	0.111067
TBXA2R	-0.0801201	-1.2333	0.0549649	0.109531
NME9	-0.0973285	-1.23314	0.0454924	0.115819
WDR5	-1.312	-1.23313	-0.988659	0.262213
H4C9	-0.325788	-1.2329	-0.12909	0.159541
PRR5L	0.0238599	-1.2328	0.16533	0.114755
DPP8	-0.141685	-1.23255	-0.00637881	0.109778
WBP4	-0.3706	-1.23255	-0.147883	0.180697
TSC22D3	-0.08711	-1.23237	0.0451613	0.107331
OR7C1	-0.266993	-1.23215	-0.147175	0.097243
NXPE3	-0.225786	-1.23133	-0.0820262	0.116752
RASGEF1A	-0.236899	-1.23101	-0.0699347	0.135632
LIPF	-0.168023	-1.23092	-0.0528524	0.0935653
CSE1L	-2.48576	-1.23075	-2.13659	0.283706
PLCB3	-0.349031	-1.23069	-0.160883	0.15288
ZNF322	-0.400258	-1.23003	-0.225632	0.14197
CDON	-0.186979	-1.22989	-0.0420712	0.117822
RUNDC1	-0.267215	-1.22914	-0.120097	0.119692
IMPDH2	-0.99557	-1.22756	-0.599327	0.32279
PPIL1	-1.14099	-1.22739	-0.652982	0.397596
EPC1	-0.556234	-1.22711	-0.289013	0.217765
CRB3	-0.142582	-1.22702	0.0335981	0.143583
SLC25A39	-0.190211	-1.22702	-0.0385613	0.123592
KPNA1	-0.096344	-1.22607	0.0306951	0.103615
NOL3	-0.303073	-1.22595	-0.145589	0.12846
GSDMA	-0.503102	-1.2258	-0.311282	0.156485
MRPS9	-0.596651	-1.22574	-0.302111	0.240296
FEZF1	0.00899512	-1.22523	0.151059	0.115949
TMEM268	0.0124919	-1.22493	0.136598	0.101317
BARHL2	-0.333276	-1.22476	-0.167722	0.135173
PLA2G3	-0.179997	-1.22467	-0.0453795	0.109921
SIM2	-0.128081	-1.22438	0.047377	0.143303
PABPC3	0.0359214	-1.22255	0.16149	0.10271
SYDE2	-0.272945	-1.22186	-0.122399	0.123211
POP4	-1.27478	-1.22175	-0.957787	0.259458
IQCB1	-0.34356	-1.22169	-0.164867	0.146266
MT1G	-0.450467	-1.22161	-0.262903	0.153538
AMT	-0.16776	-1.22127	-0.0155311	0.124648
KCNQ4	-0.265161	-1.22047	-0.114828	0.123177
HYLS1	-0.169762	-1.22006	0.00958972	0.147003
ENPEP	-0.215589	-1.21994	-0.0808213	0.11047
TRMO	-0.131313	-1.21974	-0.000656982	0.107118
DGCR6	-0.280022	-1.21956	-0.115644	0.134785
TRIP10	-0.168205	-1.21915	-0.0334978	0.110493
MOCS2	-0.267251	-1.219	-0.110292	0.12876
MGAT1	-0.478172	-1.21859	-0.183961	0.241436
CORT	-0.165622	-1.21779	-0.0229199	0.117181
CLK2	-0.612081	-1.21772	-0.401294	0.1731
UNC45A	-0.488527	-1.21681	-0.267869	0.181341
POLE4	-0.332954	-1.21678	-0.0651159	0.220119
KRTAP29-1	-0.218219	-1.21642	-0.0763489	0.116629
VSTM1	-0.0282499	-1.21627	0.0730458	0.0832837
HPS1	-0.249238	-1.21592	-0.0869526	0.133468
JUND	-0.370798	-1.21577	-0.167493	0.167223
ZNF177	-0.0427327	-1.2142	0.0429994	0.0706078
MLLT11	-0.244037	-1.21398	-0.111197	0.109425
INAFM1	-0.266529	-1.2136	-0.120662	0.120193
SLIT1	-0.0666697	-1.21305	0.0603877	0.104742
ARL2	-2.00754	-1.21295	-1.61712	0.321879
RAB37	-0.281281	-1.21236	-0.152307	0.106383
KIAA1328	-0.269942	-1.21217	-0.109007	0.132765
KCND1	-0.183596	-1.2116	-0.0469734	0.112762
COA5	-0.72571	-1.2116	-0.455292	0.22319
IFT52	-0.0907818	-1.21115	0.0281125	0.0981666
POLQ	-0.510068	-1.20926	-0.282933	0.187829
TEX14	-0.384162	-1.20911	-0.232972	0.125043
LRRC39	-0.166938	-1.20869	-0.0217991	0.12008
LRP3	0.00887618	-1.20842	0.135311	0.104629
MC5R	-0.0528115	-1.20805	0.0863592	0.115203
BPIFA3	-0.208483	-1.20739	-0.0879067	0.0998648
RPS6KB1	-0.425626	-1.20667	-0.27053	0.128532
BFSP2	-0.0433273	-1.20624	0.0566151	0.0828542
HSBP1L1	0.0126257	-1.20588	0.184617	0.142627
TXNL4A	-2.75584	-1.2056	-2.21948	0.444885
GADD45G	-0.173301	-1.20543	-0.0354701	0.114342
CEP97	-0.583012	-1.20484	-0.374068	0.173421
EXD1	-0.219946	-1.20451	-0.0946444	0.104028
AMZ2	-0.141054	-1.20427	-0.00133489	0.11602
WASF2	-0.422533	-1.20427	-0.223456	0.16531
ATAD2B	-0.126887	-1.20418	-0.0127431	0.0947897
LOX	-0.143856	-1.20406	0.00135493	0.120601
CD2BP2	-0.529948	-1.204	-0.27458	0.2121
FRMD7	-0.124147	-1.20373	-0.0155452	0.0902208
ITGA5	-0.257326	-1.20366	-0.0956101	0.134353
TIMM13	-1.25549	-1.20329	-0.851143	0.336037
TMEM68	-0.180543	-1.20326	-0.0476345	0.110457
KCNA4	-0.216441	-1.20239	-0.0673682	0.12398
UTP23	-1.19521	-1.20227	-0.910265	0.237006
USP46	-0.206682	-1.20204	-0.0502532	0.130136
CCNH	-1.53446	-1.20179	-1.23885	0.245978
ENPP1	-0.072601	-1.20156	0.0329924	0.0878802
MRPS33	-0.363262	-1.20145	-0.146139	0.180718
KLRF1	-0.0332947	-1.20066	0.097441	0.108887
TTF2	-1.01851	-1.1998	-0.704559	0.261669
ZNF771	-0.283857	-1.19966	-0.133941	0.124965
PALB2	-0.511337	-1.19948	-0.257261	0.211823
RCHY1	-0.207163	-1.1993	-0.0425985	0.137218
NOL12	-0.920452	-1.19897	-0.708048	0.177156
TCEAL9	-0.189181	-1.19894	-0.00566436	0.153065
CYP8B1	-0.184705	-1.19797	-0.0828244	0.085044
HOXA4	0.0498044	-1.19745	0.193903	0.120338
BRINP3	-0.168993	-1.19717	-0.0720786	0.0809528
FZD4	-0.000593258	-1.19659	0.122643	0.102989
C1orf74	-0.281358	-1.19628	-0.102548	0.149472
FDCSP	-0.0307346	-1.1961	0.0903565	0.101238
GTF2F2	-1.10397	-1.19584	-0.832406	0.227093
CFAP300	-0.166143	-1.19546	-0.0338879	0.110631
RPL12	-3.09482	-1.19536	-2.5511	0.45486
WRAP73	-0.313936	-1.19531	-0.115614	0.165916
MYO6	-0.145006	-1.19522	0.0247049	0.141991
ROBO2	-0.194121	-1.1949	-0.0426913	0.126731
GATA6	-0.150878	-1.19484	0.0424262	0.161783
CCDC32	-0.281473	-1.1945	-0.110456	0.143171
MOSPD3	-0.0953573	-1.19337	0.0116345	0.0896551
ANXA4	-0.0549704	-1.19303	0.0629577	0.0988477
HTR1B	-0.119889	-1.19293	0.0252963	0.121704
KRTAP11-1	0.0883639	-1.19233	0.190633	0.0857728
CEP68	-0.320636	-1.19213	-0.161705	0.133317
POLR2K	-1.38819	-1.19165	-1.091	0.249394
DNM2	-1.75204	-1.1916	-1.16397	0.493512
WEE2	-0.0296082	-1.19131	0.0738243	0.0868227
ZNF681	-0.285785	-1.19089	-0.142636	0.120204
STMN3	-0.0919569	-1.19071	0.0382004	0.10931
NUTM2F	-0.157072	-1.1907	0.00853589	0.139084
PSEN2	-0.0717476	-1.19031	0.0300687	0.0855376
CHTOP	-0.475287	-1.18999	-0.259966	0.180944
NAMPT	-0.898915	-1.18984	-0.435664	0.389338
ACAA1	-0.0445169	-1.18917	0.13377	0.149925
TAF9	-0.273833	-1.18875	-0.134996	0.116792
TXK	-0.197004	-1.18836	-0.0657239	0.110471
SMTNL2	-0.18092	-1.18797	-0.070242	0.0931655
PRIM1	-2.10681	-1.1878	-1.77047	0.283158
WDFY4	-0.110337	-1.18776	0.00993326	0.101258
MT1X	-0.486654	-1.18724	-0.310577	0.148308
FIBP	-0.197431	-1.18636	0.00619683	0.171641
FAM163B	-0.138376	-1.18633	-0.0241076	0.0963216
KCNQ2	-0.0739448	-1.18593	0.0509739	0.105334
ARID5A	-0.429964	-1.18535	-0.256264	0.146539
CLEC4E	-0.083562	-1.18517	0.0169305	0.0847916
DCUN1D3	-0.0555558	-1.18485	0.13326	0.159359
ONECUT3	-0.160604	-1.18422	0.0165347	0.149582
C16orf87	-0.190117	-1.18402	-0.0370165	0.129305
ERICH6B	-0.0978407	-1.18396	0.0252628	0.103976
ZNF841	-0.0625153	-1.18345	0.055442	0.0996722
TECRL	-0.112521	-1.18341	0.0478082	0.135481
B4GALT6	-0.160697	-1.18292	-0.0407444	0.101404
MAP3K9	-0.0516658	-1.18279	0.0581678	0.0928598
COQ2	-0.677568	-1.18198	-0.403348	0.232001
LYRM2	-0.409755	-1.18177	-0.210091	0.168953
TMEM64	-0.159687	-1.18163	-0.0129985	0.124141
PHLDB2	-0.109396	-1.18139	-0.00295935	0.0900949
TES	-0.105586	-1.18135	0.00523077	0.0938051
CHST3	-0.0985841	-1.1798	0.043408	0.120353
SLC4A10	-0.123693	-1.1798	-0.00618047	0.0996037
C1orf185	-0.124685	-1.17948	0.0131008	0.116819
SLC17A6	-0.117301	-1.17932	0.0243713	0.12013
LHX5	-0.243478	-1.17923	-0.114749	0.109164
MTMR12	-0.150238	-1.17916	-0.0104583	0.118541
ZFHX3	-0.144011	-1.17877	0.00501735	0.126427
MRPS16	-0.824025	-1.17836	-0.495485	0.278811
EVI5L	-0.228198	-1.17773	-0.10509	0.104529
DRG1	-0.414204	-1.17767	-0.238135	0.149506
TAOK3	-0.203444	-1.17758	-0.0466369	0.13316
TCP11L2	-0.0952013	-1.17669	0.0220285	0.0996269
LEMD1	-0.103062	-1.17639	0.0112838	0.0972007
C10orf53	-0.0392897	-1.17618	0.0912168	0.110958
BRAP	-0.677566	-1.17582	-0.403967	0.232687
PTEN	-0.0292292	-1.17569	0.417699	0.38014
COL6A6	-0.175612	-1.17498	-0.0647648	0.0943403
USP39	-1.81716	-1.17424	-1.5707	0.209894
MRPS23	-1.00999	-1.17364	-0.597843	0.351174
GJD4	-0.204061	-1.17294	-0.0539889	0.127946
IGF2R	-0.0745656	-1.17283	0.082959	0.134312
PTPN5	-0.0452125	-1.17177	0.0723461	0.100325
LGALS9	-0.458784	-1.17157	-0.323376	0.115578
NACA	-1.65184	-1.17013	-1.27914	0.318512
CXCL5	-0.0705878	-1.17009	0.0672481	0.117799
SLC41A3	-0.234501	-1.17003	-0.108021	0.1081
GAMT	-0.209528	-1.16975	-0.065762	0.122903
QRSL1	-0.715565	-1.16972	-0.411225	0.260182
TRAPPC1	-1.50559	-1.16968	-1.17276	0.28455
FA2H	-0.241829	-1.16956	-0.0885822	0.131029
CFAP45	-0.24757	-1.16917	-0.113752	0.114456
APP	-0.0700836	-1.16901	0.0614312	0.112501
CPN1	-0.120364	-1.169	-0.00265943	0.100688
CCDC159	-0.251476	-1.16842	-0.00156261	0.213891
LRRC55	-0.156454	-1.16839	-0.0329708	0.105687
LRRC59	-0.207232	-1.1683	-0.0680722	0.119113
F11R	-0.342101	-1.1681	-0.167956	0.149084
ISCA2	-1.02015	-1.16797	-0.667193	0.302198
STAC	-0.0858529	-1.16788	0.02877	0.0981458
PDE7B	-0.0943038	-1.16788	0.0243835	0.101627
FAM229A	-0.466513	-1.1676	-0.275424	0.163659
CAPN14	-0.104143	-1.16754	0.0031145	0.0918661
COX6A2	-0.222995	-1.16691	-0.0499335	0.148308
PHTF2	-0.104868	-1.1662	0.0512494	0.133869
FOXO4	-0.088771	-1.16571	0.0663628	0.133081
KCNK6	-0.0242745	-1.16532	0.0996671	0.106358
SLC25A51	-0.445615	-1.1653	-0.234514	0.181156
PPM1D	-0.650424	-1.16489	-0.316455	0.286696
TMEM17	-0.06996	-1.16437	0.0466416	0.100141
ARRDC3	-0.0324534	-1.16365	0.188281	0.189692
RIC1	-1.08041	-1.16363	-0.551821	0.45426
BCAT1	-0.15354	-1.16357	-0.0167039	0.1176
PSMD9	-0.346276	-1.16182	-0.178861	0.144098
PRDM14	-0.200496	-1.16177	-0.0554488	0.12485
USP7	-1.30893	-1.16162	-0.819457	0.421373
NMBR	-0.00423832	-1.16138	0.10981	0.0982009
PPP1R3F	-0.00158939	-1.16115	0.0926838	0.0811896
FOXJ3	-0.196272	-1.16105	-0.0591306	0.118119
SERGEF	-0.126003	-1.161	0.00385499	0.11185
GPR12	-0.115292	-1.16069	-0.00345959	0.09635
RFWD3	-0.571293	-1.16037	-0.359343	0.182657
MID2	-0.208706	-1.16031	-0.0853394	0.106322
TNXB	-0.252579	-1.15996	-0.0805334	0.148321
YIPF5	-0.480052	-1.15968	-0.25426	0.194702
POLN	-0.118518	-1.15959	-0.00294499	0.0996665
MGAT2	-0.354207	-1.15959	-0.163821	0.164184
UNC13C	-0.153462	-1.15912	-0.0295199	0.106928
PTPRR	-0.0979787	-1.15818	0.0194949	0.101429
OR6C2	-0.222506	-1.15811	-0.0967434	0.108593
RIPOR3	-0.105874	-1.15807	0.0284539	0.115993
SEC61A1	-2.19337	-1.15716	-1.87661	0.273744
CH25H	-0.163169	-1.157	-0.0337378	0.111868
PHF19	-0.10032	-1.15683	-0.000792138	0.086035
SMARCD1	-0.562621	-1.15591	-0.253946	0.267041
HOXB9	-0.410651	-1.15573	-0.262917	0.127828
SLC13A3	-0.0956602	-1.15543	0.00796033	0.0896815
GRIN2B	-0.0668617	-1.15489	0.0385894	0.0913082
KBTBD7	-0.127086	-1.15393	-0.00121193	0.109082
GARIN5A	-0.0689307	-1.15336	0.0706922	0.121058
HMGN5	-0.0591691	-1.15296	0.0861402	0.126032
PCDH19	-0.17994	-1.15272	-0.0499017	0.11281
CLCN4	0.0492783	-1.15236	0.14576	0.0837252
HNRNPH2	-0.213477	-1.15173	-0.0932986	0.104347
STK32B	-0.0599085	-1.15156	0.0609098	0.104917
ACIN1	-0.968258	-1.15124	-0.679573	0.250759
LPIN3	-0.0937179	-1.15088	0.0237442	0.102062
ABCB10	-0.140049	-1.15023	0.0509727	0.166072
PXMP4	-0.155471	-1.14998	-0.0251012	0.113366
SLC18A3	-0.229188	-1.14833	-0.101868	0.110874
WIZ	-0.290211	-1.14816	-0.136924	0.133508
FKBP3	-0.105541	-1.14814	0.0566199	0.141238
C6orf141	-0.153688	-1.14802	-0.0211165	0.115479
TAL2	-0.106456	-1.1478	0.0195803	0.109807
SNX21	-0.238764	-1.14665	-0.0591451	0.156646
PCDHA7	-0.174369	-1.14642	-0.0473328	0.11081
CROT	-0.0784118	-1.14624	0.0585686	0.119504
ORC4	-0.788351	-1.14599	-0.537495	0.218899
PREX2	-0.0840899	-1.14581	0.0414378	0.109553
BBX	-0.0313269	-1.14572	0.090714	0.106519
PDE2A	-0.139544	-1.14558	-0.00609533	0.116489
RPS27L	-0.252679	-1.14551	-0.0912557	0.140917
OR5AN1	-0.225844	-1.14503	-0.104128	0.106299
OR10A3	-0.122566	-1.14498	-0.0421694	0.0702168
TIGIT	-0.184769	-1.14481	-0.0651765	0.104464
OTOR	-0.240588	-1.14396	-0.097872	0.124756
SPINT1	-0.455213	-1.14346	-0.287328	0.146822
IGSF9	-0.18181	-1.1431	-0.0610819	0.105614
TOM1L1	-0.167145	-1.14308	-0.029624	0.120307
PCDHA5	-0.0453316	-1.14296	0.0733194	0.10381
ARRDC2	-0.205066	-1.14288	-0.0307062	0.152562
RAB6A	-0.968075	-1.14286	-0.530874	0.382548
RNF8	-0.853734	-1.14278	-0.570369	0.247962
SYT5	-0.244515	-1.14271	-0.0708531	0.151974
[truncated: 15,788 more rows]

## Sheet: DEL_ACH-000233
gene	gene_effect	z_score	mean	stddev
BATF3	-1.33624	-10.2217	0.0120258	0.131903
SBNO2	-1.55806	-8.22496	-0.00691394	0.18859
EGLN3	-0.934753	-6.55498	-0.0202996	0.139505
STAT3	-1.37491	-6.28389	-0.219548	0.183861
RORC	-0.746528	-5.71382	-0.155247	0.103483
OR2T29	-0.958101	-5.69165	-0.163321	0.13964
PTPN2	-1.01043	-5.68982	-0.0179021	0.174439
IRF4	-2.22154	-5.48053	-0.124996	0.382544
TRIM11	-0.708628	-5.35365	0.0608519	0.14373
RUNX2	-1.22408	-5.2557	-0.272245	0.181105
FBXO8	-0.454958	-5.12682	0.142839	0.116602
IKZF1	-0.878416	-5.03814	-0.0460704	0.165209
STAG1	-1.3876	-4.93601	-0.149276	0.250876
RAB1A	-1.1659	-4.73389	-0.333441	0.175852
IWS1	-1.11833	-4.57342	-0.218746	0.196697
PDE4D	-0.603717	-4.45149	-0.0218451	0.130714
ATP1B3	-1.81012	-4.41724	-0.315213	0.338425
CR1	-0.653456	-4.17256	0.139735	0.190097
TBC1D20	-0.855591	-4.12317	-0.0712901	0.190218
FAR1	-0.66137	-4.12141	0.0382118	0.169743
RAB24	-0.532565	-4.05277	-0.0366397	0.122367
CYB5B	-1.6712	-3.96122	-0.323471	0.340231
FUBP1	-1.03909	-3.83999	-0.264752	0.201652
ZW10	-1.12977	-3.834	-0.276473	0.22256
RAD54L	-0.771427	-3.79232	-0.198663	0.151033
CWF19L1	-0.923258	-3.77177	-0.21348	0.188181
RAB18	-1.08431	-3.60221	-0.133318	0.264001
CDC40	-1.86302	-3.54531	-0.943388	0.259394
PPP4R4	-0.351967	-3.53888	0.0291938	0.107707
SNX33	-0.346499	-3.53606	0.000654666	0.0981751
YIPF5	-0.939949	-3.52173	-0.25426	0.194702
TRAPPC12	-0.47639	-3.50324	-0.0144471	0.131862
PTPN1	-1.02919	-3.44954	-0.229036	0.23196
SEC24A	-0.60007	-3.423	-0.164047	0.12738
FOSL2	-0.767171	-3.40243	-0.138255	0.184843
YTHDF2	-1.11482	-3.39988	-0.256112	0.25257
CNIH1	-0.504088	-3.38556	0.00787475	0.151219
SOS1	-1.10617	-3.31528	-0.286703	0.247177
MTMR6	-0.717373	-3.29643	-0.144561	0.173768
RUFY1	-0.262858	-3.27164	0.0383115	0.0920546
ACACA	-1.20667	-3.2394	-0.375908	0.256455
CBFB	-1.642	-3.20873	-0.257195	0.431575
NPM1	-2.14196	-3.19629	-0.801038	0.419524
FOXRED2	-0.476021	-3.16796	-0.117228	0.113257
MTMR9	-0.568025	-3.13276	-0.09648	0.15052
CCNT1	-0.836393	-3.13041	-0.270728	0.1807
PHYKPL	-0.365714	-3.1181	-0.0358059	0.105804
JUNB	-0.960637	-3.10389	-0.264858	0.224164
SLC20A1	-1.08857	-3.09596	-0.334226	0.243654
GNPAT	-0.378517	-3.08028	0.0092995	0.125903
MED15	-0.945456	-3.07172	-0.240597	0.229467
OR2T5	-0.565477	-3.03232	-0.159994	0.13372
OR2T2	-0.854882	-3.0182	-0.332463	0.173089
SP110	-0.458294	-3.0177	-0.0364725	0.139782
KLHL11	-0.812916	-3.00342	-0.329052	0.161105
SIPA1L2	-0.195499	-2.9911	0.122269	0.106238
TMEM41B	-1.03286	-2.97328	-0.410646	0.20927
SUDS3	-1.38708	-2.96293	-0.726901	0.222813
CATSPERE	-0.294907	-2.92483	0.0390815	0.114191
TARBP1	-0.435561	-2.9083	-0.0405794	0.135812
OR2T35	-0.589431	-2.90574	-0.196006	0.135396
SMG1	-2.47796	-2.90539	-1.08651	0.47892
CNST	-0.136711	-2.89008	0.144275	0.0972243
WDR49	-0.377966	-2.86941	0.11256	0.170951
SEC14L1	-0.326684	-2.85977	0.112413	0.153543
SCYL1	-1.03414	-2.85674	-0.425931	0.212904
ILKAP	-0.307788	-2.82619	-0.00941704	0.105573
IRF6	-0.450607	-2.82009	-0.0516629	0.141465
FANCI	-0.882755	-2.81831	-0.270848	0.217118
CDK18	-0.26565	-2.81418	0.0173622	0.100566
CCND3	-1.21644	-2.81348	-0.319718	0.318723
PEDS1	-0.517885	-2.80232	-0.0448438	0.168804
VPS54	-1.27682	-2.8011	-0.516526	0.271428
AGPS	-0.399231	-2.7992	-0.0165946	0.136695
CNNM2	-0.301942	-2.79077	-0.0220531	0.100291
GALNT2	-0.41896	-2.78462	-0.0361843	0.13746
PAICS	-1.62696	-2.77843	-0.618371	0.363009
NBAS	-1.44852	-2.76795	-0.59584	0.308055
OBSCN	-0.017611	-2.76648	0.23158	0.0900752
CDKN2AIP	-0.56095	-2.75227	-0.0905315	0.17092
OR10G3	-0.387802	-2.74773	-0.0601178	0.119256
AK2	-0.913146	-2.73984	-0.339821	0.209255
GCSAML	-0.41416	-2.72225	-0.0858304	0.120609
CFLAR	-2.17556	-2.7092	-0.660346	0.559283
RB1CC1	-0.808577	-2.70472	-0.217013	0.218715
HNRNPF	-0.770823	-2.69557	-0.231437	0.200101
PSMC3IP	-0.509609	-2.67961	-0.181874	0.122307
CCL15	-0.422575	-2.67807	0.0334812	0.170293
ZWILCH	-0.673187	-2.67656	-0.230539	0.165379
IPPK	-1.25165	-2.66807	-0.421817	0.311024
PSG11	-0.464494	-2.6632	-0.0706594	0.14788
NDC80	-2.25448	-2.65981	-1.51849	0.276709
CLEC18B	-0.549978	-2.65229	-0.226242	0.122059
COG5	-0.713909	-2.65066	-0.0777428	0.240004
FASN	-0.958822	-2.64761	-0.173324	0.296682
CDIN1	-1.12092	-2.64715	-0.38643	0.277466
UPF3B	-0.502118	-2.63282	-0.109479	0.149133
PALM2AKAP2	-0.281092	-2.63137	0.0152492	0.112619
ZNF676	-0.435746	-2.62062	0.0134676	0.171415
AGT	-0.255556	-2.60184	0.033125	0.110953
SIAH2	-0.225052	-2.59463	0.0965758	0.123959
ZC3H11A	-0.761631	-2.59089	-0.112205	0.250658
BTG1	-0.499314	-2.57751	-0.107346	0.152073
BRIP1	-0.880254	-2.57688	-0.331186	0.213075
UBE4B	-0.811139	-2.57377	-0.265544	0.211983
CDAN1	-2.19053	-2.55658	-0.837339	0.529297
RCOR1	-0.949993	-2.55547	-0.297939	0.25516
COQ10B	-0.521575	-2.55294	-0.129389	0.153621
PCYT1A	-1.69846	-2.5443	-0.815443	0.347055
S1PR1	-0.264237	-2.54278	0.00309467	0.105134
RAB1B	-0.886392	-2.54049	-0.437376	0.176744
EPAS1	-0.396889	-2.5374	-0.0685895	0.129384
BUD31	-3.09203	-2.53047	-2.20731	0.349625
TIAL1	-0.681183	-2.5261	-0.0974742	0.231071
TTF2	-1.36367	-2.51886	-0.704559	0.261669
RAD51B	-0.767641	-2.51653	-0.252094	0.204864
TRIM65	-0.451997	-2.50976	-0.17442	0.110599
UQCRB	-1.01248	-2.50509	-0.387905	0.249323
ZNF512	-0.302684	-2.49815	-0.0360004	0.106753
ZNF626	-0.30935	-2.49715	0.19018	0.20004
TCP1	-2.70476	-2.48843	-1.86442	0.337702
LDLR	-0.727219	-2.48213	-0.214948	0.206384
ZNF239	-0.324819	-2.46859	-0.0942429	0.093404
TMEM161A	-0.517488	-2.46764	-0.256672	0.105695
PWWP2A	-0.236728	-2.46679	0.0525904	0.117285
RNF138	-0.384021	-2.46505	-0.0506599	0.135235
ORC2	-0.770283	-2.46258	-0.40977	0.146396
SEC23IP	-0.557398	-2.46215	-0.116475	0.17908
CHI3L1	-0.151756	-2.46103	0.0706122	0.0903556
PFKFB2	-0.339364	-2.45086	-0.0718836	0.109137
IER3IP1	-0.914777	-2.43886	-0.249244	0.272887
TMEM94	-0.420667	-2.43849	-0.0335335	0.15876
VPS53	-0.888006	-2.43188	-0.382267	0.207962
IFT172	-0.287174	-2.43096	-0.0210942	0.109455
EIPR1	-0.592541	-2.40766	-0.0967018	0.205942
ZNF124	-0.413477	-2.40657	-0.0904756	0.134216
USP7	-1.83129	-2.40129	-0.819457	0.421373
ATG7	-0.210395	-2.39448	0.0803184	0.12141
ZNF225	-0.361869	-2.38944	-0.0594411	0.126568
SPATA24	-0.378997	-2.38037	-0.11637	0.11033
PSMG3	-1.75578	-2.37928	-1.10928	0.271722
CYTIP	-0.184983	-2.37506	0.0543032	0.10075
USP12	-0.430179	-2.37438	-0.156911	0.115091
NMNAT1	-1.26531	-2.36949	-0.292861	0.410406
HNRNPA1	-1.03015	-2.36491	-0.43338	0.252345
BRD2	-1.22542	-2.35791	-0.440214	0.333008
LCE3D	-0.419375	-2.35511	-0.080321	0.143965
SIRPG	-0.238077	-2.35231	0.0277858	0.113022
IDH3A	-1.16248	-2.35065	-0.469983	0.294599
CYLD	-0.360541	-2.34937	-0.0204741	0.144748
CAD	-1.30571	-2.34776	-0.44079	0.368404
ACSL1	-0.254471	-2.34683	0.00182088	0.109208
COG3	-1.6995	-2.34671	-0.937378	0.324762
PGBD2	-0.442307	-2.34388	-0.0754068	0.156535
FLVCR1	-0.513912	-2.34302	-0.0353706	0.204242
YME1L1	-0.890729	-2.34167	-0.274471	0.26317
PEX2	-0.29388	-2.3395	0.0681758	0.154758
OR4K5	-0.231269	-2.33827	-0.00309209	0.0975834
YWHAQ	-0.280626	-2.33604	0.025415	0.131008
APOB	-0.214407	-2.33265	-0.00566957	0.0894851
EIF5AL1	-0.914778	-2.32217	-0.446239	0.201768
UMPS	-1.47889	-2.31931	-0.390251	0.469381
CWF19L2	-0.992781	-2.31337	-0.520424	0.204186
LRRC75B	-0.368887	-2.3055	-0.124039	0.106202
C2CD5	-0.136761	-2.30493	0.128969	0.115287
MND1	-0.220513	-2.3041	0.0434771	0.114574
STIL	-1.12964	-2.29707	-0.631378	0.216913
UBIAD1	-1.37295	-2.2959	-0.501515	0.379563
CHRM3	-0.137192	-2.28404	0.0976106	0.102801
SGSH	-0.184502	-2.27878	0.0711643	0.112195
POLE2	-2.5187	-2.27813	-1.60852	0.399533
ATF3	-0.21403	-2.27779	0.0334467	0.108648
ZDHHC17	-0.375634	-2.27768	-0.0347218	0.149675
INTS5	-1.55805	-2.27337	-1.03614	0.229575
SH3BP5L	-0.6432	-2.27255	-0.320818	0.141859
HEATR3	-0.938199	-2.2724	-0.294578	0.283234
EAPP	-1.21131	-2.27097	-0.680811	0.233599
FBXL14	-0.286404	-2.26582	0.0860998	0.164401
NDUFB4	-1.1667	-2.26493	-0.538589	0.27732
GTSE1	-0.721845	-2.26121	-0.251139	0.208165
PIP4K2C	-0.375277	-2.25892	-0.0778392	0.131673
ATXN7L3B	-0.435894	-2.25732	-0.145749	0.128535
IL10	-0.178512	-2.24169	0.058423	0.105695
SOX12	-0.21176	-2.23167	0.0710723	0.126736
SLC38A5	-0.17654	-2.22935	0.0748813	0.112778
JPT1	-0.432682	-2.22399	-0.17251	0.116984
TRAPPC4	-1.42653	-2.22321	-0.88384	0.244101
EFCAB2	-0.368927	-2.22283	-0.126419	0.109099
STK17B	-0.16951	-2.21947	0.0989072	0.120938
GCLC	-0.496015	-2.2183	-0.0672206	0.193299
ZNF22	-0.395028	-2.2182	-0.06156	0.150333
SFPQ	-2.3579	-2.21814	-1.6053	0.33929
SLC2A2	-0.181874	-2.21035	0.0543705	0.106881
DHX15	-2.06701	-2.20645	-1.51889	0.248421
RINT1	-1.56843	-2.20567	-1.06539	0.228068
SLC25A1	-0.68397	-2.2041	-0.220549	0.210254
SIGLEC9	-0.219255	-2.20266	0.0165862	0.107071
CHRFAM7A	-0.248792	-2.19972	-0.0231164	0.102593
SPEN	-0.392429	-2.19804	-0.0532687	0.154301
CYP17A1	-0.214874	-2.1817	-0.000163493	0.0984141
CTDSPL2	-0.667974	-2.1817	-0.177175	0.224962
ATG9A	-0.665543	-2.18035	-0.186796	0.219574
EXOSC8	-1.8105	-2.17611	-1.10001	0.326494
JMJD8	-0.306245	-2.1718	0.0134472	0.147201
UNC45A	-0.661568	-2.17104	-0.267869	0.181341
ANKRD54	-0.424947	-2.16944	-0.131133	0.135433
PEX5	-0.381234	-2.16565	-0.029622	0.162359
FAM228A	-0.324921	-2.16528	0.0194086	0.159023
SNAPC5	-1.92946	-2.15801	-1.22256	0.327567
MMS22L	-2.49881	-2.15265	-1.58203	0.425883
CMBL	-0.0560586	-2.15118	0.156178	0.0986607
ANKRD52	-0.68991	-2.14781	-0.24209	0.208501
SIMC1	-0.480516	-2.14576	-0.139545	0.158904
ELAVL1	-0.794275	-2.14111	-0.303342	0.229289
RAB3GAP1	-0.2728	-2.14003	0.0107703	0.132507
EP300	-1.24695	-2.13857	-0.312506	0.43695
DTNB	-0.186713	-2.13848	0.0194932	0.0964263
USP34	-0.545366	-2.13668	-0.177132	0.172339
TRPM7	-1.62971	-2.13483	-0.724048	0.424233
NAPG	-1.69096	-2.13197	-0.754434	0.439277
GPR142	-0.25046	-2.12915	-0.00725862	0.114225
MCM9	-0.387304	-2.12361	-0.104651	0.1331
ELOVL1	-0.581874	-2.11511	-0.206397	0.177521
RAB40C	-0.317628	-2.11416	-0.0361635	0.133133
TNRC6B	-0.33242	-2.11167	-0.0677864	0.125319
CCDC6	-0.701286	-2.11117	-0.194899	0.23986
SATL1	-0.129116	-2.1095	0.0731757	0.0958954
TAF4	-0.73198	-2.10928	-0.297366	0.206049
CERS4	-0.245168	-2.10379	-0.00786439	0.112798
HGS	-1.18319	-2.09917	-0.708522	0.226121
MAML1	-0.326072	-2.09611	-0.0256164	0.14334
JMJD6	-0.948468	-2.09495	-0.462302	0.232066
ETV6	-0.329746	-2.09275	0.0137616	0.164142
C2orf42	-0.344251	-2.09088	-0.123902	0.105386
ZCRB1	-1.04687	-2.09018	-0.590909	0.218145
ERO1B	-0.161989	-2.08864	0.063613	0.108014
CDHR2	-0.256131	-2.0886	0.018751	0.131611
OR14A16	-0.287746	-2.08756	-0.069051	0.104761
STUB1	-0.529704	-2.08451	-0.170206	0.172462
WIPI2	-0.209206	-2.08247	0.0440923	0.121634
SMC2	-1.91759	-2.08063	-1.32351	0.28553
VPS13D	-1.20962	-2.07946	-0.724741	0.233175
NUDCD1	-0.315654	-2.07391	-0.0163316	0.144327
SERHL2	-0.304114	-2.07358	-0.0375097	0.128572
LPGAT1	-0.290129	-2.0697	-0.0209862	0.130039
WWC1	-0.140069	-2.0674	0.0942023	0.113317
GPR137B	-0.20078	-2.06738	0.0346592	0.113883
WNK1	-1.67075	-2.06468	-0.80372	0.419932
ZFP36L1	-0.908445	-2.06193	-0.246187	0.321183
SCD	-1.71945	-2.05982	-0.815825	0.438692
CDCA8	-2.16261	-2.05802	-1.42891	0.35651
MSL2	-0.446253	-2.05715	-0.13763	0.150025
TUBGCP2	-1.98142	-2.04985	-1.25058	0.356533
PMM1	-0.264019	-2.04926	-0.032444	0.113004
EXOSC7	-1.36815	-2.04796	-0.938533	0.209779
IPMK	-0.528746	-2.04565	-0.180958	0.170014
CDK5	-0.35962	-2.04486	-0.0554764	0.148736
OTOG	-0.104171	-2.04383	0.109827	0.104704
RBM7	-0.402385	-2.04307	-0.0678226	0.163754
ADSS1	-0.245697	-2.04114	0.0546639	0.147153
ATG14	-0.44811	-2.04033	-0.0933982	0.17385
ANXA8L1	-0.568474	-2.0355	-0.264938	0.149121
RPL35A	-2.22241	-2.0345	-1.55704	0.327043
PSMD6	-2.74256	-2.03426	-2.01282	0.358726
SPMIP3	-0.315582	-2.03363	-0.0893585	0.111241
H2BC11	-2.27955	-2.0315	-1.64847	0.310648
OR7G2	-0.627833	-2.03137	-0.312361	0.1553
RPUSD4	-0.854737	-2.03046	-0.336898	0.255035
PDIA4	-0.258825	-2.02947	-0.0262874	0.114581
RTF1	-1.34642	-2.0288	-0.958469	0.191221
ATP6V0B	-1.77794	-2.02772	-1.18523	0.292301
WRNIP1	-0.11648	-2.02755	0.114778	0.114058
PSG2	-0.432108	-2.02685	-0.153401	0.137507
PRPF38A	-3.09116	-2.02472	-2.51776	0.283203
TIMM50	-1.09373	-2.01943	-0.426463	0.330423
NUDT5	-0.264569	-2.01544	0.0791629	0.170549
UBE2D3	-1.57335	-2.01102	-0.719013	0.424826
H2BC14	-0.494008	-2.00882	-0.135913	0.178262
COG7	-0.767142	-2.00688	-0.261026	0.25219
TRRAP	-1.87396	-2.00612	-1.25323	0.309417
RIPK1	-0.260451	-2.00557	-0.00782774	0.125961
PEX7	-0.28264	-2.00482	-0.0220643	0.129975
CALCB	-0.377303	-2.00388	-0.118735	0.129033
CNOT11	-0.613733	-2.00226	-0.169122	0.222055
MRPS22	-1.00314	-1.99466	-0.547099	0.228632
H2BC7	-0.27332	-1.99068	-0.0330917	0.120677
RAB40AL	-0.249781	-1.98734	0.0262254	0.138882
FRRS1	-0.424721	-1.9848	-0.0747766	0.176312
NTF4	-0.26707	-1.97962	-0.0255463	0.122005
MYB	-1.00999	-1.9776	-0.339584	0.339
MBTD1	-0.786396	-1.97546	-0.456353	0.167072
GIGYF2	-0.638452	-1.97207	-0.239731	0.202184
ZNF200	-0.18585	-1.97052	0.00959046	0.0991824
SCAPER	-0.197831	-1.96448	0.0520958	0.127223
TRAPPC10	-0.1874	-1.96342	0.00947018	0.100269
TRIR	-0.5964	-1.96181	-0.182902	0.210773
PICALM	-0.481375	-1.96084	-0.0833578	0.202983
NFASC	-0.159404	-1.95892	0.0488659	0.106319
RBM26	-0.335445	-1.95858	-0.0765281	0.132197
SELENOI	-0.432713	-1.95839	-0.0742044	0.183063
UNC5A	-0.128128	-1.95772	0.0646397	0.0984653
SFR1	-0.442411	-1.95744	-0.112666	0.168457
OR52I1	-0.0967454	-1.95723	0.0774743	0.0890135
RRAGC	-0.983045	-1.95559	-0.416934	0.289484
PPP2R2C	-0.0546158	-1.95508	0.103132	0.0806859
ARV1	-0.227389	-1.95181	0.0225174	0.128038
ZNF672	-0.265305	-1.93995	-0.04757	0.112238
TMSB4X	-0.474364	-1.93934	-0.215331	0.133568
BLM	-0.63056	-1.93611	-0.281744	0.180163
ATAD3C	-0.158763	-1.93402	0.0742728	0.120493
KHDC1	-0.319584	-1.93371	-0.0202365	0.154805
VPS52	-1.10163	-1.93254	-0.585135	0.267262
POLE3	-0.905487	-1.93213	-0.291099	0.317984
DHODH	-0.962729	-1.93011	-0.356386	0.314149
METTL23	-0.533437	-1.92786	-0.218676	0.163269
RIC1	-1.42746	-1.92761	-0.551821	0.45426
PYGO2	-0.36313	-1.92754	-0.0820401	0.145828
AIF1	-0.346739	-1.92671	-0.150913	0.101638
PDLIM3	-0.046336	-1.92603	0.142695	0.0981457
CFAP20	-1.04751	-1.92424	-0.533767	0.266982
EIF2D	-0.206327	-1.92376	-0.00292123	0.105733
ABHD16A	-0.303227	-1.92259	-0.0825696	0.114771
TMEM50A	-0.254491	-1.91882	-0.0386299	0.112497
SELENOM	-0.235173	-1.91523	-0.0436364	0.100007
RBM34	-0.530036	-1.91195	-0.220264	0.162019
IAH1	-0.0196697	-1.91155	0.182462	0.105742
ARMC7	-2.05862	-1.91154	-1.33703	0.37749
ABCB10	-0.266396	-1.91103	0.0509727	0.166072
KLF10	-0.483262	-1.91007	-0.165189	0.166524
ZNF699	-0.197505	-1.9092	0.0561119	0.132839
MRPS15	-0.695028	-1.9075	-0.353209	0.179197
TMX3	-0.0619427	-1.9045	0.143401	0.10782
STRAP	-1.41146	-1.90046	-0.748753	0.348709
SLC30A1	-0.132282	-1.89851	0.140918	0.143902
LENG9	-0.260344	-1.89843	-0.0347495	0.118832
TLR3	0.0498101	-1.89583	0.231221	0.0956899
GET3	-1.2884	-1.89535	-0.643667	0.340168
AQR	-2.04657	-1.8946	-1.56385	0.254787
UBE2J1	-0.310028	-1.89432	-0.0437338	0.140576
E2F6	-0.354344	-1.89352	0.14437	0.26338
NOP14	-1.44713	-1.89113	-1.05853	0.205486
BCL2A1	-0.270038	-1.88597	-0.0241913	0.130355
RAB11FIP3	-0.210587	-1.88434	-0.0162566	0.103129
CHD7	-0.423143	-1.88148	-0.0410113	0.203102
TRAF3IP1	-0.178106	-1.88106	0.00958766	0.0997813
YWHAG	-0.510889	-1.88104	-0.233664	0.147378
UBXN7	-0.223412	-1.8795	0.0288009	0.134192
UNC50	-0.995466	-1.87855	-0.454331	0.28806
NF1	-0.358177	-1.87796	0.0612973	0.223367
LYNX1	-0.122376	-1.87769	0.184372	0.163365
GLS	-0.632532	-1.87705	-0.20504	0.227747
ZBTB42	-0.209056	-1.87497	-0.0319324	0.0944676
IRX6	-0.184904	-1.87423	0.00707987	0.102433
EPC1	-0.695774	-1.86789	-0.289013	0.217765
OTOP3	-0.0873569	-1.86726	0.0996343	0.100142
VCPKMT	-0.425888	-1.86642	-0.21037	0.115471
ATIC	-0.992387	-1.86416	-0.350598	0.344278
ATG12	-0.35825	-1.86414	-0.0862667	0.145903
LANCL3	-0.294716	-1.86316	-0.0894848	0.110152
GOSR1	-0.455999	-1.86218	-0.192537	0.14148
OR4C12	-0.320049	-1.85966	-0.122375	0.106296
NCAPG	-2.34292	-1.85857	-1.65879	0.368098
MYOM2	-0.144365	-1.8567	0.0511196	0.105286
PTPRA	-0.18382	-1.85174	-0.0151028	0.0911128
CCRL2	-0.11936	-1.85093	0.0533447	0.093307
U2SURP	-1.89256	-1.84862	-1.47735	0.224604
SPRED2	-0.116729	-1.84296	0.175913	0.158789
OIP5	-1.57661	-1.84293	-0.986059	0.320442
F11	-0.152868	-1.83959	0.0237097	0.0959876
PPIE	-1.04258	-1.83938	-0.697661	0.187519
LEFTY1	-0.479197	-1.8379	-0.120088	0.195391
TUT1	-2.43258	-1.83565	-1.78984	0.350143
KMT2C	-0.294757	-1.83546	0.0628717	0.194844
SLCO4A1	-0.312329	-1.83538	-0.0865683	0.123005
BUD13	-1.19263	-1.83245	-0.781068	0.224597
FRG1	-0.588827	-1.83218	-0.206284	0.208791
ACSL4	-0.616368	-1.83144	-0.177274	0.239754
HORMAD2	-0.390218	-1.82927	-0.14994	0.131352
DDB1	-2.55252	-1.81944	-1.95906	0.326172
ZFYVE1	-0.337878	-1.81869	-0.148522	0.104116
OR13D1	-0.319346	-1.81831	-0.106426	0.117098
TMEM214	-0.214256	-1.81675	-0.0146239	0.109884
TBC1D28	-0.61329	-1.81559	-0.33508	0.153234
HNRNPM	-1.51806	-1.81455	-0.914605	0.332563
AVL9	-0.136668	-1.81424	0.0639153	0.11056
ELMO1	-0.27256	-1.81347	-0.0674641	0.113096
MCTP1	-0.299602	-1.81346	-0.0568549	0.133859
ZSCAN5B	-0.0528786	-1.80844	0.239489	0.161668
TNFRSF12A	-0.295197	-1.80758	-0.0531751	0.133893
SMYD3	-0.13744	-1.80683	0.0696178	0.114597
YOD1	-0.240544	-1.80631	-0.0450365	0.108236
COG6	-0.723421	-1.80596	-0.397052	0.180718
TMEM167A	-0.700456	-1.80319	-0.328231	0.206426
POLR1D	-0.73485	-1.80182	-0.461064	0.15195
FSTL5	-0.275345	-1.80043	-0.0441051	0.128436
ING3	-0.922805	-1.79669	-0.437416	0.270157
COASY	-1.01964	-1.79559	-0.489055	0.295496
MICALL1	-0.339674	-1.79468	-0.118599	0.123184
SMAP1	-0.0726243	-1.79409	0.0935597	0.0926287
NXN	-0.118901	-1.79406	0.0795422	0.110611
GOT2	-0.72023	-1.79396	-0.389775	0.184205
GMIP	-0.157335	-1.79359	0.0122192	0.0945337
TMF1	-0.196176	-1.79331	-0.0118122	0.102807
PRAMEF1	-0.276479	-1.79243	-0.033452	0.135585
ESYT2	-0.153071	-1.79163	0.0258179	0.0998473
ABCC6	-0.302454	-1.79034	-0.0747575	0.12718
UGT3A1	-0.0910139	-1.78932	0.101704	0.107704
PEX12	-0.31207	-1.7878	-0.0538405	0.14444
C5orf58	-0.27646	-1.78705	0.191978	0.262129
MRGPRX3	-0.394799	-1.78591	-0.168715	0.126593
VPS33A	-1.01935	-1.78517	-0.469625	0.307939
OR2T27	-0.492661	-1.78437	-0.246041	0.138211
RNPEP	-0.332485	-1.78402	-0.109113	0.125207
FBXO42	-0.642222	-1.78278	-0.170976	0.264333
SP100	-0.0995131	-1.78197	0.0828594	0.102343
PHF6	-0.276065	-1.78191	-0.0052348	0.151989
PEX3	-0.236	-1.78116	0.00989402	0.138052
MTMR4	-0.558133	-1.77964	-0.311482	0.138596
RLIM	-0.335442	-1.77777	-0.100134	0.132361
ZCCHC18	-0.0918359	-1.77731	0.044642	0.076789
COPB1	-2.87885	-1.77589	-2.20093	0.38174
SNRPA1	-3.55527	-1.77579	-2.82119	0.413387
ZC3H4	-0.49679	-1.77495	-0.161755	0.188758
MAD2L2	-1.6017	-1.77486	-0.871274	0.411541
OR8B2	-0.212596	-1.77456	-0.0216817	0.107584
ZNF254	-0.256715	-1.77323	0.00505653	0.147624
NCAPH	-1.39552	-1.77322	-1.05831	0.190169
DEPDC5	-0.324218	-1.77311	0.0219713	0.195244
CIP2A	-0.652869	-1.77273	-0.281768	0.209339
PPAT	-1.32229	-1.77262	-0.71352	0.343428
RAN	-4.76552	-1.77234	-3.93309	0.469682
EPG5	-0.409745	-1.77117	-0.125996	0.160204
SF3A1	-2.41301	-1.76922	-1.7595	0.369375
PPP1R8	-1.62877	-1.76829	-1.11099	0.292811
ELK4	-0.183833	-1.76726	0.00549123	0.107129
ADSS2	-1.1812	-1.76475	-0.583092	0.33892
EFNA3	-0.579966	-1.76336	-0.319246	0.147854
CTPS1	-1.40105	-1.76319	-0.663339	0.418395
CERK	-0.275172	-1.76298	-0.0706164	0.116028
SLC5A1	-0.23052	-1.76024	-0.0705092	0.0909027
CLTC	-2.14413	-1.76004	-1.43558	0.402576
KCTD5	-0.651346	-1.75931	-0.0813052	0.324015
HSPH1	-0.222934	-1.75923	-0.0191564	0.115833
SLC20A2	-0.280396	-1.75885	-0.0452026	0.13372
FAM193B	-0.365511	-1.75845	-0.102965	0.149306
ZNF786	-0.293362	-1.75598	-0.110503	0.104135
PLK1	-3.49779	-1.75495	-2.69311	0.458521
SURF4	-0.55018	-1.75349	-0.175774	0.21352
MRNIP	-0.221417	-1.75291	0.00187565	0.127384
RNF130	-0.156543	-1.75148	0.020505	0.101085
MTHFD1	-0.863215	-1.74977	-0.332682	0.303202
MRPL50	-0.715198	-1.74926	-0.381923	0.190523
OAZ1	-0.378869	-1.74759	-0.108324	0.154811
CYTH1	-0.250336	-1.74669	-0.0345545	0.123538
PSMA2	-3.00303	-1.74535	-2.42034	0.333851
ERCC1	-0.424467	-1.74532	-0.203635	0.126528
PSG8	-0.263924	-1.74529	-0.0131451	0.143689
LTV1	-1.36009	-1.74501	-1.03601	0.185718
FAM193A	-0.248993	-1.7448	0.0428675	0.167275
EFCAB9	-0.134803	-1.74345	0.116867	0.144352
FAM153A	-0.167356	-1.74314	0.0266831	0.111316
KIR2DL1	-0.200169	-1.73889	-0.000547697	0.114798
B3GALNT2	-0.276579	-1.73778	0.0265945	0.17446
DNAJB6	-0.656721	-1.73677	-0.317804	0.195142
RNASEK	-1.07419	-1.73588	-0.52857	0.314317
LPIN1	-0.123392	-1.73445	0.0613358	0.106505
RNF5	-0.244403	-1.73282	-0.0367997	0.119807
SEPTIN8	-0.299178	-1.73273	-0.120501	0.103118
RABGEF1	-0.604783	-1.73226	-0.263153	0.197216
MSL3	-0.213798	-1.72773	0.0531694	0.154519
PDZD7	-0.277415	-1.72527	-0.0986089	0.103639
WFDC5	-0.234596	-1.72183	-0.0235379	0.122578
GOLGA1	-0.288731	-1.72176	-0.0967702	0.111491
WDR36	-2.20955	-1.72167	-1.56487	0.374448
DEPP1	-0.233999	-1.72162	-0.0524776	0.105436
STK10	-0.190778	-1.721	0.00302515	0.112611
H2AZ1	-1.18262	-1.7179	-0.648282	0.311041
TRAPPC11	-1.43512	-1.71067	-1.03633	0.233119
OR1M1	-0.235873	-1.70979	-0.0613113	0.102096
ZNF354B	-0.0893241	-1.70947	0.113176	0.118458
ACOT4	-0.436874	-1.70849	-0.133595	0.177513
DNAJB1	-0.425549	-1.70815	-0.149984	0.161324
ENGASE	-0.219516	-1.70563	-0.0266053	0.113102
DZIP3	-0.171148	-1.7053	-0.00575894	0.0969853
CHFR	-0.365276	-1.70363	-0.168108	0.115734
PRELID1	-3.15005	-1.7022	-2.50046	0.38162
RPS29	-3.44605	-1.69745	-2.82194	0.367671
PLCB2	-0.20345	-1.69541	-0.00941826	0.114445
ACOX1	-0.554017	-1.69537	-0.226762	0.193029
IL1RL1	-0.0542418	-1.69175	0.118175	0.101916
NCKAP1L	-0.392732	-1.69115	-0.157796	0.138921
TMEM82	-0.363331	-1.69017	-0.103536	0.153709
PRPF8	-2.61881	-1.68773	-1.99645	0.368753
GART	-1.12256	-1.68652	-0.515891	0.359718
TMCC2	-0.163322	-1.68493	0.0258069	0.112247
TGDS	-0.211653	-1.68338	-0.00609439	0.12211
HMCN1	-0.315633	-1.6833	-0.123051	0.114407
PTPN7	-0.34603	-1.67977	-0.127443	0.130129
HUS1B	-0.0912566	-1.67935	0.0810233	0.102587
TMPRSS7	-0.174887	-1.67831	-0.00557176	0.100885
PRR3	-0.376275	-1.67684	-0.202951	0.103363
CLDN16	-0.175242	-1.67541	0.0462868	0.132223
AQP5	-0.192137	-1.6752	-0.0105153	0.108418
SH3BGRL	-0.129624	-1.67474	0.0437627	0.103531
EMSY	-0.44828	-1.6747	-0.104774	0.205115
UQCR10	-0.767351	-1.6745	-0.226142	0.323207
CLEC17A	-0.152076	-1.6735	-0.00473535	0.0880432
MDH2	-0.532352	-1.67235	-0.229002	0.181391
ANTXRL	-0.47998	-1.67197	-0.267745	0.126937
GPC3	0.0145412	-1.67148	0.173802	0.0952809
RUNX3	-0.257951	-1.67125	-0.00846184	0.149283
TMEM131	-0.25218	-1.67028	0.00777692	0.155636
RYR2	-0.185164	-1.66762	0.0149213	0.119983
SH2D4B	-0.15884	-1.66607	0.0105778	0.101687
ZNF43	-0.275319	-1.66498	-0.0721298	0.122037
PSMA1	-2.86887	-1.66382	-2.25408	0.369508
SERINC1	0.0282035	-1.66335	0.212344	0.110704
RPS8	-3.5492	-1.66309	-2.88384	0.400076
NID1	-0.214372	-1.66102	-0.037846	0.106276
ZNF143	-0.854384	-1.66054	-0.551744	0.182254
RNF212	-0.0999337	-1.6605	0.104359	0.123031
CATSPER2	-0.184202	-1.65849	0.0146794	0.119917
EBF4	-0.105785	-1.65815	0.0362957	0.0856861
EPX	-0.194181	-1.65514	-0.0307957	0.0987136
RASA2	-0.258066	-1.65476	0.0332651	0.176057
KREMEN2	-0.393282	-1.65467	-0.140743	0.152622
RBM17	-1.76931	-1.65361	-1.30987	0.277839
ELOF1	-0.773055	-1.6524	-0.357121	0.251715
NPHP1	-0.30658	-1.65163	-0.1197	0.113149
IER5	-0.0908568	-1.64863	0.135756	0.137456
HNRNPK	-3.01436	-1.6464	-2.35148	0.402627
COX7B	-1.00617	-1.64455	-0.611081	0.24024
APOBEC3D	-0.19557	-1.64301	0.0072854	0.123466
EIF3D	-2.19151	-1.64156	-1.71178	0.292242
PDYN	-0.104866	-1.63916	0.0468267	0.0925434
EVI5L	-0.276363	-1.63852	-0.10509	0.104529
NABP1	-0.0844195	-1.63709	0.0957823	0.110074
PSORS1C2	0.00209531	-1.6369	0.174545	0.105352
CYP2A13	-0.387369	-1.6352	-0.15807	0.140227
SPRR3	-0.0667713	-1.6351	0.102432	0.103482
CXCL12	-0.284306	-1.6348	-0.0813196	0.124166
PRRC2A	-0.817249	-1.6338	-0.464024	0.216198
PKN3	-0.350504	-1.63163	-0.148314	0.123919
DERL2	-0.767327	-1.62962	-0.292018	0.29167
IKBKG	-0.484665	-1.62957	-0.146807	0.207329
DDX43	-0.41369	-1.62893	-0.209048	0.12563
SUPT20H	-0.601553	-1.62844	-0.108319	0.302887
PGM3	-0.768253	-1.62784	-0.280098	0.299879
TRIM60	-0.0875683	-1.6278	0.0659658	0.09432
KLK5	-0.22353	-1.62734	-0.0334913	0.116779
ZNF85	-0.303454	-1.62696	0.0398148	0.210989
ATP5F1D	-1.1643	-1.62638	-0.691117	0.290939
CEP72	-0.252516	-1.62617	-0.0354486	0.133483
RABL2B	-0.435186	-1.6259	-0.184836	0.153977
SEM1	-1.47128	-1.62296	-1.06584	0.249816
KIF20A	-0.961406	-1.62149	-0.586413	0.231265
SH3PXD2B	-0.105436	-1.62143	0.0750927	0.111339
COG1	-0.822547	-1.62061	-0.491449	0.204305
MEDAG	-0.152278	-1.62055	0.00962712	0.0999074
PDXDC1	-0.389145	-1.6205	-0.176078	0.131482
SP140	0.00323886	-1.6172	0.150256	0.0909088
TMEM81	-0.261767	-1.61624	-0.098942	0.100743
DEAF1	-0.102914	-1.61612	0.127418	0.142522
UBR5	-0.917031	-1.61552	-0.431781	0.300367
FAM53C	-0.253836	-1.61399	-0.0546162	0.123433
TMX2	-0.715175	-1.61388	-0.248726	0.289023
TAOK3	-0.261494	-1.61352	-0.0466369	0.13316
SHPK	-0.108012	-1.6125	0.0797373	0.116434
POLDIP3	-0.152576	-1.61007	0.0439888	0.122085
KANSL3	-1.47855	-1.60995	-1.00092	0.296674
ADAMTS7	-0.143985	-1.60838	0.0704055	0.133296
GOLGA5	-0.28437	-1.60824	-0.119693	0.102396
FLT4	-0.155557	-1.60768	0.009579	0.102717
EFCAB6	-0.147453	-1.60764	0.0107826	0.0984277
PSG3	-0.247377	-1.60324	-0.0258003	0.138206
KCNJ16	-0.141487	-1.60303	0.0572276	0.123962
XRN1	-1.39146	-1.60111	-0.766823	0.390127
COMMD9	-0.208384	-1.60038	-0.020176	0.117602
RAB14	-0.38386	-1.59996	-0.117505	0.166476
EIF2AK2	-0.0596406	-1.59895	0.145907	0.128551
ANXA4	-0.0949145	-1.59713	0.0629577	0.0988477
SLC9A2	-0.193024	-1.59694	-0.0389633	0.0964722
ACOXL	-0.351333	-1.59693	-0.170283	0.113374
HSP90AA1	-0.492587	-1.59392	-0.253622	0.149923
H2BC5	-0.947842	-1.59383	-0.658154	0.181756
H2BC26	-0.534551	-1.59379	-0.200013	0.209901
PSMB8	-0.154654	-1.59102	0.0274749	0.114473
ESPNL	-0.225415	-1.59009	-0.0406122	0.116221
ASTL	-0.31793	-1.58983	-0.127729	0.119636
PACRG	-0.053012	-1.58974	0.122137	0.110175
MC5R	-0.0967062	-1.58907	0.0863592	0.115203
GPR88	-0.179191	-1.58714	0.00100371	0.113534
DYNC1H1	-2.10898	-1.58533	-1.59657	0.323217
GDI2	-0.309229	-1.58503	0.00395893	0.197592
SLX4	-0.628295	-1.58375	-0.357752	0.170824
LAX1	-0.20726	-1.58366	-0.0471997	0.10107
MTCH2	-0.521114	-1.58186	-0.168159	0.223127
PRSS23	-0.184948	-1.58074	-0.0191626	0.104878
PAMR1	-0.0772421	-1.58053	0.068126	0.0919745
MAGEA6	-0.27078	-1.5799	-0.0727344	0.125353
RPL13A	-2.60474	-1.57986	-1.89508	0.449196
TNFSF13B	-0.204378	-1.57858	-0.0394158	0.1045
USP21	-0.343004	-1.57771	-0.174791	0.106619
N4BP3	-0.0618575	-1.57717	0.0727326	0.0853364
CEP112	-0.25599	-1.57584	-0.0722006	0.116629
PDX1	-0.169115	-1.57485	0.0234433	0.122271
MRPL13	-0.566725	-1.57453	-0.194339	0.236506
GLCCI1	-0.0782472	-1.57318	0.100508	0.113627
POTEE	0.00412706	-1.57314	0.132575	0.0816503
KLHL30	-0.259113	-1.57196	-0.0836628	0.111612
RNF6	-0.293344	-1.57142	-0.120398	0.110057
ITLN2	-0.193676	-1.57127	-0.0290438	0.104777
BHLHE40	-0.149779	-1.57122	0.0685457	0.138953
PRXL2A	-0.29265	-1.57061	-0.116286	0.11229
ZNF862	-0.159285	-1.5693	0.037121	0.125155
RNF111	-0.104503	-1.5673	0.107928	0.135539
STRA8	-0.140686	-1.56657	0.0328649	0.110784
NBN	-0.310508	-1.56473	-0.0386461	0.173743
QTRT1	-0.301175	-1.56348	-0.118859	0.116609
EIF4E1B	-0.203627	-1.56329	-0.0239669	0.114924
FBLN1	-0.150237	-1.5623	-0.00514388	0.0928718
LRIT1	-0.168992	-1.56125	0.00156158	0.109241
PPP1R13B	-0.0922792	-1.56076	0.0917892	0.117935
SRSF7	-2.67743	-1.56072	-2.11409	0.360951
EPM2A	-0.22291	-1.56046	-0.0402139	0.117078
NPM3	-0.417881	-1.56002	-0.189968	0.146095
RASGEF1C	-0.110322	-1.55968	0.0378592	0.0950074
CALML3	-0.0303676	-1.55936	0.145587	0.112837
WDR7	-1.34679	-1.55772	-0.770352	0.370053
RBBP4	-1.70052	-1.55762	-1.1858	0.330451
KCNIP1	-0.0989416	-1.55744	0.115355	0.137595
PSMD9	-0.403241	-1.55714	-0.178861	0.144098
CDPF1	-0.183868	-1.5565	0.0178314	0.129586
SLC27A2	-0.269109	-1.55632	-0.07803	0.122776
SMIM20	-0.101583	-1.55624	0.0515507	0.0984002
TAF1D	-1.06378	-1.5558	-0.685421	0.243192
NAT8	-0.241317	-1.55579	-0.0474868	0.124586
MRE11	-0.729916	-1.55488	-0.357901	0.239257
PPCDC	-0.586566	-1.55249	-0.126033	0.296642
UROS	-0.489111	-1.55177	-0.129212	0.231928
PDCD6IP	-0.886549	-1.55143	-0.426905	0.296271
CLCN7	-0.114117	-1.55101	0.0441222	0.102023
DYRK1B	-0.263485	-1.54919	-0.0737595	0.122467
PCBP3	0.0110854	-1.54918	0.152164	0.0910666
PTPRR	-0.137562	-1.54844	0.0194949	0.101429
TCOF1	-1.04197	-1.5481	-0.604327	0.282697
PPFIA4	-0.253559	-1.54769	-0.0408715	0.137423
ZNF716	-0.152156	-1.54679	0.152897	0.197216
CAPZA2	-0.267324	-1.54599	-0.0750824	0.124349
CABLES2	-0.226552	-1.54525	-0.0458598	0.116934
PPM1A	-0.139276	-1.54518	0.0640812	0.131608
YARS2	-1.985	-1.54494	-1.17725	0.522837
SMIM7	-0.441302	-1.54226	-0.221932	0.14224
PPIL1	-1.26617	-1.54223	-0.652982	0.397596
ACTA1	-0.260359	-1.54214	-0.0463015	0.138805
TASOR	-0.244535	-1.54127	-0.0548359	0.123079
TFRC	-1.56386	-1.54114	-0.79458	0.499166
ZNF485	-0.172465	-1.54068	-0.00660663	0.107653
RABEPK	-0.288613	-1.5381	-0.124726	0.106552
CXCR5	-0.0427677	-1.53796	0.117425	0.10416
ASAP2	-0.0552445	-1.5378	0.130374	0.120704
RNLS	-0.152416	-1.53725	0.0024972	0.100773
COX10	-0.758679	-1.53689	-0.376892	0.248416
FANCD2	-0.588958	-1.5361	-0.286423	0.196951
MCCD1	-0.447593	-1.53603	-0.269704	0.115812
CHUK	-0.344648	-1.53585	-0.0612851	0.184499
WDR83	-0.794814	-1.53578	-0.424237	0.241296
DHFR	-1.53655	-1.53424	-0.858118	0.442194
RBM39	-2.67797	-1.53378	-2.20117	0.310866
TNXB	-0.307948	-1.53326	-0.0805334	0.148321
HSD17B12	-0.867153	-1.53289	-0.390766	0.310777
CYP46A1	-0.0658864	-1.53275	0.118043	0.119999
ZZEF1	-0.315894	-1.53071	-0.132027	0.120119
UROD	-1.36099	-1.5307	-0.628031	0.47884
PSMD1	-1.73234	-1.53	-1.29013	0.28903
CACNA1S	-0.253564	-1.52989	-0.0676174	0.121542
CBY3	-0.192016	-1.52977	-0.0263963	0.108264
RGS18	-0.035149	-1.52957	0.116634	0.0992322
VPS13A	-0.203042	-1.52889	0.0273764	0.150709
MAP4K4	-0.363168	-1.52695	-0.0539949	0.202477
PHIP	-0.35177	-1.52452	-0.097682	0.166668
FAM178B	-0.299574	-1.52441	-0.14821	0.0992934
OR5AU1	-0.401257	-1.52436	-0.214778	0.122333
UBE2G2	-0.669034	-1.52245	-0.284913	0.252304
CERS2	-0.614334	-1.52238	-0.291389	0.212132
ANKRD16	-0.0375194	-1.5214	0.150601	0.123649
PKP3	-0.101402	-1.52055	0.0875574	0.124271
PANK3	-0.327003	-1.51898	-0.154686	0.113443
EFTUD2	-2.2945	-1.51836	-1.87597	0.275645
OR4S1	-0.339943	-1.51834	-0.153557	0.122757
SI	-0.0377889	-1.51685	0.113389	0.0996659
OR4D5	-0.296825	-1.5162	-0.134872	0.106815
CEP152	-0.412707	-1.51577	-0.142127	0.17851
BVES	-0.0792144	-1.51552	0.0708992	0.099051
TREX2	-0.0381916	-1.51532	0.0940956	0.0873001
OR2Y1	-0.183655	-1.51474	-0.0226701	0.106279
HLTF	-0.112492	-1.51467	0.0763788	0.124694
CHKA	-0.710032	-1.51433	-0.368507	0.225529
LIMD2	-0.391992	-1.5135	-0.206637	0.122468
POFUT2	-0.229256	-1.50974	-0.0666076	0.107733
ARHGEF10	-0.0636299	-1.50956	0.0909379	0.102393
HTRA2	-0.375877	-1.5071	-0.0740214	0.200288
TRIM24	-0.114571	-1.50542	0.0608758	0.116543
SUSD4	-0.33389	-1.50331	-0.158525	0.116652
VSIG10	-0.199242	-1.5012	-0.0343205	0.109859
NOVA2	-0.0800756	-1.50067	0.0986838	0.119119
GRIN2C	-0.244144	-1.50041	-0.083093	0.107338
MKI67	-0.451132	-1.50029	-0.204299	0.164524
CGNL1	-0.160575	-1.49896	-0.0329714	0.085128
TFAP4	-0.684825	-1.49797	-0.33032	0.236657
TANC2	-0.0499145	-1.49702	0.108767	0.105998
WASF3	-0.169961	-1.49695	-0.0135858	0.104462
SAMD11	-0.189715	-1.49521	-0.021207	0.112698
DLAT	-0.234248	-1.49511	-0.040154	0.129819
COA6	-0.728459	-1.49485	-0.301945	0.285323
MRPL3	-0.717088	-1.49479	-0.389954	0.21885
KLHL8	-0.0188921	-1.4944	0.112383	0.0878448
PPP6C	-0.837367	-1.49427	-0.398403	0.293764
NSUN2	-0.140169	-1.49269	0.041949	0.122006
GFPT1	-1.02968	-1.49139	-0.55027	0.321453
PNPLA8	-0.310781	-1.48929	-0.109827	0.134932
PRSS12	-0.152382	-1.48922	-0.00573003	0.098476
OR13C5	0.0184759	-1.48847	0.166338	0.0993387
TMEM184C	-0.232043	-1.48764	-0.0471653	0.124276
DNAAF2	-0.202399	-1.48755	-0.0161283	0.125219
MFSD8	-0.0826684	-1.48675	0.0695994	0.102417
ME2	-0.273973	-1.48646	-0.0430334	0.155362
TMEM208	-0.324554	-1.48526	-0.08116	0.163873
CPSF3	-2.05675	-1.48431	-1.65877	0.268123
OR2M5	-0.149455	-1.48388	-0.000466825	0.100405
FOXRED1	-0.465586	-1.48304	-0.103118	0.244409
TOM1L1	-0.207961	-1.48234	-0.029624	0.120307
AHR	-0.332737	-1.48219	0.042272	0.253009
SLC25A42	-0.363872	-1.48196	-0.1883	0.118472
USE1	-0.785357	-1.47883	-0.443522	0.231152
RAB26	-0.291762	-1.47704	-0.0871665	0.138517
TATDN3	-0.206215	-1.47675	-0.0284962	0.120345
DNAH12	-0.120095	-1.47671	0.0307355	0.10214
RPL17	-3.53882	-1.47657	-3.07305	0.315441
FANCC	-0.385067	-1.47655	-0.133166	0.170602
PTPRH	-0.0623119	-1.47591	0.0617076	0.0840293
EYA2	-0.110241	-1.47589	0.0464777	0.106186
SEMA4G	-0.157737	-1.475	-0.0191702	0.0939431
CES2	-0.242095	-1.47368	-0.0670544	0.118778
H2BC6	-1.59571	-1.47353	-1.2573	0.229661
SGTB	-0.08199	-1.4727	0.0571744	0.0944959
PER2	-0.331552	-1.47248	-0.137611	0.13171
PTAR1	-0.646922	-1.47133	-0.275845	0.252205
BTNL9	-0.0574788	-1.46892	0.0772944	0.0917498
CIMIP2C	-0.175426	-1.46862	-0.024478	0.102783
CNOT1	-1.24718	-1.46684	-0.817015	0.29326
DNM2	-1.88732	-1.46572	-1.16397	0.493512
COQ8A	-0.129437	-1.46526	0.0541227	0.125275
ATP6V1C2	-0.188613	-1.46498	-0.0180475	0.116428
ZNF284	-0.313857	-1.46294	-0.094493	0.149947
OTOF	-0.0715259	-1.46241	0.0861364	0.10781
BARD1	-1.06871	-1.46116	-0.69979	0.252484
H2AC25	-0.525009	-1.46063	-0.326917	0.135621
FMNL1	-0.355589	-1.45993	-0.200476	0.106247
EDARADD	-0.162225	-1.4594	0.0192084	0.12432
BCL3	-0.104301	-1.45937	0.0654853	0.116342
KLHDC2	0.00825702	-1.45782	0.184076	0.120604
H2BC4	-1.95455	-1.45733	-1.52006	0.29814
MYL12A	-0.26204	-1.45661	-0.0812709	0.124103
FEN1	-1.34575	-1.45611	-0.822085	0.359636
PATZ1	-0.309044	-1.45372	-0.134016	0.120399
SLC7A5	-0.72062	-1.45269	-0.227527	0.339434
INPP5K	-0.352009	-1.4524	-0.0867712	0.18262
EOMES	-0.1556	-1.4506	0.00836647	0.113034
TRIM8	-0.359749	-1.4492	-0.102885	0.177246
RBMXL3	-0.0385255	-1.44895	0.118414	0.108312
DNAJC14	-0.171463	-1.44864	-0.019378	0.104985
RFWD3	-0.623906	-1.44841	-0.359343	0.182657
SCAF4	-0.509853	-1.4484	-0.184852	0.224386
CS	-0.702884	-1.44822	-0.420448	0.195022
DHX35	-0.609382	-1.44789	-0.292995	0.218515
NUSAP1	-0.393571	-1.44652	-0.208251	0.128114
PLA2R1	-0.173722	-1.44603	-0.0233877	0.103964
GLI4	-0.422787	-1.44581	-0.194665	0.157781
L3MBTL4	-0.0429349	-1.44216	0.0887079	0.0912818
SNRPD1	-3.19858	-1.44184	-2.59654	0.417554
IARS2	-1.39203	-1.44084	-0.983333	0.283652
PSMD10	-0.280283	-1.4408	-0.0071661	0.189559
BEGAIN	-0.233223	-1.44019	-0.0607434	0.119761
MYLIP	-0.17813	-1.43866	0.0545826	0.161756
SLC12A8	-0.175525	-1.43842	0.0165548	0.133535
FAM217A	-0.0425655	-1.43746	0.114425	0.109214
ABCB8	-0.103583	-1.43606	0.0579829	0.112507
CACNG2	-0.292515	-1.43434	-0.0994109	0.134629
NUDT12	-0.23738	-1.43401	-0.0796027	0.110026
MTA1	-0.19303	-1.43396	-0.0190228	0.121348
PARK7	-0.304775	-1.43339	-0.152893	0.10596
SFTPA2	-0.110603	-1.43323	0.0261285	0.0954006
SLC35E2B	-0.123203	-1.43273	0.0380262	0.112533
HSF1	-0.628044	-1.43258	-0.279937	0.242993
PCMTD2	-0.305002	-1.43229	-0.107846	0.137651
MBD3L1	0.00851493	-1.43122	0.135124	0.0884623
OR13C2	-0.0619179	-1.43111	0.0807864	0.0997157
TTC27	-2.06723	-1.43075	-1.58722	0.335497
SORBS2	-0.0870757	-1.43055	0.0416461	0.0899808
OR7A10	-0.7438	-1.42949	-0.511287	0.162654
FIBP	-0.238999	-1.42854	0.00619683	0.171641
PLEKHM1	-0.648396	-1.4256	-0.420366	0.159954
CCDC74A	-0.316876	-1.42436	-0.0916831	0.158101
NDUFB6	-0.75436	-1.42408	-0.321047	0.304275
USHBP1	-0.243502	-1.42317	-0.0639936	0.126133
SERPINI1	-0.0458972	-1.42289	0.0926684	0.0973834
GLB1L2	-0.156737	-1.42271	0.00560535	0.114108
SMG7	-0.89702	-1.42242	-0.496937	0.281268
SLC45A3	-0.223161	-1.42226	-0.0845477	0.09746
LMTK2	-0.249758	-1.42211	-0.0461103	0.143201
MAPK1IP1L	-0.345009	-1.42114	-0.166116	0.12588
WDR31	0.00939384	-1.42104	0.135345	0.0886329
PRAMEF14	-0.317527	-1.42058	-0.124939	0.135569
HOXC10	-0.45396	-1.42014	-0.27754	0.124227
IL15RA	-0.13424	-1.41925	0.00677035	0.0993557
RPRD1B	-0.847202	-1.41925	-0.417945	0.302454
OR4C13	-0.273997	-1.41884	-0.0745376	0.14058
DNAJC11	-1.13992	-1.41743	-0.632909	0.3577
NKAIN3	-0.139339	-1.41636	0.1269	0.187974
DDX41	-1.75174	-1.41517	-1.39096	0.254937
CLCN5	-0.0454907	-1.41431	0.0878144	0.0942546
CDK7	-2.2428	-1.41398	-1.76894	0.335123
MORN4	-0.240078	-1.41363	-0.0742633	0.117297
ANKRD18A	-0.14536	-1.41306	0.0352078	0.127785
GFPT2	-0.138376	-1.41305	0.0262851	0.116529
NLE1	-1.2072	-1.413	-0.941019	0.188383
H2BC3	-0.56984	-1.41222	-0.291729	0.196932
NOL10	-1.7059	-1.41199	-1.31949	0.273663
ARNT	-0.402477	-1.41168	-0.0486656	0.250632
HNRNPAB	-0.291419	-1.41076	-0.0579011	0.165527
IRF2BP2	-0.502735	-1.4103	-0.108906	0.279251
H2AC4	-0.787639	-1.40904	-0.539463	0.176132
NT5C	-0.318095	-1.40891	-0.129885	0.133586
TGFB1	-0.0826445	-1.40681	0.0641469	0.104344
ZNF233	-0.167963	-1.40647	-0.0271474	0.10012
SNTG2	0.0235178	-1.4064	0.156087	0.0942613
ANKRD11	-0.536442	-1.40511	-0.217822	0.226759
NEK10	-0.233258	-1.40488	-0.072186	0.114652
AGA	-0.0705287	-1.40372	0.0604743	0.0933259
SNX25	-0.0986241	-1.40346	0.0807398	0.127801
RSRP1	-0.253003	-1.40205	-0.035441	0.155174
COX15	-0.588107	-1.40118	-0.296139	0.208374
CLRN1	-0.108198	-1.39959	0.0260814	0.0959418
DGKH	-0.19786	-1.39948	-0.0618659	0.0971748
FAF2	-0.883664	-1.39901	-0.449938	0.310023
POGLUT2	-0.216485	-1.39847	-0.0274024	0.135206
SMG9	-0.280458	-1.3972	-0.0913549	0.135344
BICRAL	-0.290979	-1.39661	-0.127912	0.116759
SS18	-0.114624	-1.39598	0.125761	0.172197
SIRPB1	0.144764	-1.39592	0.257339	0.0806453
SLC24A4	-0.0733045	-1.39472	0.102503	0.126052
PRAMEF4	-0.0665755	-1.39414	0.0877121	0.110669
SLC15A2	-0.185026	-1.39379	-0.0342317	0.10819
RALGAPB	-0.347096	-1.39326	-0.0726316	0.196994
ATPAF1	-0.148783	-1.39264	0.0170414	0.119072
PPP2R5C	-0.404323	-1.39179	-0.146579	0.185189
CEP97	-0.615316	-1.39111	-0.374068	0.173421
CLUH	-0.411791	-1.39053	-0.165663	0.177002
ALAS1	-0.479749	-1.39029	-0.219495	0.187193
PLOD2	-0.0860046	-1.38987	0.0569911	0.102884
BOD1	-0.259928	-1.38952	-0.0716501	0.135498
PSMC1	-1.82188	-1.38891	-1.39334	0.308546
ROS1	-0.0352048	-1.38804	0.0943171	0.0933127
RACK1	-2.42395	-1.38782	-1.86246	0.404585
KIF7	-0.202731	-1.38682	-0.0367185	0.119707
RND3	-0.0882661	-1.38556	0.0649998	0.110616
CEP131	-0.639094	-1.38454	-0.383352	0.184713
OR2T8	-0.366006	-1.38381	-0.153175	0.1538
GAS6	-0.147081	-1.3832	0.00170317	0.107565
TSBP1	-0.112278	-1.38308	0.0364503	0.107534
SLC39A9	-0.352642	-1.38284	-0.0813575	0.196179
PTK6	-0.201941	-1.38245	-0.00935196	0.13931
CPE	-0.124512	-1.38109	0.0403842	0.119396
H4C1	-0.406778	-1.38098	-0.233769	0.125281
RAD9A	-1.53803	-1.38089	-0.844502	0.502234
STAU1	-0.219979	-1.38069	-0.054963	0.119517
CFAP97	-0.0840411	-1.38041	0.0788048	0.11797
KCNH2	-0.144862	-1.38033	0.0183806	0.118264
KBTBD12	-0.0960932	-1.3802	0.064934	0.116669
USH2A	-0.104263	-1.38014	0.0282136	0.0959878
MRPS9	-0.63374	-1.38009	-0.302111	0.240296
PRKCQ	-0.156884	-1.37996	-0.0305868	0.0915224
EFHD1	-0.128976	-1.3795	-0.000503411	0.0931297
PCDHB8	-0.0342385	-1.37854	0.121255	0.112796
DNMT3A	-0.0633433	-1.378	0.0767135	0.101637
BMAL2	-0.234026	-1.37688	-0.0649035	0.12283
KANSL1	-1.36157	-1.37628	-1.05079	0.225817
SLU7	-1.7554	-1.37468	-1.37393	0.277499
AQP2	-0.243065	-1.37432	-0.0717493	0.124654
OR2J2	-0.193218	-1.37429	-0.0514928	0.103126
BAZ1B	-0.537899	-1.37413	-0.325566	0.154522
SPATA22	-0.179335	-1.37324	-0.0122578	0.121666
HPDL	-0.219657	-1.37308	-0.0719618	0.107565
STPG1	-0.0930427	-1.37255	0.0605464	0.111901
ZFC3H1	-0.858603	-1.37245	-0.551299	0.223909
GIPC1	-0.262001	-1.37167	-0.0774831	0.13452
DISC1	-0.0838469	-1.3707	0.0651835	0.108726
TRIM41	-0.189731	-1.36998	-0.00485874	0.134946
OR9K2	-0.125717	-1.3695	-0.0144857	0.0812207
SH3BGR	-0.105241	-1.36845	0.0384139	0.104976
DNAJC9	-2.05575	-1.36794	-1.14649	0.664696
UIMC1	-0.175269	-1.36766	0.00705064	0.133308
LZTR1	-0.294452	-1.36666	-0.0620572	0.170046
ZIC2	-0.207859	-1.36594	-0.0156302	0.14073
DNAJC5G	-0.163832	-1.36409	0.00863599	0.126435
MAP3K7	-0.462883	-1.36371	-0.132213	0.242479
H3C2	-0.324193	-1.36304	-0.134923	0.138859
PSMA6	-3.35766	-1.36258	-2.80009	0.409195
CYP4F3	0.0274624	-1.36251	0.215795	0.138224
STKLD1	-0.284146	-1.36108	-0.151391	0.0975364
HCFC1R1	-0.426099	-1.36088	-0.227388	0.146017
SPATA17	-0.0690001	-1.3608	0.0760502	0.106592
NDUFA10	-0.655364	-1.35934	-0.314892	0.250468
EIF4A1	-1.87449	-1.3587	-1.24599	0.462571
CNGA4	-0.128857	-1.35733	0.0188624	0.108831
NEMP1	-0.113508	-1.35714	0.016219	0.0955888
OR1N1	-0.224649	-1.35699	-0.0788713	0.107428
CLEC2A	-0.0812029	-1.35613	0.0749503	0.115147
ATG2A	-0.331235	-1.35583	-0.144116	0.138011
CYBB	-0.00208388	-1.3556	0.120239	0.0902352
[truncated: 16,995 more rows]
